# Supplementary material for: A molecular genetic toolbox for Yarrowia lipolytica
Source: Biotechnol Biofuels. 2017 Jan 3;10:2. doi: 10.1186/s13068-016-0687-7 (PMC5210315; doi:10.1186/s13068-016-0687-7)
Supplement: Supplementary file 2 — Additional file 2. Protein annotations of FKP355. [file 13068_2016_687_MOESM2_ESM.xls]

## Sheet: Protein_annotations
Protein	Parent Gene	FKP355 contig	Start	Stop	Blast2GO Seq. Description	Seq. Length	Transcript identity to CLIB122 genome	CLIB122 Reciprocal best blast hit	InterProScan
FKP355.1431.1|m.10804	FKP355.1431.1	NODE_1_length_116752_cov_156.377655	364	4296	dbp4_yarli ame: full=atp-dependent rna helicase dbp4	744	0.998983	YALI0A20328g	Coil (COILS); Coil (COILS); Coil (COILS); IPR014001 (SMART); IPR001650 (SMART); IPR027417 (G3DSA:3.40.50.GENE3D); IPR001650 (PFAM); IPR011545 (PFAM); IPR027417 (G3DSA:3.40.50.GENE3D); IPR025313 (PFAM); PTHR24031 (PANTHER); PTHR24031:SF54 (PANTHER); IPR000629 (PROSITE_PATTERNS); IPR001650 (PROSITE_PROFILES); IPR014014 (PROSITE_PROFILES); IPR014001 (PROSITE_PROFILES); IPR027417 (SUPERFAMILY)
FKP355.1431.1|m.10806	FKP355.1431.1	NODE_1_length_116752_cov_156.377655	364	4296	potential cyclic nucleotide phosphodiesterase	220	0.998983	YALI0A20328g	IPR009097 (G3DSA:3.90.1140.GENE3D); IPR012386 (PFAM); PTHR28141 (PANTHER); PTHR28141:SF1 (PANTHER); IPR009097 (SUPERFAMILY)
FKP355.1422.1|m.10481	FKP355.1422.1	NODE_1_length_116752_cov_156.377655	4553	7099	multicopper like protein	696	0.996859	YALI0A20273g	IPR008972 (G3DSA:2.60.40.GENE3D); IPR008972 (G3DSA:2.60.40.GENE3D); IPR008972 (G3DSA:2.60.40.GENE3D); IPR011706 (PFAM); IPR001117 (PFAM); IPR011707 (PFAM); PTHR11709:SF49 (PANTHER); PTHR11709 (PANTHER); IPR002355 (PROSITE_PATTERNS); IPR002355 (PROSITE_PATTERNS); NON_CYTOPLASMIC_DOMAIN (PHOBIUS); CYTOPLASMIC_DOMAIN (PHOBIUS); TRANSMEMBRANE (PHOBIUS); IPR008972 (SUPERFAMILY); IPR008972 (SUPERFAMILY…
FKP355.1425.1|m.10675	FKP355.1425.1	NODE_1_length_116752_cov_156.377655	7738	8640	enoyl- hydratase isomerase family protein	265	0.998893	YALI0A20207g	IPR001753 (PFAM); IPR029045 (G3DSA:3.90.226.GENE3D); PTHR11941:SF75 (PANTHER); PTHR11941 (PANTHER); IPR029045 (SUPERFAMILY)
FKP355.1427.1|m.10850	FKP355.1427.1	NODE_1_length_116752_cov_156.377655	8936	11519	YALI0A20174p	829	0.998839	YALI0A20174g	no IPS match
FKP355.1494.1|m.10580	FKP355.1494.1	NODE_1_length_116752_cov_156.377655	14313	19247	eft2p	843	0.998987	YALI0A20152g	IPR000795 (PRINTS); IPR005517 (SMART); IPR000640 (SMART); IPR000640 (G3DSA:3.30.70.GENE3D); G3DSA:2.40.30.10 (GENE3D); IPR004161 (PFAM); IPR009022 (PFAM); IPR027417 (G3DSA:3.40.50.GENE3D); IPR000640 (PFAM); G3DSA:3.90.1430.10 (GENE3D); IPR005517 (PFAM); G3DSA:3.30.70.870 (GENE3D); IPR005225 (TIGRFAM); IPR014721 (G3DSA:3.30.230.GENE3D); PF00009 (PFAM); PTHR23115 (PANTHER); PTHR23115:SF187 (PANTHER…
FKP355.1494.1|m.10581	FKP355.1494.1	NODE_1_length_116752_cov_156.377655	14313	19247	cytochrome p450 52a12	522	0.998987	YALI0A20152g	IPR001128 (PRINTS); IPR002402 (PRINTS); IPR002974 (PRINTS); IPR001128 (G3DSA:1.10.630.GENE3D); IPR001128 (PFAM); PTHR24287:SF1 (PANTHER); PTHR24287 (PANTHER); IPR017972 (PROSITE_PATTERNS); NON_CYTOPLASMIC_DOMAIN (PHOBIUS); SIGNAL_PEPTIDE_C_REGION (PHOBIUS); SIGNAL_PEPTIDE_H_REGION (PHOBIUS); SIGNAL_PEPTIDE (PHOBIUS); SIGNAL_PEPTIDE_N_REGION (PHOBIUS); IPR001128 (SUPERFAMILY)
FKP355.1441.1|m.10679	FKP355.1441.1	NODE_1_length_116752_cov_156.377655	19452	23038	qns1p	731	0.997491	YALI0A20108g	IPR014445 (PIRSF); IPR014729 (G3DSA:3.40.50.GENE3D); IPR003010 (G3DSA:3.60.110.GENE3D); IPR003010 (PFAM); IPR003694 (TIGRFAM); IPR022310 (PFAM); PTHR23090:SF9 (PANTHER); PTHR23090 (PANTHER); IPR003010 (PROSITE_PROFILES); SSF52402 (SUPERFAMILY); IPR003010 (SUPERFAMILY)
FKP355.1441.1|m.10680	FKP355.1441.1	NODE_1_length_116752_cov_156.377655	19452	23038	protein phosphatase methylesterase 1	425	0.997491	YALI0A20108g	IPR016812 (PIRSF); IPR029058 (G3DSA:3.40.50.GENE3D); IPR000073 (PFAM); IPR016812 (PANTHER); IPR029058 (SUPERFAMILY)
FKP355.1432.1|m.10858	FKP355.1432.1	NODE_1_length_116752_cov_156.377655	23202	24502	cytochrome c biogenesis protein	402	1	YALI0A20064g	G3DSA:1.20.1280.50 (GENE3D); IPR001810 (PROSITE_PROFILES); IPR001810 (SUPERFAMILY)
FKP355.1433.1|m.10575	FKP355.1433.1	NODE_1_length_116752_cov_156.377655	24578	26221	assembly protein	383	0.997567		Coil (COILS)
FKP355.1448.1|m.10862	FKP355.1448.1	NODE_1_length_116752_cov_156.377655	26385	29375	YALI0A19998p	982	0.995319	YALI0A19998g	Coil (COILS); Coil (COILS)
FKP355.1439.1|m.10822	FKP355.1439.1	NODE_1_length_116752_cov_156.377655	30284	31033	calcineurin subunit b	229	0.997333	YALI0A19976g	PR01697 (PRINTS); IPR002048 (SMART); IPR002048 (PFAM); IPR011992 (PFAM); IPR011992 (G3DSA:1.10.238.GENE3D); PTHR23056 (PANTHER); IPR018247 (PROSITE_PATTERNS); IPR018247 (PROSITE_PATTERNS); IPR018247 (PROSITE_PATTERNS); IPR018247 (PROSITE_PATTERNS); IPR002048 (PROSITE_PROFILES); IPR002048 (PROSITE_PROFILES); IPR002048 (PROSITE_PROFILES); IPR002048 (PROSITE_PROFILES); SSF47473 (SUPERFAMILY)
FKP355.1438.1|m.10566	FKP355.1438.1	NODE_1_length_116752_cov_156.377655	31097	32717	diphthamide biosynthesis	497	0.999383	YALI0A19954g	IPR016435 (PFAM); IPR016435 (TIGRFAM); IPR010014 (TIGRFAM); IPR010014 (PTHR10762:PANTHER); IPR016435 (PANTHER)
FKP355.1436.1|m.10891	FKP355.1436.1	NODE_1_length_116752_cov_156.377655	33030	33943	YALI0A19932p	189	0.995624	YALI0A19932g	NON_CYTOPLASMIC_DOMAIN (PHOBIUS); CYTOPLASMIC_DOMAIN (PHOBIUS); CYTOPLASMIC_DOMAIN (PHOBIUS); NON_CYTOPLASMIC_DOMAIN (PHOBIUS); NON_CYTOPLASMIC_DOMAIN (PHOBIUS); TRANSMEMBRANE (PHOBIUS); TRANSMEMBRANE (PHOBIUS); TRANSMEMBRANE (PHOBIUS); TRANSMEMBRANE (PHOBIUS); TMhelix (TMHMM); TMhelix (TMHMM); TMhelix (TMHMM); TMhelix (TMHMM)
FKP355.1437.1|m.10776	FKP355.1437.1	NODE_1_length_116752_cov_156.377655	34181	35407	nadph dependent aldo-ketoreductase	288	0.999185	YALI0A19910g	IPR020471 (PRINTS); IPR020471 (PIRSF); IPR023210 (G3DSA:3.20.20.GENE3D); IPR023210 (PFAM); PTHR11732:SF246 (PANTHER); IPR001395 (PANTHER); IPR018170 (PROSITE_PATTERNS); IPR023210 (SUPERFAMILY)
FKP355.1437.1|m.10781	FKP355.1437.1	NODE_1_length_116752_cov_156.377655	34181	35407	hypothetical protein SBOR_0527	62	0.999185	YALI0A19910g	no IPS match
FKP355.1443.1|m.10510	FKP355.1443.1	NODE_1_length_116752_cov_156.377655	35526	36889	potential alpha- -mannanase	351	1		IPR005198 (PFAM); IPR012341 (G3DSA:1.50.10.GENE3D); PTHR12145 (PANTHER); PTHR12145:SF14 (PANTHER); SIGNAL_PEPTIDE_N_REGION (PHOBIUS); SIGNAL_PEPTIDE (PHOBIUS); SIGNAL_PEPTIDE_H_REGION (PHOBIUS); NON_CYTOPLASMIC_DOMAIN (PHOBIUS); SIGNAL_PEPTIDE_C_REGION (PHOBIUS); SignalP-TM (SIGNALP_GRAM_POSITIVE); IPR008928 (SUPERFAMILY)
FKP355.1444.1|m.10723	FKP355.1444.1	NODE_1_length_116752_cov_156.377655	35526	36889	potential alpha- -mannanase	436	1	YALI0A19888g	IPR012341 (G3DSA:1.50.10.GENE3D); IPR005198 (PFAM); PTHR12145 (PANTHER); PTHR12145:SF14 (PANTHER); SIGNAL_PEPTIDE (PHOBIUS); SIGNAL_PEPTIDE_C_REGION (PHOBIUS); SIGNAL_PEPTIDE_H_REGION (PHOBIUS); NON_CYTOPLASMIC_DOMAIN (PHOBIUS); SIGNAL_PEPTIDE_N_REGION (PHOBIUS); SignalP-TM (SIGNALP_GRAM_POSITIVE); IPR008928 (SUPERFAMILY)
FKP355.1442.1|m.10758	FKP355.1442.1	NODE_1_length_116752_cov_156.377655	39110	41611	gata zinc finger	711	0.997202	YALI0A19844g	IPR000014 (SMART); G3DSA:3.30.450.20 (GENE3D); IPR013655 (PFAM); G3DSA:3.30.450.20 (GENE3D); IPR000014 (TIGRFAM); IPR000014 (PFAM); PTHR24351 (PANTHER); IPR000014 (PROSITE_PROFILES); IPR000014 (SUPERFAMILY); IPR000014 (SUPERFAMILY)
FKP355.1447.1|m.10498	FKP355.1447.1	NODE_1_length_116752_cov_156.377655	44723	46252	nucleotide- alpha-beta plait	405	1	YALI0A19822g	IPR012677 (G3DSA:3.30.70.GENE3D); IPR019416 (PFAM); PTHR16291 (PANTHER); PTHR16291:SF0 (PANTHER)
FKP355.1453.1|m.10620	FKP355.1453.1	NODE_1_length_116752_cov_156.377655	46332	49753	apses-domain-containing protein	633	0.997078	YALI0A19778g	Coil (COILS); IPR002110 (SMART); IPR020683 (G3DSA:1.25.40.GENE3D); PF13637 (PFAM); IPR018004 (PFAM); IPR003163 (G3DSA:3.10.260.GENE3D); PTHR11707 (PANTHER); IPR029793 (PTHR11707:PANTHER); IPR020683 (PROSITE_PROFILES); IPR002110 (PROSITE_PROFILES); IPR003163 (PROSITE_PROFILES); IPR003163 (SUPERFAMILY); IPR020683 (SUPERFAMILY)
FKP355.1453.1|m.10621	FKP355.1453.1	NODE_1_length_116752_cov_156.377655	46332	49753	wd40 repeat-like protein	320	0.997078	YALI0A19778g	IPR015943 (G3DSA:2.130.10.GENE3D); IPR017986 (SUPERFAMILY)
FKP355.1449.1|m.10878	FKP355.1449.1	NODE_1_length_116752_cov_156.377655	50097	50757	small nuclear ribonucleo protein	116	1	YALI0A19756g	Coil (COILS); IPR001163 (SMART); IPR001163 (PFAM); G3DSA:2.30.30.100 (GENE3D); IPR027141 (PANTHER); IPR010920 (SUPERFAMILY)
FKP355.1461.1|m.10468	FKP355.1461.1	NODE_1_length_116752_cov_156.377655	52503	54764	sugar phosphate permease	510	0.997347	YALI0A19734g	G3DSA:1.20.1250.20 (GENE3D); NON_CYTOPLASMIC_DOMAIN (PHOBIUS); TRANSMEMBRANE (PHOBIUS); CYTOPLASMIC_DOMAIN (PHOBIUS); TRANSMEMBRANE (PHOBIUS); NON_CYTOPLASMIC_DOMAIN (PHOBIUS); TRANSMEMBRANE (PHOBIUS); SIGNAL_PEPTIDE (PHOBIUS); TRANSMEMBRANE (PHOBIUS); SIGNAL_PEPTIDE_N_REGION (PHOBIUS); SIGNAL_PEPTIDE_H_REGION (PHOBIUS); TRANSMEMBRANE (PHOBIUS); NON_CYTOPLASMIC_DOMAIN (PHOBIUS); TRANSMEMBRANE (PH…
FKP355.1454.1|m.10512	FKP355.1454.1	NODE_1_length_116752_cov_156.377655	55540	58216	anaphase-promoting complex subunit 3	623	0.998132	YALI0A19712g	IPR019734 (SMART); PF12895 (PFAM); IPR001440 (PFAM); IPR011990 (G3DSA:1.25.40.GENE3D); PF14559 (PFAM); IPR011990 (G3DSA:1.25.40.GENE3D); PTHR12558 (PANTHER); PTHR12558:SF13 (PANTHER); IPR019734 (PROSITE_PROFILES); IPR019734 (PROSITE_PROFILES); IPR013026 (PROSITE_PROFILES); IPR019734 (PROSITE_PROFILES); IPR013026 (PROSITE_PROFILES); IPR019734 (PROSITE_PROFILES); IPR019734 (PROSITE_PROFILES); IPR01…
FKP355.1466.1|m.10613	FKP355.1466.1	NODE_1_length_116752_cov_156.377655	60340	61339	YALI0A19690p	244	0.999	YALI0A19690g	IPR024368 (PFAM)
FKP355.1473.1|m.10692	FKP355.1473.1	NODE_1_length_116752_cov_156.377655	65722	72700	rna binding protein jsn1	824	0.996848		IPR000504 (SMART); IPR001313 (SMART); IPR000504 (PFAM); IPR011989 (G3DSA:1.25.10.GENE3D); IPR012677 (G3DSA:3.30.70.GENE3D); PTHR12537:SF73 (PANTHER); PTHR12537 (PANTHER); IPR001313 (PROSITE_PROFILES); IPR001313 (PROSITE_PROFILES); IPR000504 (PROSITE_PROFILES); SSF54928 (SUPERFAMILY); IPR016024 (SUPERFAMILY)
FKP355.1473.1|m.10693	FKP355.1473.1	NODE_1_length_116752_cov_156.377655	65722	72700	chromosome segregation protein	645	0.996848		Coil (COILS); IPR001370 (SMART); IPR001370 (PFAM); IPR001370 (G3DSA:1.10.1170.GENE3D); IPR001370 (G3DSA:1.10.1170.GENE3D); PTHR10044 (PANTHER); IPR001370 (PROSITE_PROFILES); IPR001370 (PROSITE_PROFILES); SSF57924 (SUPERFAMILY); SSF57924 (SUPERFAMILY)
FKP355.1473.1|m.10694	FKP355.1473.1	NODE_1_length_116752_cov_156.377655	65722	72700	conserved hypothetical protein	316	0.996848		no IPS match
FKP355.1473.1|m.10704	FKP355.1473.1	NODE_1_length_116752_cov_156.377655	65722	72700	---NA---	80	0.996848		no IPS match
FKP355.1474.1|m.10641	FKP355.1474.1	NODE_1_length_116752_cov_156.377655	65722	72700	rna binding protein jsn1	824	0.996502	YALI0A19668g	IPR001313 (SMART); IPR000504 (SMART); IPR000504 (PFAM); IPR012677 (G3DSA:3.30.70.GENE3D); IPR011989 (G3DSA:1.25.10.GENE3D); PTHR12537:SF73 (PANTHER); PTHR12537 (PANTHER); IPR000504 (PROSITE_PROFILES); IPR001313 (PROSITE_PROFILES); IPR001313 (PROSITE_PROFILES); SSF54928 (SUPERFAMILY); IPR016024 (SUPERFAMILY)
FKP355.1474.1|m.10642	FKP355.1474.1	NODE_1_length_116752_cov_156.377655	65722	72700	chromosome segregation protein	645	0.996502	YALI0A19668g	Coil (COILS); IPR001370 (SMART); IPR001370 (G3DSA:1.10.1170.GENE3D); IPR001370 (G3DSA:1.10.1170.GENE3D); IPR001370 (PFAM); PTHR10044 (PANTHER); IPR001370 (PROSITE_PROFILES); IPR001370 (PROSITE_PROFILES); SSF57924 (SUPERFAMILY); SSF57924 (SUPERFAMILY)
FKP355.1474.1|m.10643	FKP355.1474.1	NODE_1_length_116752_cov_156.377655	65722	72700	conserved hypothetical protein	316	0.996502	YALI0A19668g	no IPS match
FKP355.1474.1|m.10653	FKP355.1474.1	NODE_1_length_116752_cov_156.377655	65722	72700	---NA---	80	0.996502	YALI0A19668g	no IPS match
FKP355.1462.1|m.10883	FKP355.1462.1	NODE_1_length_116752_cov_156.377655	72797	74061	nucleotidylyl transferase	253	1	YALI0A19624g	IPR004821 (PFAM); IPR014729 (G3DSA:3.40.50.GENE3D); PTHR31285 (PANTHER); SSF52374 (SUPERFAMILY)
FKP355.1465.1|m.10876	FKP355.1465.1	NODE_1_length_116752_cov_156.377655	74252	75107	fk506-binding protein 2	145	0.998615	YALI0A19602g	G3DSA:3.10.50.40 (GENE3D); IPR001179 (PFAM); PTHR10516:SF305 (PANTHER); IPR023566 (PANTHER); SIGNAL_PEPTIDE (PHOBIUS); SIGNAL_PEPTIDE_C_REGION (PHOBIUS); SIGNAL_PEPTIDE_H_REGION (PHOBIUS); SIGNAL_PEPTIDE_N_REGION (PHOBIUS); NON_CYTOPLASMIC_DOMAIN (PHOBIUS); IPR001179 (PROSITE_PROFILES); SignalP-noTM (SIGNALP_EUK); SSF54534 (SUPERFAMILY); TMhelix (TMHMM)
FKP355.1470.1|m.10537	FKP355.1470.1	NODE_1_length_116752_cov_156.377655	75318	79369	canalicular multispecific organic anion transporter 1-like isoform x1	1323	0.997285	YALI0A19580g	IPR003593 (SMART); IPR027417 (G3DSA:3.40.50.GENE3D); G3DSA:1.20.1560.10 (GENE3D); IPR003439 (PFAM); IPR011527 (PFAM); IPR027417 (G3DSA:3.40.50.GENE3D); PTHR24223 (PANTHER); PTHR24223:SF252 (PANTHER); IPR017871 (PROSITE_PATTERNS); TRANSMEMBRANE (PHOBIUS); CYTOPLASMIC_DOMAIN (PHOBIUS); CYTOPLASMIC_DOMAIN (PHOBIUS); TRANSMEMBRANE (PHOBIUS); CYTOPLASMIC_DOMAIN (PHOBIUS); TRANSMEMBRANE (PHOBIUS); NON_…
FKP355.1471.1|m.10593	FKP355.1471.1	NODE_1_length_116752_cov_156.377655	75318	79384	canalicular multispecific organic anion transporter 1-like isoform x1	1313	0.997265		IPR003593 (SMART); IPR027417 (G3DSA:3.40.50.GENE3D); IPR011527 (PFAM); IPR027417 (G3DSA:3.40.50.GENE3D); G3DSA:1.20.1560.10 (GENE3D); IPR003439 (PFAM); PTHR24223:SF252 (PANTHER); PTHR24223 (PANTHER); IPR017871 (PROSITE_PATTERNS); NON_CYTOPLASMIC_DOMAIN (PHOBIUS); CYTOPLASMIC_DOMAIN (PHOBIUS); CYTOPLASMIC_DOMAIN (PHOBIUS); CYTOPLASMIC_DOMAIN (PHOBIUS); TRANSMEMBRANE (PHOBIUS); NON_CYTOPLASMIC_DOMA…
FKP355.1464.1|m.10836	FKP355.1464.1	NODE_1_length_116752_cov_156.377655	80839	84450	gaba permease	590	0.998893		Coil (COILS); IPR002293 (PFAM); IPR002293 (PIRSF); PTHR11785:SF228 (PANTHER); IPR002293 (PANTHER); IPR004840 (PROSITE_PATTERNS); CYTOPLASMIC_DOMAIN (PHOBIUS); TRANSMEMBRANE (PHOBIUS); TRANSMEMBRANE (PHOBIUS); TRANSMEMBRANE (PHOBIUS); TRANSMEMBRANE (PHOBIUS); NON_CYTOPLASMIC_DOMAIN (PHOBIUS); CYTOPLASMIC_DOMAIN (PHOBIUS); TRANSMEMBRANE (PHOBIUS); TRANSMEMBRANE (PHOBIUS); TRANSMEMBRANE (PHOBIUS); C…
FKP355.1463.1|m.10744	FKP355.1463.1	NODE_1_length_116752_cov_156.377655	80839	84450	gaba permease	590	0.998854	YALI0A19558g	Coil (COILS); IPR002293 (PFAM); IPR002293 (PIRSF); PTHR11785:SF228 (PANTHER); IPR002293 (PANTHER); IPR004840 (PROSITE_PATTERNS); TRANSMEMBRANE (PHOBIUS); TRANSMEMBRANE (PHOBIUS); CYTOPLASMIC_DOMAIN (PHOBIUS); NON_CYTOPLASMIC_DOMAIN (PHOBIUS); TRANSMEMBRANE (PHOBIUS); CYTOPLASMIC_DOMAIN (PHOBIUS); TRANSMEMBRANE (PHOBIUS); TRANSMEMBRANE (PHOBIUS); TRANSMEMBRANE (PHOBIUS); TRANSMEMBRANE (PHOBIUS); N…
FKP355.1472.1|m.10784	FKP355.1472.1	NODE_1_length_116752_cov_156.377655	86344	90135	ring-15 protein	586	0.998945	YALI0A19514g	IPR001841 (SMART); PF13920 (PFAM); IPR013083 (G3DSA:3.30.40.GENE3D); PTHR12983 (PANTHER); PTHR12983:SF9 (PANTHER); IPR017907 (PROSITE_PATTERNS); IPR001841 (PROSITE_PROFILES); SSF57850 (SUPERFAMILY)
FKP355.1472.1|m.10785	FKP355.1472.1	NODE_1_length_116752_cov_156.377655	86344	90135	hypothetical protein RMDY18_10760	392	0.998945	YALI0A19514g	no IPS match
FKP355.1472.1|m.10786	FKP355.1472.1	NODE_1_length_116752_cov_156.377655	86344	90135	hydroxysteroid 17-beta dehydrogenase	351	0.998945	YALI0A19514g	IPR002198 (PRINTS); IPR002347 (PRINTS); IPR002198 (PFAM); G3DSA:3.40.50.720 (GENE3D); PTHR24320 (PANTHER); PTHR24320:SF34 (PANTHER); CYTOPLASMIC_DOMAIN (PHOBIUS); TRANSMEMBRANE (PHOBIUS); CYTOPLASMIC_DOMAIN (PHOBIUS); TRANSMEMBRANE (PHOBIUS); NON_CYTOPLASMIC_DOMAIN (PHOBIUS); IPR016040 (SUPERFAMILY); TMhelix (TMHMM)
FKP355.1472.1|m.10796	FKP355.1472.1	NODE_1_length_116752_cov_156.377655	86344	90135	mfs transporter	65	0.998945	YALI0A19514g	no IPS match
FKP355.1468.1|m.10604	FKP355.1468.1	NODE_1_length_116752_cov_156.377655	90586	91471	signal peptidase complex subunit spc2	168	1	YALI0A19492g	IPR009582 (PFAM); PTHR13085 (PANTHER); TRANSMEMBRANE (PHOBIUS); NON_CYTOPLASMIC_DOMAIN (PHOBIUS); CYTOPLASMIC_DOMAIN (PHOBIUS); CYTOPLASMIC_DOMAIN (PHOBIUS); TRANSMEMBRANE (PHOBIUS); TMhelix (TMHMM); TMhelix (TMHMM)
FKP355.1495.2|m.10831	FKP355.1495.2	NODE_1_length_116752_cov_156.377655	91599	93268	coronin-like protein crn1	479	0.998755		Coil (COILS); Coil (COILS); PF02389 (PFAM); PF16300 (PFAM); IPR015505 (PANTHER)
FKP355.1495.1|m.10824	FKP355.1495.1	NODE_1_length_116752_cov_156.377655	91599	94612	actin-binding protein	719	0.999222	YALI0A19470g	Coil (COILS); Coil (COILS); IPR020472 (PRINTS); IPR001680 (SMART); IPR001680 (PFAM); IPR015943 (G3DSA:2.130.10.GENE3D); PF16300 (PFAM); PF02389 (PFAM); IPR015048 (PFAM); IPR015505 (PANTHER); IPR019775 (PROSITE_PATTERNS); IPR019775 (PROSITE_PATTERNS); IPR001680 (PROSITE_PROFILES); IPR001680 (PROSITE_PROFILES); IPR001680 (PROSITE_PROFILES); IPR017986 (PROSITE_PROFILES); IPR017986 (SUPERFAMILY)
FKP355.1475.1|m.10635	FKP355.1475.1	NODE_1_length_116752_cov_156.377655	95064	96960	aldehyde dehydrogenase	467	0.99631	YALI0A19448g	IPR016162 (G3DSA:3.40.605.GENE3D); IPR016163 (G3DSA:3.40.309.GENE3D); IPR015590 (PFAM); PTHR11699 (PANTHER); PTHR11699:SF65 (PANTHER); IPR029510 (PROSITE_PATTERNS); IPR016161 (SUPERFAMILY)
FKP355.1493.1|m.10768	FKP355.1493.1	NODE_1_length_116752_cov_156.377655	97084	99130	mitochondrial peroxiredoxin prx1	221	0.99657	YALI0A19426g	IPR024706 (PIRSF); IPR000866 (PFAM); IPR012336 (G3DSA:3.40.30.GENE3D); IPR019479 (PFAM); G3DSA:3.30.1020.10 (GENE3D); PTHR10681 (PANTHER); PTHR10681:SF99 (PANTHER); IPR012336 (PROSITE_PROFILES); IPR012336 (SUPERFAMILY)
FKP355.1492.1|m.10444	FKP355.1492.1	NODE_1_length_116752_cov_156.377655	99197	105606	potential nuclear rna processing factor	1931	0.99873	YALI0A19404g	Coil (COILS); PF13087 (PFAM); IPR027417 (G3DSA:3.40.50.GENE3D); IPR024481 (PFAM); PF13086 (PFAM); PTHR10887:SF359 (PANTHER); PTHR10887 (PANTHER); IPR027417 (SUPERFAMILY)
FKP355.1477.1|m.10556	FKP355.1477.1	NODE_1_length_116752_cov_156.377655	106787	108676	wd40 repeat-containing protein	565	0.990476	YALI0A19360g	no IPS match
FKP355.1476.1|m.10606	FKP355.1476.1	NODE_1_length_116752_cov_156.377655	108844	111288	translation initiation factor sui1-related protein	124	0.96319	YALI0A19338g	SIGNAL_PEPTIDE (PHOBIUS); SIGNAL_PEPTIDE_N_REGION (PHOBIUS); SIGNAL_PEPTIDE_H_REGION (PHOBIUS); NON_CYTOPLASMIC_DOMAIN (PHOBIUS); SIGNAL_PEPTIDE_C_REGION (PHOBIUS); SignalP-noTM (SIGNALP_GRAM_NEGATIVE); SignalP-noTM (SIGNALP_EUK); IPR008966 (SUPERFAMILY)
FKP355.1476.1|m.10612	FKP355.1476.1	NODE_1_length_116752_cov_156.377655	108844	111288	#NAME?	56	0.96319	YALI0A19338g	no IPS match
FKP355.1491.1|m.10521	FKP355.1491.1	NODE_1_length_116752_cov_156.377655	111365	115201	ammonium transporter	456	0.997133	YALI0A19228g	IPR001905 (TIGRFAM); IPR024041 (PFAM); IPR029020 (G3DSA:1.10.3430.GENE3D); PTHR11730:SF21 (PANTHER); IPR001905 (PANTHER); IPR018047 (PROSITE_PATTERNS); TRANSMEMBRANE (PHOBIUS); TRANSMEMBRANE (PHOBIUS); NON_CYTOPLASMIC_DOMAIN (PHOBIUS); CYTOPLASMIC_DOMAIN (PHOBIUS); NON_CYTOPLASMIC_DOMAIN (PHOBIUS); NON_CYTOPLASMIC_DOMAIN (PHOBIUS); TRANSMEMBRANE (PHOBIUS); TRANSMEMBRANE (PHOBIUS); TRANSMEMBRANE (…
FKP355.1491.1|m.10522	FKP355.1491.1	NODE_1_length_116752_cov_156.377655	111365	115201	4 protein	241	0.997133	YALI0A19228g	no IPS match
FKP355.1491.1|m.10523	FKP355.1491.1	NODE_1_length_116752_cov_156.377655	111365	115201	tof2p	190	0.997133	YALI0A19228g	IPR018844 (PFAM); PTHR28196:SF1 (PANTHER); PTHR28196 (PANTHER)
FKP355.1490.1|m.10729	FKP355.1490.1	NODE_1_length_116752_cov_156.377655	111365	115201	ammonium transporter	456	0.996982		IPR001905 (TIGRFAM); IPR024041 (PFAM); IPR029020 (G3DSA:1.10.3430.GENE3D); PTHR11730:SF21 (PANTHER); IPR001905 (PANTHER); IPR018047 (PROSITE_PATTERNS); NON_CYTOPLASMIC_DOMAIN (PHOBIUS); TRANSMEMBRANE (PHOBIUS); TRANSMEMBRANE (PHOBIUS); CYTOPLASMIC_DOMAIN (PHOBIUS); TRANSMEMBRANE (PHOBIUS); TRANSMEMBRANE (PHOBIUS); NON_CYTOPLASMIC_DOMAIN (PHOBIUS); NON_CYTOPLASMIC_DOMAIN (PHOBIUS); NON_CYTOPLASMIC…
FKP355.1490.1|m.10730	FKP355.1490.1	NODE_1_length_116752_cov_156.377655	111365	115201	4 protein	241	0.996982		no IPS match
FKP355.1490.1|m.10734	FKP355.1490.1	NODE_1_length_116752_cov_156.377655	111365	115201	YALI0A19272p	126	0.996982		PTHR28196 (PANTHER)
FKP355.263.1|m.2201	FKP355.263.1	NODE_100_length_22322_cov_47.584671	84	6278	transcription factor	549	1	YALI0E26785g	Coil (COILS); IPR013930 (PFAM); IPR013929 (PFAM); PTHR21483:SF18 (PANTHER); PTHR21483 (PANTHER)
FKP355.263.1|m.2202	FKP355.263.1	NODE_100_length_22322_cov_47.584671	84	6278	mitochondrial carrier protein	518	1	YALI0E26785g	Coil (COILS); IPR018108 (PFAM); IPR023395 (G3DSA:1.50.40.GENE3D); PTHR24089 (PANTHER); PTHR24089:SF42 (PANTHER); TRANSMEMBRANE (PHOBIUS); CYTOPLASMIC_DOMAIN (PHOBIUS); NON_CYTOPLASMIC_DOMAIN (PHOBIUS); CYTOPLASMIC_DOMAIN (PHOBIUS); TRANSMEMBRANE (PHOBIUS); TRANSMEMBRANE (PHOBIUS); NON_CYTOPLASMIC_DOMAIN (PHOBIUS); TRANSMEMBRANE (PHOBIUS); NON_CYTOPLASMIC_DOMAIN (PHOBIUS); IPR018108 (PROSITE_PROFI…
FKP355.263.1|m.2203	FKP355.263.1	NODE_100_length_22322_cov_47.584671	84	6278	gal10 bifunctional protein	393	1	YALI0E26785g	Coil (COILS); IPR001509 (PFAM); IPR005886 (TIGRFAM); G3DSA:3.40.50.720 (GENE3D); G3DSA:3.90.25.10 (GENE3D); PTHR10366 (PANTHER); PTHR10366:SF433 (PANTHER); IPR016040 (SUPERFAMILY)
FKP355.263.1|m.2208	FKP355.263.1	NODE_100_length_22322_cov_47.584671	84	6278	kinesin motor family protein	96	1	YALI0E26785g	Coil (COILS)
FKP355.271.1|m.2168	FKP355.271.1	NODE_100_length_22322_cov_47.584671	7962	11586	YALI0E26873p	667	1	YALI0E26873g	IPR018837 (PFAM); PTHR28057 (PANTHER); PTHR28057:SF1 (PANTHER)
FKP355.271.1|m.2169	FKP355.271.1	NODE_100_length_22322_cov_47.584671	7962	11586	eukaryotic translation initiation factor 3 subunit f	315	1	YALI0E26873g	IPR000555 (SMART); IPR000555 (PFAM); IPR024969 (PFAM); PTHR10540 (PANTHER); PTHR10540:SF6 (PANTHER)
FKP355.279.1|m.2192	FKP355.279.1	NODE_100_length_22322_cov_47.584671	13284	14855	endoplasmic reticulum protein	429	1	YALI0E26895g	Coil (COILS); Coil (COILS); IPR009011 (G3DSA:2.70.130.GENE3D); PF13015 (PFAM); IPR028146 (PFAM); IPR026874 (PTHR12630:PANTHER); PTHR12630 (PANTHER); NON_CYTOPLASMIC_DOMAIN (PHOBIUS); SIGNAL_PEPTIDE_H_REGION (PHOBIUS); SIGNAL_PEPTIDE_N_REGION (PHOBIUS); SIGNAL_PEPTIDE_C_REGION (PHOBIUS); SIGNAL_PEPTIDE (PHOBIUS); SignalP-noTM (SIGNALP_GRAM_NEGATIVE); SignalP-noTM (SIGNALP_EUK); IPR009011 (SUPERFAM…
FKP355.279.1|m.2193	FKP355.279.1	NODE_100_length_22322_cov_47.584671	13284	14855	multidrug abc transporter substrate-binding protein	370	1	YALI0E26895g	SIGNAL_PEPTIDE_N_REGION (PHOBIUS); SIGNAL_PEPTIDE_C_REGION (PHOBIUS); TRANSMEMBRANE (PHOBIUS); NON_CYTOPLASMIC_DOMAIN (PHOBIUS); CYTOPLASMIC_DOMAIN (PHOBIUS); SIGNAL_PEPTIDE_H_REGION (PHOBIUS); SIGNAL_PEPTIDE (PHOBIUS); TMhelix (TMHMM)
FKP355.270.1|m.2155	FKP355.270.1	NODE_100_length_22322_cov_47.584671	15464	17688	YALI0E26917p	441	1	YALI0E26917g	NON_CYTOPLASMIC_DOMAIN (PHOBIUS); SIGNAL_PEPTIDE (PHOBIUS); SIGNAL_PEPTIDE_H_REGION (PHOBIUS); SIGNAL_PEPTIDE_N_REGION (PHOBIUS); SIGNAL_PEPTIDE_C_REGION (PHOBIUS); TMhelix (TMHMM)
FKP355.259.1|m.2162	FKP355.259.1	NODE_100_length_22322_cov_47.584671	18860	19959	rex2p	237	1	YALI0E26939g	IPR013520 (SMART); IPR012337 (G3DSA:3.30.420.GENE3D); IPR013520 (PFAM); PTHR11046 (PANTHER); IPR012337 (SUPERFAMILY)
FKP355.278.1|m.2184	FKP355.278.1	NODE_100_length_22322_cov_47.584671	20337	21958	tubulin beta chain	449	1	YALI0E26961g	Coil (COILS); IPR000217 (PRINTS); IPR002453 (PRINTS); IPR018316 (SMART); IPR003008 (SMART); IPR003008 (PFAM); IPR023123 (G3DSA:1.10.287.GENE3D); IPR018316 (G3DSA:3.30.1330.GENE3D); IPR018316 (PFAM); IPR003008 (G3DSA:3.40.50.GENE3D); PTHR11588:SF9 (PANTHER); IPR000217 (PANTHER); IPR017975 (PROSITE_PATTERNS); IPR013838 (PROSITE_PATTERNS); IPR003008 (SUPERFAMILY); IPR008280 (SUPERFAMILY)
FKP355.2.1|m.887	FKP355.2.1	NODE_1005_length_562182_cov_44.000454	1056	5113	inositol hexakisphosphate and diphosphoinositol-pentakisphosphate kinase	967	1	YALI0B13464g	IPR000560 (PFAM); IPR029033 (G3DSA:3.40.50.GENE3D); IPR013651 (PFAM); PTHR12750 (PANTHER); SSF56059 (SUPERFAMILY); IPR029033 (SUPERFAMILY)
FKP355.2.1|m.888	FKP355.2.1	NODE_1005_length_562182_cov_44.000454	1056	5113	srr1-domain-containing protein	283	1	YALI0B13464g	Coil (COILS); IPR012942 (PFAM)
FKP355.19.1|m.1664	FKP355.19.1	NODE_1005_length_562182_cov_44.000454	5284	7670	dcw1p	491	1	YALI0B13530g	IPR005198 (PFAM); IPR012341 (G3DSA:1.50.10.GENE3D); IPR014480 (PIRSF); PTHR12145 (PANTHER); PTHR12145:SF16 (PANTHER); NON_CYTOPLASMIC_DOMAIN (PHOBIUS); TRANSMEMBRANE (PHOBIUS); TRANSMEMBRANE (PHOBIUS); CYTOPLASMIC_DOMAIN (PHOBIUS); NON_CYTOPLASMIC_DOMAIN (PHOBIUS); IPR008928 (SUPERFAMILY); TMhelix (TMHMM)
FKP355.19.1|m.1666	FKP355.19.1	NODE_1005_length_562182_cov_44.000454	5284	7670	centromere protein	172	1	YALI0B13530g	IPR000164 (PRINTS); IPR000164 (SMART); IPR009072 (G3DSA:1.10.20.GENE3D); IPR007125 (PFAM); IPR000164 (PANTHER); IPR009072 (SUPERFAMILY)
FKP355.8.1|m.1273	FKP355.8.1	NODE_1005_length_562182_cov_44.000454	9778	11942	ribose-phosphate pyrophosphokinase 1	505	1	YALI0B13552g	IPR029057 (G3DSA:3.40.50.GENE3D); IPR029099 (PFAM); IPR029057 (G3DSA:3.40.50.GENE3D); IPR005946 (TIGRFAM); IPR005946 (PFAM); PTHR10210:SF57 (PANTHER); PTHR10210:SF57 (PANTHER); PTHR10210 (PANTHER); PTHR10210 (PANTHER); IPR000842 (PROSITE_PATTERNS); IPR029057 (SUPERFAMILY); IPR029057 (SUPERFAMILY); IPR029057 (SUPERFAMILY)
FKP355.8.1|m.1281	FKP355.8.1	NODE_1005_length_562182_cov_44.000454	9778	11942	---NA---	53	1	YALI0B13552g	no IPS match
FKP355.23.1|m.339	FKP355.23.1	NODE_1005_length_562182_cov_44.000454	12931	15737	flc3p	717	1	YALI0B13618g	IPR010308 (PFAM); PF14558 (PFAM); PTHR31145 (PANTHER); PTHR31145:SF4 (PANTHER); NON_CYTOPLASMIC_DOMAIN (PHOBIUS); TRANSMEMBRANE (PHOBIUS); CYTOPLASMIC_DOMAIN (PHOBIUS); SIGNAL_PEPTIDE_C_REGION (PHOBIUS); NON_CYTOPLASMIC_DOMAIN (PHOBIUS); SIGNAL_PEPTIDE (PHOBIUS); SIGNAL_PEPTIDE_H_REGION (PHOBIUS); CYTOPLASMIC_DOMAIN (PHOBIUS); TRANSMEMBRANE (PHOBIUS); TRANSMEMBRANE (PHOBIUS); TRANSMEMBRANE (PHOBI…
FKP355.7.1|m.1394	FKP355.7.1	NODE_1005_length_562182_cov_44.000454	20187	21059	pacc_yarli ame: full=ph-response transcription factor pacc rim101	217	1		no IPS match
FKP355.10.1|m.188	FKP355.10.1	NODE_1005_length_562182_cov_44.000454	21157	22308	ph-response transcription factor pacc rim101	342	0.998264	YALI0B13640g	IPR015880 (SMART); IPR013087 (G3DSA:3.30.160.GENE3D); IPR013087 (G3DSA:3.30.160.GENE3D); IPR007087 (PFAM); IPR013087 (G3DSA:3.30.160.GENE3D); PTHR24409 (PANTHER); IPR007087 (PROSITE_PATTERNS); IPR007087 (PROSITE_PATTERNS); IPR007087 (PROSITE_PROFILES); IPR007087 (PROSITE_PROFILES); IPR007087 (PROSITE_PROFILES); SSF57667 (SUPERFAMILY); SSF57667 (SUPERFAMILY)
FKP355.13.1|m.564	FKP355.13.1	NODE_1005_length_562182_cov_44.000454	26778	28667	gtp-binding protein rhoc	265	1	YALI0B13662g	PR00449 (PRINTS); IPR020849 (SMART); IPR003579 (SMART); IPR002041 (SMART); IPR003578 (SMART); IPR027417 (G3DSA:3.40.50.GENE3D); IPR001806 (PFAM); IPR005225 (TIGRFAM); PTHR24072 (PANTHER); PTHR24072:SF39 (PANTHER); IPR003578 (PROSITE_PROFILES); IPR027417 (SUPERFAMILY)
FKP355.12.1|m.730	FKP355.12.1	NODE_1005_length_562182_cov_44.000454	28733	30919	pre-mrna splicing factor	523	1	YALI0B13706g	IPR012976 (SMART); IPR019175 (PFAM); IPR002687 (PFAM); PTHR13904:SF0 (PANTHER); IPR027105 (PANTHER); IPR002687 (PROSITE_PROFILES); SSF89124 (SUPERFAMILY)
FKP355.12.1|m.732	FKP355.12.1	NODE_1005_length_562182_cov_44.000454	28733	30919	dash complex subunit dad1	89	1	YALI0B13706g	Coil (COILS); IPR013958 (PFAM); PTHR28025:SF1 (PANTHER); PTHR28025 (PANTHER)
FKP355.9.1|m.1129	FKP355.9.1	NODE_1005_length_562182_cov_44.000454	31925	33255	potential phospholipid-translocating atpase	340	1	YALI0B13728g	IPR007568 (PFAM); PTHR31465:SF11 (PANTHER); PTHR31465 (PANTHER); TRANSMEMBRANE (PHOBIUS); NON_CYTOPLASMIC_DOMAIN (PHOBIUS); TRANSMEMBRANE (PHOBIUS); NON_CYTOPLASMIC_DOMAIN (PHOBIUS); SIGNAL_PEPTIDE_N_REGION (PHOBIUS); SIGNAL_PEPTIDE_C_REGION (PHOBIUS); CYTOPLASMIC_DOMAIN (PHOBIUS); CYTOPLASMIC_DOMAIN (PHOBIUS); CYTOPLASMIC_DOMAIN (PHOBIUS); CYTOPLASMIC_DOMAIN (PHOBIUS); TRANSMEMBRANE (PHOBIUS); S…
FKP355.11.1|m.1505	FKP355.11.1	NODE_1005_length_562182_cov_44.000454	33324	34691	histone-binding protein rbbp7	410	1	YALI0B13750g	IPR020472 (PRINTS); IPR001680 (SMART); IPR001680 (PFAM); IPR015943 (G3DSA:2.130.10.GENE3D); IPR022052 (PFAM); PTHR22850 (PANTHER); PTHR22850:SF104 (PANTHER); IPR019775 (PROSITE_PATTERNS); IPR001680 (PROSITE_PROFILES); IPR017986 (PROSITE_PROFILES); IPR017986 (SUPERFAMILY)
FKP355.15.1|m.171	FKP355.15.1	NODE_1005_length_562182_cov_44.000454	35078	38634	ammonium transporter 1	473	1	YALI0B13794g	IPR029020 (G3DSA:1.10.3430.GENE3D); IPR001905 (TIGRFAM); IPR024041 (PFAM); IPR001905 (PANTHER); PTHR11730:SF21 (PANTHER); IPR018047 (PROSITE_PATTERNS); TRANSMEMBRANE (PHOBIUS); TRANSMEMBRANE (PHOBIUS); TRANSMEMBRANE (PHOBIUS); TRANSMEMBRANE (PHOBIUS); CYTOPLASMIC_DOMAIN (PHOBIUS); TRANSMEMBRANE (PHOBIUS); CYTOPLASMIC_DOMAIN (PHOBIUS); CYTOPLASMIC_DOMAIN (PHOBIUS); NON_CYTOPLASMIC_DOMAIN (PHOBIUS)…
FKP355.15.1|m.173	FKP355.15.1	NODE_1005_length_562182_cov_44.000454	35078	38634	mitochondrial import protein 1	134	1	YALI0B13794g	IPR013262 (PFAM); PTHR28241 (PANTHER)
FKP355.28.1|m.1616	FKP355.28.1	NODE_1005_length_562182_cov_44.000454	39612	41499	cytochrome p450 52a12	520	1	YALI0B13816g	IPR002402 (PRINTS); IPR002974 (PRINTS); IPR001128 (PRINTS); IPR001128 (G3DSA:1.10.630.GENE3D); IPR001128 (PFAM); PTHR24287:SF1 (PANTHER); PTHR24287 (PANTHER); IPR017972 (PROSITE_PATTERNS); SIGNAL_PEPTIDE_N_REGION (PHOBIUS); NON_CYTOPLASMIC_DOMAIN (PHOBIUS); SIGNAL_PEPTIDE_H_REGION (PHOBIUS); SIGNAL_PEPTIDE_C_REGION (PHOBIUS); SIGNAL_PEPTIDE (PHOBIUS); IPR001128 (SUPERFAMILY); TMhelix (TMHMM)
FKP355.29.1|m.773	FKP355.29.1	NODE_1005_length_562182_cov_44.000454	43173	45068	cytochrome p450 52a12	532	1	YALI0B13838g	IPR002974 (PRINTS); IPR001128 (PRINTS); IPR002402 (PRINTS); IPR001128 (PFAM); IPR001128 (G3DSA:1.10.630.GENE3D); PTHR24287:SF1 (PANTHER); PTHR24287 (PANTHER); IPR017972 (PROSITE_PATTERNS); SIGNAL_PEPTIDE (PHOBIUS); SIGNAL_PEPTIDE_N_REGION (PHOBIUS); NON_CYTOPLASMIC_DOMAIN (PHOBIUS); SIGNAL_PEPTIDE_H_REGION (PHOBIUS); SIGNAL_PEPTIDE_C_REGION (PHOBIUS); SignalP-noTM (SIGNALP_EUK); IPR001128 (SUPERF…
FKP355.24.1|m.1297	FKP355.24.1	NODE_1005_length_562182_cov_44.000454	45411	47044	endosomal cargo receptor	228	1	YALI0B13882g	IPR009038 (PFAM); PTHR22811:SF46 (PANTHER); IPR015720 (PANTHER); TRANSMEMBRANE (PHOBIUS); CYTOPLASMIC_DOMAIN (PHOBIUS); CYTOPLASMIC_DOMAIN (PHOBIUS); NON_CYTOPLASMIC_DOMAIN (PHOBIUS); TRANSMEMBRANE (PHOBIUS); IPR009038 (PROSITE_PROFILES); IPR009038 (SUPERFAMILY); TMhelix (TMHMM); TMhelix (TMHMM)
FKP355.24.1|m.1299	FKP355.24.1	NODE_1005_length_562182_cov_44.000454	45411	47044	pre-mrna branch site protein p14	123	1	YALI0B13882g	Coil (COILS); IPR000504 (SMART); IPR012677 (G3DSA:3.30.70.GENE3D); IPR000504 (PFAM); PTHR12785 (PANTHER); IPR000504 (PROSITE_PROFILES); SSF54928 (SUPERFAMILY)
FKP355.20.1|m.296	FKP355.20.1	NODE_1005_length_562182_cov_44.000454	48179	54162	potential translation-regulating helicase	1897	1	YALI0B13904g	IPR004179 (SMART); IPR001650 (SMART); IPR004179 (SMART); IPR003593 (SMART); PIRSF039073 (PIRSF); IPR014001 (SMART); IPR027417 (G3DSA:3.40.50.GENE3D); IPR001650 (PFAM); IPR000008 (G3DSA:2.60.40.GENE3D); G3DSA:1.10.3380.10 (GENE3D); IPR004179 (PFAM); IPR027417 (G3DSA:3.40.50.GENE3D); IPR027417 (G3DSA:3.40.50.GENE3D); IPR011545 (PFAM); PTHR24031 (PANTHER); PTHR24031:SF336 (PANTHER); IPR001650 (PROSI…
FKP355.14.1|m.1304	FKP355.14.1	NODE_1005_length_562182_cov_44.000454	54396	56212	oca6 protein phosphatase	241	1	YALI0B13926g	IPR029021 (G3DSA:3.90.190.GENE3D); IPR004861 (PFAM); PTHR31126:SF14 (PANTHER); PTHR31126 (PANTHER); IPR029021 (SUPERFAMILY)
FKP355.14.1|m.1305	FKP355.14.1	NODE_1005_length_562182_cov_44.000454	54396	56212	nitrate reductase	120	1	YALI0B13926g	CYTOPLASMIC_DOMAIN (PHOBIUS); TRANSMEMBRANE (PHOBIUS); NON_CYTOPLASMIC_DOMAIN (PHOBIUS); NON_CYTOPLASMIC_DOMAIN (PHOBIUS); NON_CYTOPLASMIC_DOMAIN (PHOBIUS); TRANSMEMBRANE (PHOBIUS); TRANSMEMBRANE (PHOBIUS); CYTOPLASMIC_DOMAIN (PHOBIUS); TRANSMEMBRANE (PHOBIUS); TMhelix (TMHMM); TMhelix (TMHMM); TMhelix (TMHMM); TMhelix (TMHMM)
FKP355.36.1|m.265	FKP355.36.1	NODE_1005_length_562182_cov_44.000454	56414	59288	glycerol-3-phosphate mitochondrial	613	1	YALI0B13970g	IPR000447 (PRINTS); IPR031656 (PFAM); IPR006076 (PFAM); IPR023753 (G3DSA:3.50.50.GENE3D); PTHR11985:SF15 (PANTHER); PTHR11985 (PANTHER); IPR000447 (PROSITE_PATTERNS); IPR000447 (PROSITE_PATTERNS); SIGNAL_PEPTIDE_C_REGION (PHOBIUS); NON_CYTOPLASMIC_DOMAIN (PHOBIUS); SIGNAL_PEPTIDE (PHOBIUS); SIGNAL_PEPTIDE_N_REGION (PHOBIUS); SIGNAL_PEPTIDE_H_REGION (PHOBIUS); SignalP-TM (SIGNALP_GRAM_POSITIVE); S…
FKP355.36.1|m.266	FKP355.36.1	NODE_1005_length_562182_cov_44.000454	56414	59288	hypothetical protein CH063_11155	444	1	YALI0B13970g	no IPS match
FKP355.18.1|m.1384	FKP355.18.1	NODE_1005_length_562182_cov_44.000454	61934	64747	myb-like dna-binding protein bas1	566	1	YALI0B13992g	Coil (COILS); IPR001005 (SMART); IPR009057 (G3DSA:1.10.10.GENE3D); PF13921 (PFAM); IPR001005 (PFAM); IPR009057 (G3DSA:1.10.10.GENE3D); IPR009057 (G3DSA:1.10.10.GENE3D); PTHR10641:SF221 (PANTHER); PTHR10641 (PANTHER); IPR017930 (PROSITE_PROFILES); IPR009057 (SUPERFAMILY); IPR009057 (SUPERFAMILY)
FKP355.30.1|m.1095	FKP355.30.1	NODE_1005_length_562182_cov_44.000454	65720	67753	gmc oxidoreductase	610	1	YALI0B14014g	IPR012132 (PIRSF); IPR000172 (PFAM); IPR007867 (PFAM); IPR023753 (G3DSA:3.50.50.GENE3D); PTHR11552 (PANTHER); PTHR11552:SF124 (PANTHER); IPR000172 (PROSITE_PATTERNS); IPR023753 (SUPERFAMILY); SSF54373 (SUPERFAMILY)
FKP355.30.1|m.1096	FKP355.30.1	NODE_1005_length_562182_cov_44.000454	65720	67753	---NA---	443	1	YALI0B14014g	no IPS match
FKP355.25.1|m.698	FKP355.25.1	NODE_1005_length_562182_cov_44.000454	68125	69445	aries arylalkylamine n-acetyltransferase	208	1	YALI0B14036g	IPR016181 (G3DSA:3.40.630.GENE3D); IPR000182 (PFAM); PTHR10908 (PANTHER); PTHR10908:SF0 (PANTHER); IPR000182 (PROSITE_PROFILES); IPR016181 (SUPERFAMILY)
FKP355.21.1|m.1437	FKP355.21.1	NODE_1005_length_562182_cov_44.000454	69720	70221	small nuclear ribonucleoprotein	131	1	YALI0B14058g	IPR001163 (SMART); G3DSA:2.30.30.100 (GENE3D); IPR001163 (PFAM); PTHR20971 (PANTHER); IPR010920 (SUPERFAMILY)
FKP355.22.1|m.813	FKP355.22.1	NODE_1005_length_562182_cov_44.000454	70494	71812	dna-3-methyladenine glycosylase	361	1	YALI0B14080g	IPR003265 (SMART); IPR003265 (PFAM); IPR011257 (G3DSA:1.10.340.GENE3D); IPR023170 (G3DSA:1.10.1670.GENE3D); PTHR10242 (PANTHER); PTHR10242:SF0 (PANTHER); SignalP-TM (SIGNALP_GRAM_POSITIVE); IPR011257 (SUPERFAMILY)
FKP355.26.1|m.1148	FKP355.26.1	NODE_1005_length_562182_cov_44.000454	72982	77347	actin binding protein	838	1	YALI0B14102g	IPR001452 (PRINTS); PR00499 (PRINTS); IPR002108 (SMART); IPR001452 (SMART); G3DSA:2.30.30.40 (GENE3D); IPR001452 (PFAM); IPR029006 (G3DSA:3.40.20.GENE3D); G3DSA:2.30.30.40 (GENE3D); IPR002108 (PFAM); PTHR10829 (PANTHER); PTHR10829:SF25 (PANTHER); IPR002108 (PROSITE_PROFILES); IPR001452 (PROSITE_PROFILES); SSF55753 (SUPERFAMILY); IPR001452 (SUPERFAMILY); IPR001452 (SUPERFAMILY)
FKP355.26.1|m.1149	FKP355.26.1	NODE_1005_length_562182_cov_44.000454	72982	77347	tpa: lipase serine (afu_orthologue afua_3g12320)	480	1	YALI0B14102g	IPR029058 (G3DSA:3.40.50.GENE3D); IPR007751 (PFAM); PTHR12482 (PANTHER); CYTOPLASMIC_DOMAIN (PHOBIUS); TRANSMEMBRANE (PHOBIUS); SIGNAL_PEPTIDE_N_REGION (PHOBIUS); SIGNAL_PEPTIDE_C_REGION (PHOBIUS); NON_CYTOPLASMIC_DOMAIN (PHOBIUS); SIGNAL_PEPTIDE (PHOBIUS); SIGNAL_PEPTIDE_H_REGION (PHOBIUS); SignalP-noTM (SIGNALP_EUK); IPR029058 (SUPERFAMILY); TMhelix (TMHMM)
FKP355.42.1|m.954	FKP355.42.1	NODE_1005_length_562182_cov_44.000454	78195	79433	60s acidic ribosomal protein p0	315	1	YALI0B14146g	IPR030670 (PIRSF); IPR001790 (PFAM); PF00428 (PFAM); PTHR21141:SF3 (PANTHER); PTHR21141 (PANTHER); SSF160369 (SUPERFAMILY)
FKP355.27.1|m.608	FKP355.27.1	NODE_1005_length_562182_cov_44.000454	79677	81546	ydr514c-like protein	413	1	YALI0B14179g	IPR012337 (G3DSA:3.30.420.GENE3D); PTHR28083 (PANTHER); PTHR28083:SF1 (PANTHER); IPR012337 (SUPERFAMILY)
FKP355.38.1|m.148	FKP355.38.1	NODE_1005_length_562182_cov_44.000454	82640	84705	agc ndr ndr-unclassified protein kinase	581	1	YALI0B14201g	IPR000961 (SMART); IPR002290 (SMART); G3DSA:1.10.510.10 (GENE3D); IPR011993 (G3DSA:2.30.29.GENE3D); G3DSA:3.30.200.20 (GENE3D); IPR017892 (PFAM); IPR000719 (PFAM); PTHR24356:SF185 (PANTHER); PTHR24356 (PANTHER); IPR008271 (PROSITE_PATTERNS); IPR017441 (PROSITE_PATTERNS); IPR000719 (PROSITE_PROFILES); IPR000961 (PROSITE_PROFILES); IPR011009 (SUPERFAMILY)
FKP355.35.1|m.1414	FKP355.35.1	NODE_1005_length_562182_cov_44.000454	84939	88523	transcription initiation factor tfiid subunit 5	742	1	YALI0B14245g	IPR020472 (PRINTS); IPR001680 (SMART); IPR006594 (SMART); IPR007582 (PFAM); IPR015943 (G3DSA:2.130.10.GENE3D); IPR001680 (PFAM); PTHR19879 (PANTHER); PTHR19879:SF1 (PANTHER); IPR019775 (PROSITE_PATTERNS); IPR017986 (PROSITE_PROFILES); IPR006594 (PROSITE_PROFILES); IPR001680 (PROSITE_PROFILES); IPR017986 (SUPERFAMILY); SSF160897 (SUPERFAMILY)
FKP355.35.1|m.1415	FKP355.35.1	NODE_1005_length_562182_cov_44.000454	84939	88523	phosphatidylinositol n-acetylglucosaminyltransferase	335	1	YALI0B14245g	IPR009450 (PIRSF); IPR009450 (PFAM); IPR009450 (PANTHER); TRANSMEMBRANE (PHOBIUS); TRANSMEMBRANE (PHOBIUS); CYTOPLASMIC_DOMAIN (PHOBIUS); NON_CYTOPLASMIC_DOMAIN (PHOBIUS); TRANSMEMBRANE (PHOBIUS); CYTOPLASMIC_DOMAIN (PHOBIUS); NON_CYTOPLASMIC_DOMAIN (PHOBIUS); TRANSMEMBRANE (PHOBIUS); NON_CYTOPLASMIC_DOMAIN (PHOBIUS); TRANSMEMBRANE (PHOBIUS); TRANSMEMBRANE (PHOBIUS); TRANSMEMBRANE (PHOBIUS); TRAN…
FKP355.39.2|m.1511	FKP355.39.2	NODE_1005_length_562182_cov_44.000454	88848	89422	proteasome component pre6	142	1		IPR029055 (G3DSA:3.60.20.GENE3D); IPR001353 (PFAM); PTHR11599 (PANTHER); PTHR11599:SF15 (PANTHER); IPR023332 (PROSITE_PROFILES); IPR029055 (SUPERFAMILY)
FKP355.39.1|m.1509	FKP355.39.1	NODE_1005_length_562182_cov_44.000454	88848	90049	proteasome component	68	1	YALI0B14267g	IPR029055 (G3DSA:3.60.20.GENE3D); PTHR11599 (PANTHER); PTHR11599:SF40 (PANTHER); IPR029055 (SUPERFAMILY)
FKP355.32.1|m.826	FKP355.32.1	NODE_1005_length_562182_cov_44.000454	90388	93236	bgl22 glucanase	870	1	YALI0B14289g	IPR001764 (PRINTS); IPR001764 (G3DSA:3.20.20.GENE3D); IPR001764 (PFAM); IPR002772 (G3DSA:3.40.50.GENE3D); IPR002772 (PFAM); IPR026891 (PFAM); IPR026892 (PANTHER); PTHR30620:SF1 (PANTHER); NON_CYTOPLASMIC_DOMAIN (PHOBIUS); SIGNAL_PEPTIDE_C_REGION (PHOBIUS); SIGNAL_PEPTIDE_N_REGION (PHOBIUS); SIGNAL_PEPTIDE_H_REGION (PHOBIUS); SIGNAL_PEPTIDE (PHOBIUS); SignalP-noTM (SIGNALP_EUK); SignalP-noTM (SIGN…
FKP355.31.1|m.1478	FKP355.31.1	NODE_1005_length_562182_cov_44.000454	93927	97390	bgl22 glucanase	940	1	YALI0B14333g	IPR001764 (PRINTS); IPR002772 (PFAM); IPR001764 (G3DSA:3.20.20.GENE3D); IPR001764 (PFAM); IPR026891 (PFAM); IPR002772 (G3DSA:3.40.50.GENE3D); IPR026892 (PANTHER); PTHR30620:SF1 (PANTHER); PTHR30620:SF1 (PANTHER); SIGNAL_PEPTIDE_N_REGION (PHOBIUS); SIGNAL_PEPTIDE_C_REGION (PHOBIUS); NON_CYTOPLASMIC_DOMAIN (PHOBIUS); SIGNAL_PEPTIDE_H_REGION (PHOBIUS); SIGNAL_PEPTIDE (PHOBIUS); PS51257 (PROSITE_PROF…
FKP355.31.1|m.1479	FKP355.31.1	NODE_1005_length_562182_cov_44.000454	93927	97390	likely rnase p integral subunit	167	1	YALI0B14333g	IPR007175 (PFAM); PTHR14742:SF0 (PANTHER); IPR007175 (PANTHER)
FKP355.37.1|m.985	FKP355.37.1	NODE_1005_length_562182_cov_44.000454	97582	98998	protein phosphatase pp1 regulatory subunit sds22	353	1	YALI0B14355g	SM00365 (SMART); IPR003591 (SMART); IPR025875 (PFAM); G3DSA:3.80.10.10 (GENE3D); PTHR24365 (PANTHER); IPR001611 (PROSITE_PROFILES); SSF52058 (SUPERFAMILY)
FKP355.84.1|m.1058	FKP355.84.1	NODE_1005_length_562182_cov_44.000454	101540	105672	pyrroline-5-carboxylate reductase	300	1	YALI0B14399g	IPR000304 (PIRSF); G3DSA:3.40.50.720 (GENE3D); IPR029036 (G3DSA:1.10.3730.GENE3D); IPR029036 (PFAM); IPR028939 (PFAM); IPR000304 (TIGRFAM); IPR000304 (PANTHER); PTHR11645:SF19 (PANTHER); IPR000304 (PROSITE_PATTERNS); IPR000304 (HAMAP); IPR016040 (SUPERFAMILY); IPR008927 (SUPERFAMILY)
FKP355.84.1|m.1059	FKP355.84.1	NODE_1005_length_562182_cov_44.000454	101540	105672	14-3-3 protein	254	1	YALI0B14399g	IPR000308 (PRINTS); IPR023410 (SMART); IPR023410 (PFAM); IPR000308 (PIRSF); G3DSA:1.20.190.20 (GENE3D); IPR000308 (PANTHER); IPR023409 (PROSITE_PATTERNS); IPR023410 (SUPERFAMILY)
FKP355.84.1|m.1060	FKP355.84.1	NODE_1005_length_562182_cov_44.000454	101540	105672	isocitrate dehydrogenase	163	1	YALI0B14399g	Coil (COILS); IPR013894 (PFAM); G3DSA:1.20.58.60 (GENE3D)
FKP355.84.1|m.1070	FKP355.84.1	NODE_1005_length_562182_cov_44.000454	101540	105672	---NA---	59	1	YALI0B14399g	no IPS match
FKP355.40.1|m.615	FKP355.40.1	NODE_1005_length_562182_cov_44.000454	105931	110777	histone demethylase jarid1	812	1	YALI0B14443g	IPR001606 (SMART); SM01014 (SMART); IPR003347 (SMART); IPR001965 (SMART); IPR003349 (SMART); IPR003347 (PFAM); IPR004198 (PFAM); IPR013083 (G3DSA:3.30.40.GENE3D); IPR003349 (PFAM); IPR001606 (PFAM); IPR001606 (G3DSA:1.10.150.GENE3D); PTHR10694:SF8 (PANTHER); PTHR10694 (PANTHER); IPR003349 (PROSITE_PROFILES); IPR003347 (PROSITE_PROFILES); IPR001606 (PROSITE_PROFILES); IPR011011 (SUPERFAMILY); IPR0…
FKP355.40.1|m.616	FKP355.40.1	NODE_1005_length_562182_cov_44.000454	105931	110777	methylenetetrahydrofolate reductase-like protein	644	1	YALI0B14443g	IPR003171 (PFAM); IPR004621 (TIGRFAM); IPR029041 (G3DSA:3.20.20.GENE3D); PTHR21091:SF31 (PANTHER); PTHR21091:SF31 (PANTHER); PTHR21091 (PANTHER); PTHR21091:SF31 (PANTHER); PTHR21091 (PANTHER); IPR029041 (SUPERFAMILY)
FKP355.44.1|m.522	FKP355.44.1	NODE_1005_length_562182_cov_44.000454	111534	113091	nucleosome assembly protein	424	1	YALI0B14487g	Coil (COILS); IPR002164 (PFAM); IPR002164 (PANTHER); PTHR11875:SF7 (PANTHER); SSF143113 (SUPERFAMILY)
FKP355.44.1|m.523	FKP355.44.1	NODE_1005_length_562182_cov_44.000454	111534	113091	cation transport atpase	356	1	YALI0B14487g	TRANSMEMBRANE (PHOBIUS); TRANSMEMBRANE (PHOBIUS); CYTOPLASMIC_DOMAIN (PHOBIUS); NON_CYTOPLASMIC_DOMAIN (PHOBIUS); NON_CYTOPLASMIC_DOMAIN (PHOBIUS); CYTOPLASMIC_DOMAIN (PHOBIUS); TRANSMEMBRANE (PHOBIUS); TMhelix (TMHMM); TMhelix (TMHMM); TMhelix (TMHMM)
FKP355.72.1|m.1430	FKP355.72.1	NODE_1005_length_562182_cov_44.000454	114739	116938	s-adenosylmethionine synthetase	387	1	YALI0B14509g	IPR002133 (PIRSF); IPR022629 (PFAM); IPR002133 (TIGRFAM); G3DSA:3.30.300.10 (GENE3D); IPR022628 (PFAM); G3DSA:3.30.300.10 (GENE3D); IPR022630 (PFAM); G3DSA:3.30.300.10 (GENE3D); IPR002133 (PANTHER); IPR022631 (PROSITE_PATTERNS); IPR022631 (PROSITE_PATTERNS); IPR002133 (HAMAP); IPR022636 (SUPERFAMILY); IPR022636 (SUPERFAMILY); IPR022636 (SUPERFAMILY)
FKP355.43.1|m.1512	FKP355.43.1	NODE_1005_length_562182_cov_44.000454	118354	119710	vacuolar diacylglycerol pyrophosphate phosphatase	279	1	YALI0B14531g	IPR000326 (SMART); IPR000326 (PFAM); IPR000326 (G3DSA:1.20.144.GENE3D); PTHR10165:SF35 (PANTHER); PTHR10165 (PANTHER); CYTOPLASMIC_DOMAIN (PHOBIUS); TRANSMEMBRANE (PHOBIUS); CYTOPLASMIC_DOMAIN (PHOBIUS); CYTOPLASMIC_DOMAIN (PHOBIUS); TRANSMEMBRANE (PHOBIUS); NON_CYTOPLASMIC_DOMAIN (PHOBIUS); TRANSMEMBRANE (PHOBIUS); CYTOPLASMIC_DOMAIN (PHOBIUS); TRANSMEMBRANE (PHOBIUS); TRANSMEMBRANE (PHOBIUS); N…
FKP355.45.1|m.1488	FKP355.45.1	NODE_1005_length_562182_cov_44.000454	120509	122734	dna repair protein	727	1	YALI0B14553g	IPR029052 (G3DSA:3.60.21.GENE3D); IPR003701 (PIRSF); IPR007281 (PFAM); IPR003701 (TIGRFAM); IPR004843 (PFAM); IPR003701 (PANTHER); PTHR10139:SF1 (PANTHER); IPR029052 (SUPERFAMILY)
FKP355.46.1|m.1440	FKP355.46.1	NODE_1005_length_562182_cov_44.000454	122796	123936	thioesterase superfamily protein	219	1	YALI0B14575g	IPR029069 (G3DSA:3.10.129.GENE3D); IPR029069 (SUPERFAMILY)
FKP355.52.1|m.230	FKP355.52.1	NODE_1005_length_562182_cov_44.000454	124648	129057	ubiquitin carboxyl-terminal	1450	1	YALI0B14597g	IPR001394 (PFAM); IPR028134 (PTHR24006:PANTHER); PTHR24006 (PANTHER); IPR018200 (PROSITE_PATTERNS); IPR018200 (PROSITE_PATTERNS); IPR028889 (PROSITE_PROFILES); SSF54001 (SUPERFAMILY)
FKP355.47.1|m.657	FKP355.47.1	NODE_1005_length_562182_cov_44.000454	130284	132584	methylcrotonoyl- carboxylase subunit alpha	697	1		IPR005482 (SMART); IPR016185 (G3DSA:3.40.50.GENE3D); IPR013816 (G3DSA:3.30.470.GENE3D); IPR013815 (G3DSA:3.30.1490.GENE3D); IPR005481 (PFAM); IPR005479 (PFAM); IPR000089 (PFAM); G3DSA:2.40.50.100 (GENE3D); PTHR18866 (PANTHER); IPR005479 (PROSITE_PATTERNS); IPR011764 (PROSITE_PROFILES); IPR011761 (PROSITE_PROFILES); IPR000089 (PROSITE_PROFILES); IPR016185 (SUPERFAMILY); IPR011053 (SUPERFAMILY); IP…
FKP355.48.1|m.109	FKP355.48.1	NODE_1005_length_562182_cov_44.000454	130284	132584	methylcrotonoyl- carboxylase subunit alpha	744	1	YALI0B14619g	IPR005482 (SMART); IPR005481 (PFAM); IPR013815 (G3DSA:3.30.1490.GENE3D); IPR016185 (G3DSA:3.40.50.GENE3D); G3DSA:2.40.50.100 (GENE3D); IPR005479 (PFAM); IPR000089 (PFAM); IPR005482 (PFAM); IPR013816 (G3DSA:3.30.470.GENE3D); PTHR18866 (PANTHER); IPR005479 (PROSITE_PATTERNS); IPR011761 (PROSITE_PROFILES); IPR000089 (PROSITE_PROFILES); IPR011764 (PROSITE_PROFILES); SSF56059 (SUPERFAMILY); IPR016185 …
FKP355.65.1|m.377	FKP355.65.1	NODE_1005_length_562182_cov_44.000454	133488	136780	aminopeptidase 2	942	1	YALI0B14641g	IPR014782 (PRINTS); IPR014782 (PFAM); IPR024571 (PFAM); G3DSA:1.10.390.10 (GENE3D); PTHR11533:SF190 (PANTHER); IPR001930 (PANTHER); SSF63737 (SUPERFAMILY); SSF55486 (SUPERFAMILY)
FKP355.49.1|m.488	FKP355.49.1	NODE_1005_length_562182_cov_44.000454	136960	137684	peptidyl-prolyl cis-trans isomerase ssp-1	136	1	YALI0B14663g	IPR000297 (PFAM); G3DSA:3.10.50.40 (GENE3D); PTHR10657:SF4 (PANTHER); PTHR10657 (PANTHER); IPR000297 (PROSITE_PROFILES); SSF54534 (SUPERFAMILY)
FKP355.56.1|m.793	FKP355.56.1	NODE_1005_length_562182_cov_44.000454	138444	142286	membrane protein	414	1	YALI0B14685g	IPR021460 (PFAM); PTHR35184 (PANTHER); SIGNAL_PEPTIDE_H_REGION (PHOBIUS); TRANSMEMBRANE (PHOBIUS); TRANSMEMBRANE (PHOBIUS); TRANSMEMBRANE (PHOBIUS); NON_CYTOPLASMIC_DOMAIN (PHOBIUS); TRANSMEMBRANE (PHOBIUS); SIGNAL_PEPTIDE (PHOBIUS); SIGNAL_PEPTIDE_N_REGION (PHOBIUS); TRANSMEMBRANE (PHOBIUS); CYTOPLASMIC_DOMAIN (PHOBIUS); NON_CYTOPLASMIC_DOMAIN (PHOBIUS); SIGNAL_PEPTIDE_C_REGION (PHOBIUS); CYTOPL…
FKP355.56.1|m.794	FKP355.56.1	NODE_1005_length_562182_cov_44.000454	138444	142286	YALI0B14685p	359	1	YALI0B14685g	IPR021460 (PFAM); PTHR35184 (PANTHER); TRANSMEMBRANE (PHOBIUS); CYTOPLASMIC_DOMAIN (PHOBIUS); NON_CYTOPLASMIC_DOMAIN (PHOBIUS); TMhelix (TMHMM)
FKP355.56.1|m.795	FKP355.56.1	NODE_1005_length_562182_cov_44.000454	138444	142286	yhr122w-like protein	193	1	YALI0B14685g	Coil (COILS); IPR002744 (PFAM); PTHR12377 (PANTHER); PTHR12377:SF0 (PANTHER); SSF117916 (SUPERFAMILY)
FKP355.55.1|m.968	FKP355.55.1	NODE_1005_length_562182_cov_44.000454	143293	147425	upf0202 protein ynl132w	1024	1	YALI0B14751g	Coil (COILS); IPR027992 (PFAM); IPR000182 (PFAM); IPR013562 (PFAM); IPR007807 (PFAM); PTHR10925:SF5 (PANTHER); PTHR10925 (PANTHER); NON_CYTOPLASMIC_DOMAIN (PHOBIUS); CYTOPLASMIC_DOMAIN (PHOBIUS); TRANSMEMBRANE (PHOBIUS); TRANSMEMBRANE (PHOBIUS); TRANSMEMBRANE (PHOBIUS); NON_CYTOPLASMIC_DOMAIN (PHOBIUS); CYTOPLASMIC_DOMAIN (PHOBIUS)
FKP355.55.1|m.969	FKP355.55.1	NODE_1005_length_562182_cov_44.000454	143293	147425	nicotinamide riboside kinase 1	255	1	YALI0B14751g	IPR027417 (G3DSA:3.40.50.GENE3D); IPR006083 (PFAM); IPR026681 (PTHR23404:PANTHER); PTHR23404 (PANTHER); IPR027417 (SUPERFAMILY)
FKP355.57.1|m.1662	FKP355.57.1	NODE_1005_length_562182_cov_44.000454	147526	148200	u6 snrna-associated sm-like protein lsm6	100	1		IPR001163 (SMART); IPR001163 (PFAM); G3DSA:2.30.30.100 (GENE3D); PTHR11021 (PANTHER); IPR010920 (SUPERFAMILY)
FKP355.50.1|m.779	FKP355.50.1	NODE_1005_length_562182_cov_44.000454	148483	150002	meiosis-specific transcription factor	361	1	YALI0B14773g	IPR024061 (G3DSA:2.60.40.GENE3D); IPR024061 (PFAM); PTHR35144:SF2 (PANTHER); PTHR35144 (PANTHER); IPR024061 (PROSITE_PROFILES); IPR008967 (SUPERFAMILY)
FKP355.53.1|m.1231	FKP355.53.1	NODE_1005_length_562182_cov_44.000454	150964	151987	YALI0B14795p	166	1	YALI0B14795g	NON_CYTOPLASMIC_DOMAIN (PHOBIUS); SIGNAL_PEPTIDE_H_REGION (PHOBIUS); SIGNAL_PEPTIDE_C_REGION (PHOBIUS); SIGNAL_PEPTIDE (PHOBIUS); SIGNAL_PEPTIDE_N_REGION (PHOBIUS); SignalP-TM (SIGNALP_GRAM_POSITIVE); SignalP-noTM (SIGNALP_EUK); SignalP-noTM (SIGNALP_GRAM_NEGATIVE)
FKP355.60.1|m.137	FKP355.60.1	NODE_1005_length_562182_cov_44.000454	153828	157029	hydrophobin-like protein	900	1	YALI0B14817g	Coil (COILS); PTHR24031:SF93 (PANTHER); PTHR24031:SF93 (PANTHER); PTHR24031 (PANTHER); PTHR24031 (PANTHER)
FKP355.54.1|m.818	FKP355.54.1	NODE_1005_length_562182_cov_44.000454	157449	159110	nadph:adrenodoxin mitochondrial	463	1	YALI0B14839g	PR00419 (PRINTS); G3DSA:3.40.50.720 (GENE3D); IPR021163 (PIRSF); IPR023753 (G3DSA:3.50.50.GENE3D); IPR023753 (PFAM); PTHR11938 (PANTHER); PTHR11938:SF91 (PANTHER); SignalP-TM (SIGNALP_GRAM_POSITIVE); SSF51971 (SUPERFAMILY)
FKP355.67.1|m.64	FKP355.67.1	NODE_1005_length_562182_cov_44.000454	159279	160187	nadh dehydrogenase fe-s protein 4	113	1	YALI0B14861g	G3DSA:3.30.160.190 (GENE3D); IPR006885 (PFAM); IPR006885 (PANTHER)
FKP355.67.1|m.65	FKP355.67.1	NODE_1005_length_562182_cov_44.000454	159279	160187	potential mitochondrial complex 21_18kd subunit	96	1	YALI0B14861g	no IPS match
FKP355.59.1|m.1039	FKP355.59.1	NODE_1005_length_562182_cov_44.000454	160558	165380	potential compass histone methyltransferase subunit set1p	738	1	YALI0B14883g	Coil (COILS); IPR001214 (SMART); IPR003616 (SMART); IPR024657 (PFAM); G3DSA:2.170.270.10 (GENE3D); IPR024636 (PFAM); IPR001214 (PFAM); PTHR22884:SF357 (PANTHER); PTHR22884 (PANTHER); IPR003616 (PROSITE_PROFILES); IPR001214 (PROSITE_PROFILES); IPR017111 (PROSITE_PROFILES); SSF82199 (SUPERFAMILY)
FKP355.59.1|m.1040	FKP355.59.1	NODE_1005_length_562182_cov_44.000454	160558	165380	set1_yarli ame: full=histone-lysine n- h3 lysine-4 specific ame: full=compass component set1 ame: full=set domain-containing protein 1	407	1	YALI0B14883g	no IPS match
FKP355.59.1|m.1041	FKP355.59.1	NODE_1005_length_562182_cov_44.000454	160558	165380	exosome complex component rrp43	323	1	YALI0B14883g	IPR001247 (PFAM); PTHR11097 (PANTHER); PTHR11097:SF9 (PANTHER); IPR020568 (SUPERFAMILY)
FKP355.58.1|m.194	FKP355.58.1	NODE_1005_length_562182_cov_44.000454	166094	167185	proton channel	317	1	YALI0B14927g	SignalP-TM (SIGNALP_GRAM_POSITIVE)
FKP355.58.1|m.195	FKP355.58.1	NODE_1005_length_562182_cov_44.000454	166094	167185	ribokinase	312	1	YALI0B14927g	IPR002139 (PRINTS); IPR011611 (PFAM); IPR029056 (G3DSA:3.40.1190.GENE3D); PTHR10584:SF190 (PANTHER); PTHR10584 (PANTHER); IPR002173 (PROSITE_PATTERNS); IPR029056 (SUPERFAMILY)
FKP355.66.1|m.1570	FKP355.66.1	NODE_1005_length_562182_cov_44.000454	168666	173867	serine threonine-protein kinase gcn2	1600	1	YALI0B14949g	Coil (COILS); Coil (COILS); IPR002290 (SMART); IPR006575 (SMART); IPR024435 (PFAM); IPR016255 (PIRSF); G3DSA:1.10.510.10 (GENE3D); G3DSA:3.30.930.10 (GENE3D); IPR000719 (PFAM); IPR016135 (G3DSA:3.10.110.GENE3D); PF13393 (PFAM); G3DSA:3.30.200.20 (GENE3D); IPR006575 (PFAM); PTHR11042:SF90 (PANTHER); PTHR11042 (PANTHER); IPR017441 (PROSITE_PATTERNS); IPR008271 (PROSITE_PATTERNS); IPR006575 (PROSITE…
FKP355.68.1|m.1620	FKP355.68.1	NODE_1005_length_562182_cov_44.000454	175392	179540	sh3 domain protein	1330	1	YALI0B14971g	Coil (COILS); IPR001452 (SMART); IPR001452 (PFAM); G3DSA:2.30.30.40 (GENE3D); PTHR10663 (PANTHER); IPR001452 (PROSITE_PROFILES); IPR001452 (SUPERFAMILY)
FKP355.63.1|m.694	FKP355.63.1	NODE_1005_length_562182_cov_44.000454	179863	180862	mrp51p	307	1	YALI0B14993g	IPR016712 (PFAM); IPR016712 (PIRSF); PTHR28058 (PANTHER)
FKP355.62.1|m.1265	FKP355.62.1	NODE_1005_length_562182_cov_44.000454	181101	183458	chromatin assembly factor 1 subunit	697	1	YALI0B15015g	Coil (COILS); IPR001680 (SMART); IPR001680 (PFAM); IPR015943 (G3DSA:2.130.10.GENE3D); PTHR15271 (PANTHER); IPR017986 (PROSITE_PROFILES); IPR001680 (PROSITE_PROFILES); IPR017986 (SUPERFAMILY)
FKP355.64.1|m.1166	FKP355.64.1	NODE_1005_length_562182_cov_44.000454	184439	186466	tat pathway signal sequence protein	456	1	YALI0B15037g	IPR018812 (PFAM); PTHR10335 (PANTHER); PTHR10335:SF8 (PANTHER)
FKP355.164.1|m.1452	FKP355.164.1	NODE_1005_length_562182_cov_44.000454	186562	194043	fatty acid synthetase beta subunit	1738	1	YALI0B15059g	IPR003965 (PRINTS); IPR020801 (SMART); IPR029069 (G3DSA:3.10.129.GENE3D); IPR001227 (G3DSA:3.40.366.GENE3D); IPR002539 (PFAM); IPR013785 (G3DSA:3.20.20.GENE3D); IPR014043 (PFAM); PF13452 (PFAM); IPR029069 (G3DSA:3.10.129.GENE3D); IPR013565 (PFAM); PTHR10982 (PANTHER); PTHR10982:SF9 (PANTHER); PTHR10982:SF9 (PANTHER); IPR016035 (SUPERFAMILY); SSF51395 (SUPERFAMILY); IPR016035 (SUPERFAMILY); IPR029…
FKP355.164.1|m.1453	FKP355.164.1	NODE_1005_length_562182_cov_44.000454	186562	194043	phosphoadenylylsulfate reductase	584	1	YALI0B15059g	no IPS match
FKP355.89.1|m.357	FKP355.89.1	NODE_1005_length_562182_cov_44.000454	195822	197876	yrb1p	270	1	YALI0B15081g	IPR000156 (SMART); IPR011993 (G3DSA:2.30.29.GENE3D); IPR000156 (PFAM); PTHR23138 (PANTHER); SIGNAL_PEPTIDE (PHOBIUS); SIGNAL_PEPTIDE_C_REGION (PHOBIUS); SIGNAL_PEPTIDE_N_REGION (PHOBIUS); SIGNAL_PEPTIDE_H_REGION (PHOBIUS); NON_CYTOPLASMIC_DOMAIN (PHOBIUS); IPR000156 (PROSITE_PROFILES); SSF50729 (SUPERFAMILY)
FKP355.88.1|m.991	FKP355.88.1	NODE_1005_length_562182_cov_44.000454	198330	199300	60s ribosomal protein l11	165	1	YALI0B15103g	IPR031310 (PFAM); IPR022803 (G3DSA:3.30.1440.GENE3D); IPR031309 (PFAM); IPR002132 (PIRSF); PTHR11994 (PANTHER); IPR020929 (PROSITE_PATTERNS); IPR022803 (SUPERFAMILY)
FKP355.80.1|m.905	FKP355.80.1	NODE_1005_length_562182_cov_44.000454	201001	201880	peroxiredoxin tsa1	223	1	YALI0B15125g	IPR024706 (PIRSF); IPR019479 (PFAM); IPR012336 (G3DSA:3.40.30.GENE3D); IPR000866 (PFAM); PTHR10681 (PANTHER); PTHR10681:SF114 (PANTHER); CYTOPLASMIC_DOMAIN (PHOBIUS); NON_CYTOPLASMIC_DOMAIN (PHOBIUS); TRANSMEMBRANE (PHOBIUS); IPR012336 (PROSITE_PROFILES); IPR012336 (SUPERFAMILY)
FKP355.75.1|m.102	FKP355.75.1	NODE_1005_length_562182_cov_44.000454	204767	207287	glucose-repressible alcohol dehydrogenase transcriptional effector	740	1	YALI0B15147g	IPR003591 (SMART); IPR005135 (G3DSA:3.60.10.GENE3D); IPR005135 (PFAM); G3DSA:3.80.10.10 (GENE3D); PTHR12121 (PANTHER); PTHR12121:SF34 (PANTHER); PTHR12121 (PANTHER); PTHR12121:SF34 (PANTHER); IPR001611 (PROSITE_PROFILES); IPR001611 (PROSITE_PROFILES); IPR001611 (PROSITE_PROFILES); SignalP-TM (SIGNALP_GRAM_POSITIVE); SSF52058 (SUPERFAMILY); IPR005135 (SUPERFAMILY)
FKP355.76.1|m.1650	FKP355.76.1	NODE_1005_length_562182_cov_44.000454	208678	211474	g2 mitotic-specific cyclin-b	524	1	YALI0B15180g	IPR013763 (SMART); PIRSF001771 (PIRSF); IPR013763 (G3DSA:1.10.472.GENE3D); IPR004367 (PFAM); IPR006671 (PFAM); IPR013763 (G3DSA:1.10.472.GENE3D); PTHR10177:SF223 (PANTHER); PTHR10177 (PANTHER); IPR006671 (PROSITE_PATTERNS); IPR013763 (SUPERFAMILY); IPR013763 (SUPERFAMILY)
FKP355.76.1|m.1657	FKP355.76.1	NODE_1005_length_562182_cov_44.000454	208678	211474	glycosyl transferase family protein	84	1	YALI0B15180g	no IPS match
FKP355.74.1|m.994	FKP355.74.1	NODE_1005_length_562182_cov_44.000454	211884	213075	hit domain-containing protein	280	1	YALI0B15202g	IPR011146 (G3DSA:3.30.428.GENE3D); IPR001310 (PFAM); PTHR23089:SF7 (PANTHER); IPR001310 (PANTHER); IPR019808 (PROSITE_PATTERNS); IPR011146 (PROSITE_PROFILES); IPR011146 (SUPERFAMILY)
FKP355.79.1|m.483	FKP355.79.1	NODE_1005_length_562182_cov_44.000454	213794	214877	proteasome component pre2 precursor	287	1	YALI0B15224g	IPR000243 (PRINTS); IPR029055 (G3DSA:3.60.20.GENE3D); IPR001353 (PFAM); PTHR11599:SF63 (PANTHER); PTHR11599 (PANTHER); IPR016050 (PROSITE_PATTERNS); IPR023333 (PROSITE_PROFILES); IPR029055 (SUPERFAMILY)
FKP355.78.1|m.1246	FKP355.78.1	NODE_1005_length_562182_cov_44.000454	214935	218314	potential forkhead-like transcriptional regulator	1014	1	YALI0B15246g	IPR001766 (PRINTS); IPR001766 (SMART); IPR000253 (SMART); IPR011991 (G3DSA:1.10.10.GENE3D); IPR000253 (PFAM); IPR000253 (G3DSA:2.60.200.GENE3D); IPR001766 (PFAM); PTHR11829 (PANTHER); PTHR11829:SF185 (PANTHER); PS00658 (PROSITE_PATTERNS); IPR000253 (PROSITE_PROFILES); IPR001766 (PROSITE_PROFILES); SSF46785 (SUPERFAMILY); IPR008984 (SUPERFAMILY)
FKP355.77.1|m.855	FKP355.77.1	NODE_1005_length_562182_cov_44.000454	214935	218315	potential forkhead-like transcriptional regulator	1043	1		IPR001766 (PRINTS); IPR001766 (SMART); IPR000253 (SMART); IPR000253 (PFAM); IPR001766 (PFAM); IPR000253 (G3DSA:2.60.200.GENE3D); IPR011991 (G3DSA:1.10.10.GENE3D); PTHR11829:SF185 (PANTHER); PTHR11829 (PANTHER); PS00658 (PROSITE_PATTERNS); IPR001766 (PROSITE_PROFILES); IPR000253 (PROSITE_PROFILES); SSF46785 (SUPERFAMILY); IPR008984 (SUPERFAMILY)
FKP355.91.1|m.1211	FKP355.91.1	NODE_1005_length_562182_cov_44.000454	219369	221723	svp1-like protein 2	360	1	YALI0B15290g	IPR001680 (SMART); IPR015943 (G3DSA:2.130.10.GENE3D); PTHR11227:SF18 (PANTHER); PTHR11227 (PANTHER); IPR017986 (PROSITE_PROFILES); IPR017986 (SUPERFAMILY)
FKP355.91.1|m.1212	FKP355.91.1	NODE_1005_length_562182_cov_44.000454	219369	221723	ketoreductase	303	1	YALI0B15290g	IPR020471 (PRINTS); IPR020471 (PIRSF); IPR023210 (PFAM); IPR023210 (G3DSA:3.20.20.GENE3D); PTHR11732:SF207 (PANTHER); IPR001395 (PANTHER); IPR023210 (SUPERFAMILY)
FKP355.130.1|m.677	FKP355.130.1	NODE_1005_length_562182_cov_44.000454	222391	225713	amidophosphoribosyltransferase	547	1	YALI0B15304g	IPR005854 (PIRSF); IPR000836 (PFAM); IPR005854 (TIGRFAM); PF13522 (PFAM); IPR029057 (G3DSA:3.40.50.GENE3D); IPR029055 (G3DSA:3.60.20.GENE3D); PTHR11907 (PANTHER); PTHR11907:SF0 (PANTHER); SIGNAL_PEPTIDE_N_REGION (PHOBIUS); SIGNAL_PEPTIDE_H_REGION (PHOBIUS); NON_CYTOPLASMIC_DOMAIN (PHOBIUS); SIGNAL_PEPTIDE_C_REGION (PHOBIUS); SIGNAL_PEPTIDE (PHOBIUS); IPR005854 (HAMAP); IPR017932 (PROSITE_PROFILES…
FKP355.130.1|m.678	FKP355.130.1	NODE_1005_length_562182_cov_44.000454	222391	225713	abc transporter family protein	410	1	YALI0B15304g	no IPS match
FKP355.81.1|m.1562	FKP355.81.1	NODE_1005_length_562182_cov_44.000454	225864	227595	meiotically up-regulated protein	538	1	YALI0B15312g	IPR001623 (PRINTS); IPR001623 (SMART); IPR003604 (SMART); IPR015880 (SMART); IPR001623 (G3DSA:1.10.287.GENE3D); IPR013087 (G3DSA:3.30.160.GENE3D); IPR022755 (PFAM); IPR001623 (PFAM); PTHR24078:SF169 (PANTHER); PTHR24078 (PANTHER); PTHR24078:SF169 (PANTHER); PTHR24078 (PANTHER); IPR018253 (PROSITE_PATTERNS); IPR007087 (PROSITE_PATTERNS); IPR007087 (PROSITE_PATTERNS); IPR001623 (PROSITE_PROFILES); …
FKP355.83.1|m.75	FKP355.83.1	NODE_1005_length_562182_cov_44.000454	227943	232706	anaphase-promoting complex component	700	1	YALI0B15378g	IPR019734 (SMART); IPR013105 (PFAM); IPR019734 (PFAM); IPR011990 (G3DSA:1.25.40.GENE3D); IPR001440 (PFAM); PF12895 (PFAM); IPR011990 (G3DSA:1.25.40.GENE3D); PTHR12558:SF9 (PANTHER); PTHR12558 (PANTHER); IPR019734 (PROSITE_PROFILES); IPR019734 (PROSITE_PROFILES); IPR019734 (PROSITE_PROFILES); IPR019734 (PROSITE_PROFILES); IPR013026 (PROSITE_PROFILES); IPR019734 (PROSITE_PROFILES); IPR019734 (PROSI…
FKP355.83.1|m.76	FKP355.83.1	NODE_1005_length_562182_cov_44.000454	227943	232706	dynein light intermediate chain	454	1	YALI0B15378g	IPR022780 (PFAM); IPR008467 (PANTHER)
FKP355.83.1|m.77	FKP355.83.1	NODE_1005_length_562182_cov_44.000454	227943	232706	ell complex subunit	268	1	YALI0B15378g	IPR007286 (PFAM); IPR011991 (G3DSA:1.10.10.GENE3D); IPR011991 (G3DSA:1.10.10.GENE3D); IPR016689 (PIRSF); PTHR12806:SF0 (PANTHER); IPR007286 (PANTHER); SSF46785 (SUPERFAMILY); SSF46785 (SUPERFAMILY)
FKP355.82.1|m.1082	FKP355.82.1	NODE_1005_length_562182_cov_44.000454	232977	236310	ribonuclease h70	638	1	YALI0B15400g	Coil (COILS); IPR013520 (SMART); IPR013520 (PFAM); IPR012337 (G3DSA:3.30.420.GENE3D); PTHR12801 (PANTHER); PTHR12801:SF68 (PANTHER); IPR012337 (SUPERFAMILY)
FKP355.82.1|m.1083	FKP355.82.1	NODE_1005_length_562182_cov_44.000454	232977	236310	YALI0B15422p	391	1	YALI0B15400g	IPR018304 (PFAM); SignalP-TM (SIGNALP_GRAM_POSITIVE)
FKP355.90.1|m.537	FKP355.90.1	NODE_1005_length_562182_cov_44.000454	237469	240600	atp-dependent dna helicase	495	1	YALI0B15466g	IPR001810 (SUPERFAMILY)
FKP355.90.1|m.538	FKP355.90.1	NODE_1005_length_562182_cov_44.000454	237469	240600	his kinase a domain protein	397	1	YALI0B15466g	no IPS match
FKP355.90.1|m.539	FKP355.90.1	NODE_1005_length_562182_cov_44.000454	237469	240600	saccharopine dehydrogenase	370	1	YALI0B15466g	IPR007886 (SMART); IPR027281 (PIRSF); IPR007698 (SMART); G3DSA:3.40.50.720 (GENE3D); G3DSA:3.40.50.1770 (GENE3D); IPR007698 (PFAM); IPR007886 (PFAM); PTHR11133 (PANTHER); SSF52283 (SUPERFAMILY); IPR016040 (SUPERFAMILY)
FKP355.87.1|m.930	FKP355.87.1	NODE_1005_length_562182_cov_44.000454	240775	242410	monocarboxylate transporter	461	1	YALI0B15488g	IPR011701 (PFAM); G3DSA:1.20.1250.20 (GENE3D); G3DSA:1.20.1250.20 (GENE3D); PTHR11360:SF97 (PANTHER); PTHR11360 (PANTHER); TRANSMEMBRANE (PHOBIUS); TRANSMEMBRANE (PHOBIUS); CYTOPLASMIC_DOMAIN (PHOBIUS); CYTOPLASMIC_DOMAIN (PHOBIUS); NON_CYTOPLASMIC_DOMAIN (PHOBIUS); NON_CYTOPLASMIC_DOMAIN (PHOBIUS); NON_CYTOPLASMIC_DOMAIN (PHOBIUS); TRANSMEMBRANE (PHOBIUS); TRANSMEMBRANE (PHOBIUS); CYTOPLASMIC_DO…
FKP355.136.1|m.199	FKP355.136.1	NODE_1005_length_562182_cov_44.000454	246235	248260	cell wall glucanase	516	1	YALI0B15510g	IPR017168 (PIRSF); IPR000757 (PFAM); IPR013320 (G3DSA:2.60.120.GENE3D); PTHR10963:SF22 (PANTHER); PTHR10963 (PANTHER); SIGNAL_PEPTIDE_H_REGION (PHOBIUS); SIGNAL_PEPTIDE (PHOBIUS); NON_CYTOPLASMIC_DOMAIN (PHOBIUS); SIGNAL_PEPTIDE_N_REGION (PHOBIUS); SIGNAL_PEPTIDE_C_REGION (PHOBIUS); SignalP-noTM (SIGNALP_GRAM_NEGATIVE); SignalP-noTM (SIGNALP_EUK); IPR013320 (SUPERFAMILY)
FKP355.92.1|m.784	FKP355.92.1	NODE_1005_length_562182_cov_44.000454	248320	249916	plexin- partial	98	1	YALI0B15532g
FKP355.92.1|m.787	FKP355.92.1	NODE_1005_length_562182_cov_44.000454	248320	249916	YALI0B15554p	79	1	YALI0B15532g	no IPS match
FKP355.94.1|m.324	FKP355.94.1	NODE_1005_length_562182_cov_44.000454	250184	253436	brct domain-containing protein	946	1	YALI0B15576g	Coil (COILS); IPR001357 (SMART); IPR001357 (G3DSA:3.40.50.GENE3D); IPR001357 (G3DSA:3.40.50.GENE3D); IPR001357 (PFAM); IPR001357 (G3DSA:3.40.50.GENE3D); PF16770 (PFAM); IPR001357 (PFAM); PTHR13561 (PANTHER); PTHR13561:SF20 (PANTHER); IPR001357 (PROSITE_PROFILES); IPR001357 (SUPERFAMILY); IPR001357 (SUPERFAMILY); IPR001357 (SUPERFAMILY); IPR001357 (SUPERFAMILY)
FKP355.134.1|m.366	FKP355.134.1	NODE_1005_length_562182_cov_44.000454	254853	258034	6-phosphogluconate dehydrogenase	342	1	YALI0B15598g	IPR006183 (PRINTS); G3DSA:3.40.50.720 (GENE3D); IPR013328 (G3DSA:1.10.1040.GENE3D); IPR006114 (PFAM); IPR012284 (G3DSA:1.20.5.GENE3D); IPR006113 (TIGRFAM); PTHR11811 (PANTHER); PTHR11811:SF31 (PANTHER); IPR006184 (PROSITE_PATTERNS); IPR008927 (SUPERFAMILY)
FKP355.134.1|m.367	FKP355.134.1	NODE_1005_length_562182_cov_44.000454	254853	258034	abc solute-binding protein	210	1	YALI0B15598g	no IPS match
FKP355.95.1|m.1102	FKP355.95.1	NODE_1005_length_562182_cov_44.000454	258400	260805	pre-mrna-splicing factor atp-dependent rna helicase prp43	750	1	YALI0B15642g	Coil (COILS); IPR014001 (SMART); IPR007502 (SMART); IPR001650 (SMART); IPR011709 (PFAM); IPR027417 (G3DSA:3.40.50.GENE3D); IPR011545 (PFAM); IPR001650 (PFAM); IPR027417 (G3DSA:3.40.50.GENE3D); IPR007502 (PFAM); PTHR18934 (PANTHER); PTHR18934:SF109 (PANTHER); IPR002464 (PROSITE_PATTERNS); IPR014001 (PROSITE_PROFILES); IPR001650 (PROSITE_PROFILES); IPR027417 (SUPERFAMILY)
FKP355.97.1|m.259	FKP355.97.1	NODE_1005_length_562182_cov_44.000454	260926	263200	protein mitochondrial precursor	658	1	YALI0B15664g	IPR004147 (PFAM); PTHR10566 (PANTHER); PTHR10566:SF65 (PANTHER); IPR011009 (SUPERFAMILY)
FKP355.99.1|m.52	FKP355.99.1	NODE_1005_length_562182_cov_44.000454	263258	266471	and fes cip4 domain protein	1013	1	YALI0B15686g	Coil (COILS); IPR001060 (SMART); IPR000591 (SMART); IPR000198 (SMART); IPR000198 (PFAM); IPR000198 (G3DSA:1.10.555.GENE3D); IPR000591 (PFAM); IPR011991 (G3DSA:1.10.10.GENE3D); IPR001060 (PFAM); PTHR23065:SF17 (PANTHER); PTHR23065 (PANTHER); IPR000591 (PROSITE_PROFILES); IPR031160 (PROSITE_PROFILES); IPR000198 (PROSITE_PROFILES); SSF46785 (SUPERFAMILY); SSF103657 (SUPERFAMILY); IPR008936 (SUPERFAM…
FKP355.98.1|m.593	FKP355.98.1	NODE_1005_length_562182_cov_44.000454	267562	270231	translation initiation factor eif-2b epsilon subunit	682	1	YALI0B15708g	IPR003307 (SMART); IPR029044 (G3DSA:3.90.550.GENE3D); G3DSA:2.160.10.10 (GENE3D); IPR005835 (PFAM); IPR003307 (PFAM); IPR016021 (G3DSA:1.25.40.GENE3D); PTHR22572 (PANTHER); PTHR22572:SF7 (PANTHER); IPR003307 (PROSITE_PROFILES); IPR011004 (SUPERFAMILY); IPR016024 (SUPERFAMILY); IPR029044 (SUPERFAMILY)
FKP355.135.1|m.706	FKP355.135.1	NODE_1005_length_562182_cov_44.000454	271142	278886	likely histidine kinase osmosensor and regulator chk1p	2184	1	YALI0B15722g	Coil (COILS); IPR004358 (PRINTS); IPR001789 (SMART); IPR003018 (SMART); IPR003594 (SMART); IPR002290 (SMART); IPR003661 (SMART); IPR003018 (PFAM); IPR001789 (PFAM); PF13191 (PFAM); IPR003661 (G3DSA:1.10.287.GENE3D); IPR003594 (G3DSA:3.30.565.GENE3D); IPR003594 (PFAM); G3DSA:3.40.50.2300 (GENE3D); IPR000719 (PFAM); IPR029016 (G3DSA:3.30.450.GENE3D); G3DSA:1.10.510.10 (GENE3D); IPR003661 (PFAM); G3…
FKP355.125.1|m.1541	FKP355.125.1	NODE_1005_length_562182_cov_44.000454	280715	285358	tcp1p	559	0.999564	YALI0B15774g	IPR017998 (PRINTS); IPR012715 (TIGRFAM); IPR002423 (PFAM); IPR027413 (G3DSA:1.10.560.GENE3D); IPR027409 (G3DSA:3.50.7.GENE3D); IPR027410 (G3DSA:3.30.260.GENE3D); PTHR11353 (PANTHER); IPR002194 (PROSITE_PATTERNS); IPR002194 (PROSITE_PATTERNS); IPR002194 (PROSITE_PATTERNS); IPR027409 (SUPERFAMILY); SSF54849 (SUPERFAMILY); SSF48592 (SUPERFAMILY)
FKP355.125.1|m.1548	FKP355.125.1	NODE_1005_length_562182_cov_44.000454	280715	285358	cc42_canal cell division control protein 42	138	0.999564	YALI0B15774g	PR00449 (PRINTS); IPR003578 (SMART); IPR020849 (SMART); IPR003579 (SMART); IPR027417 (G3DSA:3.40.50.GENE3D); IPR001806 (PFAM); IPR005225 (TIGRFAM); PTHR24072 (PANTHER); IPR003578 (PROSITE_PROFILES); IPR027417 (SUPERFAMILY)
FKP355.125.1|m.1552	FKP355.125.1	NODE_1005_length_562182_cov_44.000454	280715	285358	multispecies: family transcriptional regulator	73	0.999564	YALI0B15774g	no IPS match
FKP355.115.1|m.1342	FKP355.115.1	NODE_1005_length_562182_cov_44.000454	286254	288558	upc2	683	1	YALI0B15818g	IPR001138 (SMART); IPR001138 (PFAM); IPR001138 (G3DSA:4.10.240.GENE3D); IPR021858 (PFAM); PTHR31263 (PANTHER); PTHR31263:SF4 (PANTHER); IPR001138 (PROSITE_PATTERNS); IPR001138 (PROSITE_PROFILES); IPR001138 (SUPERFAMILY)
FKP355.108.1|m.842	FKP355.108.1	NODE_1005_length_562182_cov_44.000454	288873	292135	potential vacuolar protein sorting protein	693	1	YALI0B15862g	IPR013272 (SMART); PF05764 (PFAM); IPR013272 (PFAM); IPR008895 (PANTHER)
FKP355.108.1|m.843	FKP355.108.1	NODE_1005_length_562182_cov_44.000454	288873	292135	co-chaperone that binds to hsp82p and activates its atpase activity	326	1	YALI0B15862g	IPR015310 (SMART); IPR023393 (G3DSA:3.30.530.GENE3D); IPR015310 (PFAM); IPR013538 (PFAM); PTHR13009 (PANTHER); PTHR13009:SF8 (PANTHER); IPR015310 (SUPERFAMILY); SSF55961 (SUPERFAMILY)
FKP355.109.1|m.1523	FKP355.109.1	NODE_1005_length_562182_cov_44.000454	292331	296297	likely protein kinase	727	1	YALI0B15906g	IPR002290 (SMART); G3DSA:3.30.200.20 (GENE3D); G3DSA:1.10.510.10 (GENE3D); IPR000719 (PFAM); PTHR24361:SF302 (PANTHER); PTHR24361 (PANTHER); IPR017441 (PROSITE_PATTERNS); IPR008271 (PROSITE_PATTERNS); IPR000719 (PROSITE_PROFILES); IPR011009 (SUPERFAMILY)
FKP355.109.1|m.1524	FKP355.109.1	NODE_1005_length_562182_cov_44.000454	292331	296297	o-methyltransferase coq3-like protein	332	1	YALI0B15906g	IPR029063 (G3DSA:3.40.50.GENE3D); PF13489 (PFAM); IPR010233 (TIGRFAM); PTHR10108 (PANTHER); PTHR10108 (PANTHER); PTHR10108:SF823 (PANTHER); PTHR10108 (PANTHER); PTHR10108:SF823 (PANTHER); IPR029063 (SUPERFAMILY)
FKP355.102.1|m.1601	FKP355.102.1	NODE_1005_length_562182_cov_44.000454	297428	298030	hypothetical protein	159	1		Coil (COILS)
FKP355.104.1|m.1644	FKP355.104.1	NODE_1005_length_562182_cov_44.000454	299026	300720	dual specificity phosphatase catalytic domain protein	510	1	YALI0B15950g	IPR029058 (G3DSA:3.40.50.GENE3D); IPR029021 (G3DSA:3.90.190.GENE3D); IPR000340 (PFAM); IPR000073 (PFAM); PTHR10367 (PANTHER); PTHR10367:SF6 (PANTHER); IPR000387 (PROSITE_PROFILES); IPR029058 (SUPERFAMILY); IPR029021 (SUPERFAMILY)
FKP355.111.1|m.205	FKP355.111.1	NODE_1005_length_562182_cov_44.000454	302071	305209	yjl132w-like protein	834	1	YALI0B15972g	IPR013519 (SMART); G3DSA:2.130.10.130 (GENE3D); IPR029002 (PFAM); PTHR23221 (PANTHER); PTHR23221:SF7 (PANTHER); SIGNAL_PEPTIDE_N_REGION (PHOBIUS); SIGNAL_PEPTIDE_C_REGION (PHOBIUS); SIGNAL_PEPTIDE (PHOBIUS); SIGNAL_PEPTIDE_H_REGION (PHOBIUS); NON_CYTOPLASMIC_DOMAIN (PHOBIUS); TMhelix (TMHMM)
FKP355.111.1|m.206	FKP355.111.1	NODE_1005_length_562182_cov_44.000454	302071	305209	signal transduction histidine kinase	128	1	YALI0B15972g	no IPS match
FKP355.105.1|m.353	FKP355.105.1	NODE_1005_length_562182_cov_44.000454	306091	307911	aim23_debha ame: full=altered inheritance of mitochondria protein mitochondrial flags: precursor	474	1	YALI0B16016g	Coil (COILS)
FKP355.112.1|m.636	FKP355.112.1	NODE_1005_length_562182_cov_44.000454	308745	311883	mevalonate kinase	450	1	YALI0B16038g	IPR006206 (PRINTS); IPR006205 (TIGRFAM); IPR019539 (PFAM); IPR006204 (PFAM); IPR014721 (G3DSA:3.30.230.GENE3D); IPR013750 (G3DSA:3.30.70.GENE3D); IPR006205 (PTHR10457:PANTHER); PTHR10457 (PANTHER); IPR006203 (PROSITE_PATTERNS); IPR013750 (SUPERFAMILY); IPR020568 (SUPERFAMILY)
FKP355.112.1|m.637	FKP355.112.1	NODE_1005_length_562182_cov_44.000454	308745	311883	to be an alpha-isopropylmalate carrier	322	1	YALI0B16038g	IPR004686 (TIGRFAM); IPR004686 (PFAM); PTHR11153:SF6 (PANTHER); IPR004686 (PANTHER); NON_CYTOPLASMIC_DOMAIN (PHOBIUS); TRANSMEMBRANE (PHOBIUS); TRANSMEMBRANE (PHOBIUS); TRANSMEMBRANE (PHOBIUS); CYTOPLASMIC_DOMAIN (PHOBIUS); TRANSMEMBRANE (PHOBIUS); CYTOPLASMIC_DOMAIN (PHOBIUS); NON_CYTOPLASMIC_DOMAIN (PHOBIUS); CYTOPLASMIC_DOMAIN (PHOBIUS); TMhelix (TMHMM); TMhelix (TMHMM); TMhelix (TMHMM)
FKP355.113.1|m.1222	FKP355.113.1	NODE_1005_length_562182_cov_44.000454	311192	311363	mitochondrial transport protein fsf1	52	1		IPR004686 (PFAM); IPR004686 (PANTHER); PTHR11153:SF6 (PANTHER)
FKP355.106.1|m.965	FKP355.106.1	NODE_1005_length_562182_cov_44.000454	312086	312847	holo-(acyl-carrier protein) synthase	116	1	YALI0B16082g	IPR008278 (G3DSA:3.90.470.GENE3D); IPR008278 (PFAM); IPR004568 (PRODOM); IPR008278 (SUPERFAMILY)
FKP355.127.1|m.69	FKP355.127.1	NODE_1005_length_562182_cov_44.000454	313919	315792	gmp synthase	386	1	YALI0B16104g	PR00097 (PRINTS); PR00096 (PRINTS); IPR017926 (PFAM); IPR029062 (G3DSA:3.40.50.GENE3D); IPR022310 (PFAM); IPR004739 (TIGRFAM); IPR014729 (G3DSA:3.40.50.GENE3D); PTHR11922:SF2 (PANTHER); PTHR11922 (PANTHER); IPR017926 (PROSITE_PROFILES); IPR025777 (PROSITE_PROFILES); SSF52402 (SUPERFAMILY); IPR029062 (SUPERFAMILY)
FKP355.127.1|m.70	FKP355.127.1	NODE_1005_length_562182_cov_44.000454	313919	315792	gmp synthase	159	1	YALI0B16104g	G3DSA:3.30.300.10 (GENE3D); IPR014729 (G3DSA:3.40.50.GENE3D); IPR001674 (PFAM); PTHR11922 (PANTHER); IPR025777 (PROSITE_PROFILES); SSF52402 (SUPERFAMILY); SSF54810 (SUPERFAMILY)
FKP355.116.1|m.807	FKP355.116.1	NODE_1005_length_562182_cov_44.000454	317466	319121	protein prenylyltransferase	331	1	YALI0B16126g	G3DSA:1.25.40.120 (GENE3D); IPR002088 (PFAM); PTHR11129 (PANTHER); PTHR11129:SF1 (PANTHER); IPR002088 (PROSITE_PROFILES); SSF48439 (SUPERFAMILY)
FKP355.116.1|m.808	FKP355.116.1	NODE_1005_length_562182_cov_44.000454	317466	319121	glucose-induced degradation protein 4 homolog	132	1	YALI0B16126g	no IPS match
FKP355.114.1|m.837	FKP355.114.1	NODE_1005_length_562182_cov_44.000454	319852	321505	YALI0B16170p	388	1	YALI0B16170g	IPR001810 (SMART); G3DSA:1.20.1280.50 (GENE3D); IPR001810 (PFAM); IPR001810 (PROSITE_PROFILES); IPR001810 (SUPERFAMILY)
FKP355.120.1|m.1200	FKP355.120.1	NODE_1005_length_562182_cov_44.000454	321951	324528	catabolic l-serine (l-threonine) catalyzes the degradation of l-serine and l-threonine	365	1	YALI0B16214g	IPR001926 (PFAM); G3DSA:3.40.50.1100 (GENE3D); PTHR10314 (PANTHER); PTHR10314:SF85 (PANTHER); IPR000634 (PROSITE_PATTERNS); IPR001926 (SUPERFAMILY)
FKP355.120.1|m.1201	FKP355.120.1	NODE_1005_length_562182_cov_44.000454	321951	324528	sorbitol utilization protein sou1	334	1	YALI0B16214g	IPR002198 (PRINTS); IPR002347 (PRINTS); IPR002198 (PFAM); G3DSA:3.40.50.720 (GENE3D); PTHR24322:SF627 (PANTHER); PTHR24322 (PANTHER); PTHR24322:SF627 (PANTHER); PTHR24322 (PANTHER); SIGNAL_PEPTIDE_N_REGION (PHOBIUS); SIGNAL_PEPTIDE_H_REGION (PHOBIUS); NON_CYTOPLASMIC_DOMAIN (PHOBIUS); SIGNAL_PEPTIDE (PHOBIUS); SIGNAL_PEPTIDE_C_REGION (PHOBIUS); SignalP-noTM (SIGNALP_EUK); IPR016040 (SUPERFAMILY);…
FKP355.118.1|m.157	FKP355.118.1	NODE_1005_length_562182_cov_44.000454	325255	328283	phm5 protein	748	1	YALI0B16236g	IPR029052 (G3DSA:3.60.21.GENE3D); PTHR10340:SF36 (PANTHER); PTHR10340 (PANTHER); SIGNAL_PEPTIDE (PHOBIUS); SIGNAL_PEPTIDE_H_REGION (PHOBIUS); SIGNAL_PEPTIDE_C_REGION (PHOBIUS); SIGNAL_PEPTIDE_N_REGION (PHOBIUS); NON_CYTOPLASMIC_DOMAIN (PHOBIUS); SignalP-TM (SIGNALP_GRAM_POSITIVE); SignalP-noTM (SIGNALP_EUK); IPR029052 (SUPERFAMILY)
FKP355.129.1|m.248	FKP355.129.1	NODE_1005_length_562182_cov_44.000454	329439	333972	dna-directed rna polymerase iii subunit rpc2	1170	1	YALI0B16258g	IPR007120 (PFAM); IPR007641 (PFAM); IPR007642 (PFAM); G3DSA:3.90.1100.10 (GENE3D); IPR007647 (PFAM); IPR007645 (PFAM); IPR007644 (PFAM); IPR007120 (G3DSA:2.40.270.GENE3D); IPR007642 (G3DSA:3.90.1110.GENE3D); IPR007646 (PFAM); IPR014724 (G3DSA:2.40.50.GENE3D); PTHR20856:SF8 (PANTHER); IPR015712 (PANTHER); IPR007121 (PROSITE_PATTERNS); SSF64484 (SUPERFAMILY)
FKP355.129.1|m.249	FKP355.129.1	NODE_1005_length_562182_cov_44.000454	329439	333972	chorismate mutase	435	1	YALI0B16258g	no IPS match
FKP355.129.1|m.251	FKP355.129.1	NODE_1005_length_562182_cov_44.000454	329439	333972	histone h1	177	1	YALI0B16258g	IPR005819 (PRINTS); IPR005818 (SMART); IPR005818 (PFAM); IPR011991 (G3DSA:1.10.10.GENE3D); PTHR11467 (PANTHER); IPR005818 (PROSITE_PROFILES); SSF46785 (SUPERFAMILY)
FKP355.117.1|m.936	FKP355.117.1	NODE_1005_length_562182_cov_44.000454	334068	336303	dna-directed rna polymerase subunit beta	634	1	YALI0B16302g	no IPS match
FKP355.133.1|m.1000	FKP355.133.1	NODE_1005_length_562182_cov_44.000454	336852	340092	chitin synthase 2	987	1	YALI0B16324g	IPR013616 (PFAM); IPR004834 (PFAM); PTHR22914:SF15 (PANTHER); IPR004835 (PANTHER); TRANSMEMBRANE (PHOBIUS); NON_CYTOPLASMIC_DOMAIN (PHOBIUS); NON_CYTOPLASMIC_DOMAIN (PHOBIUS); CYTOPLASMIC_DOMAIN (PHOBIUS); CYTOPLASMIC_DOMAIN (PHOBIUS); CYTOPLASMIC_DOMAIN (PHOBIUS); TRANSMEMBRANE (PHOBIUS); TRANSMEMBRANE (PHOBIUS); NON_CYTOPLASMIC_DOMAIN (PHOBIUS); TRANSMEMBRANE (PHOBIUS); TRANSMEMBRANE (PHOBIUS);…
FKP355.132.1|m.546	FKP355.132.1	NODE_1005_length_562182_cov_44.000454	340908	344324	acetylglutamate synthase	609	1	YALI0B16390g	IPR011190 (PIRSF); IPR006855 (PFAM); PTHR23342 (PANTHER); PTHR23342:SF4 (PANTHER); IPR006855 (PROSITE_PROFILES)
FKP355.132.1|m.547	FKP355.132.1	NODE_1005_length_562182_cov_44.000454	340908	344324	vacuolar protein sorting-associated protein vps4	449	1	YALI0B16390g	Coil (COILS); IPR003593 (SMART); IPR007330 (SMART); IPR007330 (G3DSA:1.20.58.GENE3D); IPR027417 (G3DSA:3.40.50.GENE3D); IPR007330 (PFAM); G3DSA:1.10.8.60 (GENE3D); IPR003959 (PFAM); IPR015415 (PFAM); PTHR23074:SF83 (PANTHER); PTHR23074 (PANTHER); IPR003960 (PROSITE_PATTERNS); IPR027417 (SUPERFAMILY); IPR007330 (SUPERFAMILY)
FKP355.121.1|m.922	FKP355.121.1	NODE_1005_length_562182_cov_44.000454	344962	346895	pantothenate transporter	579	1	YALI0B16412g	IPR011701 (PFAM); G3DSA:1.20.1250.20 (GENE3D); PTHR11662:SF256 (PANTHER); PTHR11662 (PANTHER); TRANSMEMBRANE (PHOBIUS); TRANSMEMBRANE (PHOBIUS); CYTOPLASMIC_DOMAIN (PHOBIUS); TRANSMEMBRANE (PHOBIUS); NON_CYTOPLASMIC_DOMAIN (PHOBIUS); CYTOPLASMIC_DOMAIN (PHOBIUS); CYTOPLASMIC_DOMAIN (PHOBIUS); TRANSMEMBRANE (PHOBIUS); TRANSMEMBRANE (PHOBIUS); NON_CYTOPLASMIC_DOMAIN (PHOBIUS); TRANSMEMBRANE (PHOBIU…
FKP355.131.1|m.1074	FKP355.131.1	NODE_1005_length_562182_cov_44.000454	348745	351086	oligosaccharyl transferase stt3 subunit	747	1	YALI0B16434g	IPR003674 (PFAM); PTHR13872:SF1 (PANTHER); PTHR13872 (PANTHER); TRANSMEMBRANE (PHOBIUS); CYTOPLASMIC_DOMAIN (PHOBIUS); TRANSMEMBRANE (PHOBIUS); CYTOPLASMIC_DOMAIN (PHOBIUS); CYTOPLASMIC_DOMAIN (PHOBIUS); CYTOPLASMIC_DOMAIN (PHOBIUS); NON_CYTOPLASMIC_DOMAIN (PHOBIUS); TRANSMEMBRANE (PHOBIUS); NON_CYTOPLASMIC_DOMAIN (PHOBIUS); NON_CYTOPLASMIC_DOMAIN (PHOBIUS); CYTOPLASMIC_DOMAIN (PHOBIUS); TRANSMEM…
FKP355.126.1|m.688	FKP355.126.1	NODE_1005_length_562182_cov_44.000454	351838	353538	YALI0B16456p	336	1	YALI0B16456g	no IPS match
FKP355.128.1|m.1238	FKP355.128.1	NODE_1005_length_562182_cov_44.000454	353750	355359	protein-coupled receptor	509	1	YALI0B16478g	Coil (COILS); IPR025969 (PFAM); IPR022535 (PFAM); PTHR15948:SF0 (PANTHER); IPR015672 (PANTHER); TRANSMEMBRANE (PHOBIUS); TRANSMEMBRANE (PHOBIUS); NON_CYTOPLASMIC_DOMAIN (PHOBIUS); NON_CYTOPLASMIC_DOMAIN (PHOBIUS); CYTOPLASMIC_DOMAIN (PHOBIUS); TRANSMEMBRANE (PHOBIUS); TRANSMEMBRANE (PHOBIUS); TRANSMEMBRANE (PHOBIUS); CYTOPLASMIC_DOMAIN (PHOBIUS); TRANSMEMBRANE (PHOBIUS); NON_CYTOPLASMIC_DOMAIN (P…
FKP355.352.1|m.1123	FKP355.352.1	NODE_1005_length_562182_cov_44.000454	357806	360135	---NA---	558	1	YALI0B16500g	no IPS match
FKP355.352.1|m.1124	FKP355.352.1	NODE_1005_length_562182_cov_44.000454	357806	360135	subtilisin-like serine protease pepc	517	1	YALI0B16500g	IPR015500 (PRINTS); IPR000209 (G3DSA:3.40.50.GENE3D); IPR010259 (PFAM); IPR010259 (G3DSA:3.30.70.GENE3D); IPR000209 (PFAM); PTHR10795:SF414 (PANTHER); IPR015500 (PANTHER); IPR023828 (PROSITE_PATTERNS); IPR022398 (PROSITE_PATTERNS); IPR023827 (PROSITE_PATTERNS); SIGNAL_PEPTIDE_N_REGION (PHOBIUS); SIGNAL_PEPTIDE (PHOBIUS); SIGNAL_PEPTIDE_C_REGION (PHOBIUS); SIGNAL_PEPTIDE_H_REGION (PHOBIUS); NON_CY…
FKP355.139.1|m.584	FKP355.139.1	NODE_1005_length_562182_cov_44.000454	362441	364406	general amino acid permease	578	1	YALI0B16522g	IPR002293 (PIRSF); IPR004762 (TIGRFAM); IPR004841 (PFAM); IPR002293 (PANTHER); PTHR11785:SF349 (PANTHER); IPR004840 (PROSITE_PATTERNS); TRANSMEMBRANE (PHOBIUS); TRANSMEMBRANE (PHOBIUS); NON_CYTOPLASMIC_DOMAIN (PHOBIUS); NON_CYTOPLASMIC_DOMAIN (PHOBIUS); TRANSMEMBRANE (PHOBIUS); CYTOPLASMIC_DOMAIN (PHOBIUS); TRANSMEMBRANE (PHOBIUS); CYTOPLASMIC_DOMAIN (PHOBIUS); TRANSMEMBRANE (PHOBIUS); CYTOPLASMI…
FKP355.140.1|m.1186	FKP355.140.1	NODE_1005_length_562182_cov_44.000454	364881	367797	dna replication licensing factor mcm6	922	1	YALI0B16544g	Coil (COILS); Coil (COILS); IPR001208 (PRINTS); IPR008049 (PRINTS); IPR031327 (SMART); IPR027925 (PFAM); IPR027417 (G3DSA:3.40.50.GENE3D); IPR011991 (G3DSA:1.10.10.GENE3D); IPR012340 (G3DSA:2.40.50.GENE3D); G3DSA:3.30.1640.10 (GENE3D); IPR004039 (G3DSA:2.20.28.GENE3D); IPR001208 (PFAM); PTHR11630 (PANTHER); IPR008049 (PTHR11630:PANTHER); IPR018525 (PROSITE_PATTERNS); IPR001208 (PROSITE_PROFILES);…
FKP355.141.1|m.744	FKP355.141.1	NODE_1005_length_562182_cov_44.000454	368216	370546	glycosyl family 4	467	1	YALI0B16588g	IPR000715 (PFAM); PTHR10571:SF0 (PANTHER); PTHR10571 (PANTHER); PTHR10571:SF0 (PANTHER); PTHR10571 (PANTHER); TRANSMEMBRANE (PHOBIUS); TRANSMEMBRANE (PHOBIUS); TRANSMEMBRANE (PHOBIUS); CYTOPLASMIC_DOMAIN (PHOBIUS); CYTOPLASMIC_DOMAIN (PHOBIUS); NON_CYTOPLASMIC_DOMAIN (PHOBIUS); TRANSMEMBRANE (PHOBIUS); NON_CYTOPLASMIC_DOMAIN (PHOBIUS); TRANSMEMBRANE (PHOBIUS); NON_CYTOPLASMIC_DOMAIN (PHOBIUS); CY…
FKP355.141.1|m.745	FKP355.141.1	NODE_1005_length_562182_cov_44.000454	368216	370546	hd domain-containing protein ybr242w	180	1	YALI0B16588g	IPR003607 (SMART); IPR006674 (PFAM); IPR006674 (G3DSA:1.10.3210.GENE3D); PTHR11845 (PANTHER); SSF109604 (SUPERFAMILY)
FKP355.141.1|m.752	FKP355.141.1	NODE_1005_length_562182_cov_44.000454	368216	370546	hd family	58	1	YALI0B16588g	IPR006674 (G3DSA:1.10.3210.GENE3D)
FKP355.142.1|m.1355	FKP355.142.1	NODE_1005_length_562182_cov_44.000454	371463	372873	seh1p	320	1	YALI0B16610g	IPR001680 (SMART); IPR015943 (G3DSA:2.130.10.GENE3D); IPR001680 (PFAM); PTHR11024:SF3 (PANTHER); PTHR11024 (PANTHER); IPR001680 (PROSITE_PROFILES); IPR017986 (PROSITE_PROFILES); IPR017986 (SUPERFAMILY)
FKP355.220.1|m.444	FKP355.220.1	NODE_1005_length_562182_cov_44.000454	375758	379830	YALI0B16632p	1094	1	YALI0B16632g	Coil (COILS); Coil (COILS); Coil (COILS); Coil (COILS)
FKP355.144.1|m.670	FKP355.144.1	NODE_1005_length_562182_cov_44.000454	380014	381447	constituent of 66s pre-ribosomal involved in 60s ribosomal subunit biogenesis	427	1	YALI0B16654g	IPR015943 (G3DSA:2.130.10.GENE3D); PTHR16038 (PANTHER); PTHR16038 (PANTHER); PTHR16038:SF4 (PANTHER); PTHR16038:SF4 (PANTHER); IPR017986 (SUPERFAMILY)
FKP355.150.1|m.3	FKP355.150.1	NODE_1005_length_562182_cov_44.000454	382227	386094	YALI0B16676p	814	1	YALI0B16676g	CYTOPLASMIC_DOMAIN (PHOBIUS); TRANSMEMBRANE (PHOBIUS); NON_CYTOPLASMIC_DOMAIN (PHOBIUS); CYTOPLASMIC_DOMAIN (PHOBIUS); TRANSMEMBRANE (PHOBIUS); TMhelix (TMHMM)
FKP355.150.1|m.4	FKP355.150.1	NODE_1005_length_562182_cov_44.000454	382227	386094	ubiquitin carboxyl-terminal family 1	327	1	YALI0B16676g	IPR001578 (PRINTS); IPR001578 (G3DSA:3.40.532.GENE3D); IPR001578 (PFAM); IPR017390 (PIRSF); PTHR10589:SF16 (PANTHER); IPR001578 (PANTHER); SSF54001 (SUPERFAMILY)
FKP355.145.1|m.132	FKP355.145.1	NODE_1005_length_562182_cov_44.000454	386402	387524	phospholipid scramblase 2	325	1	YALI0B16720g	IPR005552 (PFAM); IPR005552 (PANTHER); PTHR23248:SF9 (PANTHER); IPR025659 (SUPERFAMILY)
FKP355.149.1|m.1310	FKP355.149.1	NODE_1005_length_562182_cov_44.000454	388442	390407	mitochondrial 37s ribosomal protein rsm26	270	1	YALI0B16742g	Coil (COILS); IPR019832 (PFAM); PTHR11404:SF22 (PANTHER); IPR001189 (PANTHER); IPR001189 (PANTHER); PTHR11404:SF22 (PANTHER); IPR019832 (SUPERFAMILY); IPR019831 (SUPERFAMILY)
FKP355.149.1|m.1311	FKP355.149.1	NODE_1005_length_562182_cov_44.000454	388442	390407	YALI0B16764p	236	1	YALI0B16742g	Coil (COILS); Coil (COILS); IPR008426 (PFAM); PTHR42116 (PANTHER)
FKP355.148.1|m.398	FKP355.148.1	NODE_1005_length_562182_cov_44.000454	390708	391430	vacuolar protein-sorting-associated protein 25	190	1	YALI0B16786g	IPR011991 (G3DSA:1.10.10.GENE3D); IPR008570 (PFAM); IPR014041 (G3DSA:1.10.10.GENE3D); PTHR13149:SF0 (PANTHER); IPR008570 (PANTHER); SSF46785 (SUPERFAMILY); SSF46785 (SUPERFAMILY)
FKP355.162.1|m.1371	FKP355.162.1	NODE_1005_length_562182_cov_44.000454	393346	396910	protein hex2	734	1	YALI0B16808g	Coil (COILS); IPR013860 (PFAM); PTHR28051:SF1 (PANTHER); PTHR28051 (PANTHER)
FKP355.156.1|m.401	FKP355.156.1	NODE_1005_length_562182_cov_44.000454	397200	401815	garp complex component	1342	1	YALI0B16822g	Coil (COILS); Coil (COILS); Coil (COILS); IPR012501 (PFAM); PTHR12965:SF0 (PANTHER); PTHR12965 (PANTHER)
FKP355.151.1|m.1223	FKP355.151.1	NODE_1005_length_562182_cov_44.000454	402086	404010	membrane protein	313	1	YALI0B16852g	TRANSMEMBRANE (PHOBIUS); CYTOPLASMIC_DOMAIN (PHOBIUS); TRANSMEMBRANE (PHOBIUS); TRANSMEMBRANE (PHOBIUS); CYTOPLASMIC_DOMAIN (PHOBIUS); NON_CYTOPLASMIC_DOMAIN (PHOBIUS); NON_CYTOPLASMIC_DOMAIN (PHOBIUS); NON_CYTOPLASMIC_DOMAIN (PHOBIUS); NON_CYTOPLASMIC_DOMAIN (PHOBIUS); TRANSMEMBRANE (PHOBIUS); CYTOPLASMIC_DOMAIN (PHOBIUS); TRANSMEMBRANE (PHOBIUS); TRANSMEMBRANE (PHOBIUS); CYTOPLASMIC_DOMAIN (PHO…
FKP355.151.1|m.1225	FKP355.151.1	NODE_1005_length_562182_cov_44.000454	402086	404010	hypothetical protein	94	1	YALI0B16852g	no IPS match
FKP355.169.1|m.120	FKP355.169.1	NODE_1005_length_562182_cov_44.000454	405229	407688	elmo ced-12 family protein	700	1	YALI0B16874g	IPR001849 (PFAM); PTHR12771 (PANTHER)
FKP355.153.1|m.19	FKP355.153.1	NODE_1005_length_562182_cov_44.000454	407801	410205	atp-dependent rna helicase drs1	765	1	YALI0B16896g	Coil (COILS); Coil (COILS); Coil (COILS); IPR001650 (SMART); IPR014001 (SMART); IPR011545 (PFAM); IPR027417 (G3DSA:3.40.50.GENE3D); IPR027417 (G3DSA:3.40.50.GENE3D); IPR001650 (PFAM); PTHR24031:SF337 (PANTHER); PTHR24031 (PANTHER); PTHR24031 (PANTHER); PTHR24031 (PANTHER); PTHR24031:SF337 (PANTHER); PTHR24031:SF337 (PANTHER); IPR000629 (PROSITE_PATTERNS); IPR001650 (PROSITE_PROFILES); IPR014014 (…
FKP355.153.1|m.20	FKP355.153.1	NODE_1005_length_562182_cov_44.000454	407801	410205	atp-dependent rna helicase	510	1	YALI0B16896g	CYTOPLASMIC_DOMAIN (PHOBIUS); CYTOPLASMIC_DOMAIN (PHOBIUS); TRANSMEMBRANE (PHOBIUS); NON_CYTOPLASMIC_DOMAIN (PHOBIUS); TRANSMEMBRANE (PHOBIUS); TRANSMEMBRANE (PHOBIUS); NON_CYTOPLASMIC_DOMAIN (PHOBIUS); TMhelix (TMHMM); TMhelix (TMHMM); TMhelix (TMHMM)
FKP355.157.1|m.910	FKP355.157.1	NODE_1005_length_562182_cov_44.000454	410626	414291	replication factor c subunit 1	953	1	YALI0B16918g	IPR001357 (SMART); IPR003593 (SMART); IPR012178 (PIRSF); G3DSA:1.20.272.10 (GENE3D); IPR003959 (PFAM); IPR027417 (G3DSA:3.40.50.GENE3D); G3DSA:1.10.8.60 (GENE3D); IPR001357 (G3DSA:3.40.50.GENE3D); IPR001357 (PFAM); IPR013725 (PFAM); PTHR23389 (PANTHER); PTHR23389:SF10 (PANTHER); IPR001357 (PROSITE_PROFILES); IPR001357 (SUPERFAMILY); IPR008921 (SUPERFAMILY); IPR027417 (SUPERFAMILY)
FKP355.157.1|m.912	FKP355.157.1	NODE_1005_length_562182_cov_44.000454	410626	414291	probable biogenesis of lysosome-related organelles complex 1 subunit 2 q54y67	105	1	YALI0B16918g	Coil (COILS); IPR019269 (PFAM)
FKP355.152.1|m.770	FKP355.152.1	NODE_1005_length_562182_cov_44.000454	414569	415864	early meiotic induction protein 1	246	1	YALI0B16962g	IPR021475 (PFAM); PTHR28052 (PANTHER); PTHR28052:SF1 (PANTHER); SignalP-noTM (SIGNALP_EUK)
FKP355.159.1|m.958	FKP355.159.1	NODE_1005_length_562182_cov_44.000454	417253	418816	ras-2 protein	349	1	YALI0B16984g	PR00449 (PRINTS); IPR002041 (SMART); IPR003579 (SMART); IPR003578 (SMART); IPR020849 (SMART); IPR001806 (PFAM); IPR005225 (TIGRFAM); IPR027417 (G3DSA:3.40.50.GENE3D); IPR020849 (PANTHER); IPR020849 (PROSITE_PROFILES); IPR027417 (SUPERFAMILY)
FKP355.158.1|m.385	FKP355.158.1	NODE_1005_length_562182_cov_44.000454	419603	422316	regulatory subunit of cdc7p-dbf4p kinase complex	892	1	YALI0B17006g	IPR006572 (SMART); IPR006572 (PFAM); IPR013939 (PFAM); PTHR15375 (PANTHER); IPR006572 (PROSITE_PROFILES)
FKP355.154.1|m.497	FKP355.154.1	NODE_1005_length_562182_cov_44.000454	424316	433513	YALI0B17028p	2982	1	YALI0B17028g	SIGNAL_PEPTIDE_N_REGION (PHOBIUS); SIGNAL_PEPTIDE_C_REGION (PHOBIUS); CYTOPLASMIC_DOMAIN (PHOBIUS); NON_CYTOPLASMIC_DOMAIN (PHOBIUS); SIGNAL_PEPTIDE (PHOBIUS); TRANSMEMBRANE (PHOBIUS); SIGNAL_PEPTIDE_H_REGION (PHOBIUS); SignalP-noTM (SIGNALP_GRAM_NEGATIVE); SignalP-noTM (SIGNALP_EUK); TMhelix (TMHMM)
FKP355.155.1|m.1261	FKP355.155.1	NODE_1005_length_562182_cov_44.000454	433579	434805	glycosyl transferase family protein	332	1	YALI0B17050g	IPR029044 (G3DSA:3.90.550.GENE3D); IPR002495 (PFAM); PTHR11183 (PANTHER); PTHR11183 (PANTHER); PTHR11183:SF3 (PANTHER); IPR029044 (SUPERFAMILY)
FKP355.170.1|m.754	FKP355.170.1	NODE_1005_length_562182_cov_44.000454	434872	438645	ubiquitin thiolesterase	760	1	YALI0B17072g	IPR001607 (SMART); IPR016652 (PIRSF); IPR015940 (SMART); IPR013083 (G3DSA:3.30.40.GENE3D); IPR001394 (PFAM); G3DSA:1.10.8.10 (GENE3D); IPR015940 (PFAM); IPR001607 (PFAM); PTHR24006:SF22 (PANTHER); PTHR24006 (PANTHER); IPR018200 (PROSITE_PATTERNS); IPR018200 (PROSITE_PATTERNS); IPR001607 (PROSITE_PROFILES); IPR015940 (PROSITE_PROFILES); IPR028889 (PROSITE_PROFILES); SSF57850 (SUPERFAMILY); SSF5785…
FKP355.170.1|m.757	FKP355.170.1	NODE_1005_length_562182_cov_44.000454	434872	438645	YALI0B17061p	157	1	YALI0B17072g	G3DSA:3.10.20.90 (GENE3D); SIGNAL_PEPTIDE (PHOBIUS); SIGNAL_PEPTIDE_N_REGION (PHOBIUS); NON_CYTOPLASMIC_DOMAIN (PHOBIUS); SIGNAL_PEPTIDE_H_REGION (PHOBIUS); SIGNAL_PEPTIDE_C_REGION (PHOBIUS); IPR000626 (PROSITE_PROFILES); IPR029071 (SUPERFAMILY)
FKP355.160.1|m.42	FKP355.160.1	NODE_1005_length_562182_cov_44.000454	438911	441480	sugar (and other) transporter	583	1	YALI0B17138g	IPR003663 (PRINTS); IPR005828 (PFAM); G3DSA:1.20.1250.20 (GENE3D); PTHR23500 (PANTHER); PTHR23500:SF9 (PANTHER); IPR005829 (PROSITE_PATTERNS); IPR005829 (PROSITE_PATTERNS); NON_CYTOPLASMIC_DOMAIN (PHOBIUS); CYTOPLASMIC_DOMAIN (PHOBIUS); CYTOPLASMIC_DOMAIN (PHOBIUS); TRANSMEMBRANE (PHOBIUS); NON_CYTOPLASMIC_DOMAIN (PHOBIUS); NON_CYTOPLASMIC_DOMAIN (PHOBIUS); TRANSMEMBRANE (PHOBIUS); TRANSMEMBRANE …
FKP355.165.1|m.472	FKP355.165.1	NODE_1005_length_562182_cov_44.000454	443399	445985	wd40 domain protein	436	1	YALI0B17182g	IPR015943 (G3DSA:2.130.10.GENE3D); IPR017986 (SUPERFAMILY)
FKP355.165.1|m.473	FKP355.165.1	NODE_1005_length_562182_cov_44.000454	443399	445985	related to protein mum2	275	1	YALI0B17182g	Coil (COILS); Coil (COILS); Coil (COILS)
FKP355.167.1|m.348	FKP355.167.1	NODE_1005_length_562182_cov_44.000454	446156	447207	c-8 sterol isomerase	219	1	YALI0B17204g	IPR006716 (PFAM); PTHR10868 (PANTHER); PTHR10868:SF1 (PANTHER); NON_CYTOPLASMIC_DOMAIN (PHOBIUS); SIGNAL_PEPTIDE_N_REGION (PHOBIUS); SIGNAL_PEPTIDE (PHOBIUS); SIGNAL_PEPTIDE_C_REGION (PHOBIUS); SIGNAL_PEPTIDE_H_REGION (PHOBIUS); TMhelix (TMHMM)
FKP355.166.1|m.945	FKP355.166.1	NODE_1005_length_562182_cov_44.000454	447822	449787	die2 protein	538	1	YALI0B17226g	IPR016900 (PFAM); IPR016900 (PANTHER); NON_CYTOPLASMIC_DOMAIN (PHOBIUS); TRANSMEMBRANE (PHOBIUS); NON_CYTOPLASMIC_DOMAIN (PHOBIUS); NON_CYTOPLASMIC_DOMAIN (PHOBIUS); NON_CYTOPLASMIC_DOMAIN (PHOBIUS); CYTOPLASMIC_DOMAIN (PHOBIUS); TRANSMEMBRANE (PHOBIUS); CYTOPLASMIC_DOMAIN (PHOBIUS); TRANSMEMBRANE (PHOBIUS); CYTOPLASMIC_DOMAIN (PHOBIUS); TRANSMEMBRANE (PHOBIUS); TRANSMEMBRANE (PHOBIUS); NON_CYTOP…
FKP355.168.1|m.1135	FKP355.168.1	NODE_1005_length_562182_cov_44.000454	450060	454105	yhr151c-like protein	686	1	YALI0B17248g	PTHR35518:SF2 (PANTHER); PTHR35518 (PANTHER); CYTOPLASMIC_DOMAIN (PHOBIUS); SIGNAL_PEPTIDE_H_REGION (PHOBIUS); SIGNAL_PEPTIDE_N_REGION (PHOBIUS); SIGNAL_PEPTIDE_C_REGION (PHOBIUS); TRANSMEMBRANE (PHOBIUS); SIGNAL_PEPTIDE (PHOBIUS); NON_CYTOPLASMIC_DOMAIN (PHOBIUS); SignalP-noTM (SIGNALP_EUK); TMhelix (TMHMM)
FKP355.168.1|m.1136	FKP355.168.1	NODE_1005_length_562182_cov_44.000454	450060	454105	meiosis-specific apc c activator protein ama1	572	1	YALI0B17248g	IPR001680 (SMART); IPR001680 (PFAM); IPR015943 (G3DSA:2.130.10.GENE3D); PTHR19918 (PANTHER); PTHR19918:SF5 (PANTHER); IPR019775 (PROSITE_PATTERNS); IPR017986 (PROSITE_PROFILES); IPR001680 (PROSITE_PROFILES); IPR017986 (SUPERFAMILY)
FKP355.173.1|m.736	FKP355.173.1	NODE_1005_length_562182_cov_44.000454	456508	458951	related to ferric reductase transmembrane component 8	686	1	YALI0B17292g	IPR013112 (PFAM); G3DSA:3.40.50.80 (GENE3D); IPR013130 (PFAM); IPR013121 (PFAM); PTHR11972 (PANTHER); PTHR11972:SF63 (PANTHER); CYTOPLASMIC_DOMAIN (PHOBIUS); NON_CYTOPLASMIC_DOMAIN (PHOBIUS); CYTOPLASMIC_DOMAIN (PHOBIUS); NON_CYTOPLASMIC_DOMAIN (PHOBIUS); CYTOPLASMIC_DOMAIN (PHOBIUS); TRANSMEMBRANE (PHOBIUS); TRANSMEMBRANE (PHOBIUS); TRANSMEMBRANE (PHOBIUS); TRANSMEMBRANE (PHOBIUS); TRANSMEMBRANE…
FKP355.171.1|m.62	FKP355.171.1	NODE_1005_length_562182_cov_44.000454	460407	461070	dash complex subunit dad3	75	1	YALI0B17303g	Coil (COILS); IPR013965 (PFAM); PTHR28017 (PANTHER)
FKP355.174.1|m.1596	FKP355.174.1	NODE_1005_length_562182_cov_44.000454	461901	463271	family transcriptional regulator	341	1	YALI0B17314g	no IPS match
FKP355.174.1|m.1597	FKP355.174.1	NODE_1005_length_562182_cov_44.000454	461901	463271	atp11p	323	1	YALI0B17314g	IPR010591 (PFAM); IPR010591 (PANTHER)
FKP355.176.1|m.1332	FKP355.176.1	NODE_1005_length_562182_cov_44.000454	463615	466181	prephenate dehydratase	291	1	YALI0B17336g	IPR008242 (PIRSF); G3DSA:3.30.70.260 (GENE3D); G3DSA:3.40.190.10 (GENE3D); G3DSA:3.40.190.10 (GENE3D); IPR001086 (PFAM); PTHR21022 (PANTHER); IPR001086 (PROSITE_PROFILES); IPR002912 (PROSITE_PROFILES); SSF55021 (SUPERFAMILY); SSF53850 (SUPERFAMILY)
FKP355.176.1|m.1340	FKP355.176.1	NODE_1005_length_562182_cov_44.000454	463615	466181	e3 ubiquitin-protein ligase rbx1	59	1	YALI0B17336g	IPR013083 (G3DSA:3.30.40.GENE3D); IPR024766 (PFAM); PTHR11210 (PANTHER); IPR001841 (PROSITE_PROFILES); SSF57850 (SUPERFAMILY)
FKP355.181.1|m.530	FKP355.181.1	NODE_1005_length_562182_cov_44.000454	467105	468679	actin-related protein 2 3 complex subunit	377	1	YALI0B17380g	IPR001680 (SMART); IPR017383 (PIRSF); IPR001680 (PFAM); IPR015943 (G3DSA:2.130.10.GENE3D); PTHR10709:SF2 (PANTHER); IPR017383 (PANTHER); IPR019775 (PROSITE_PATTERNS); IPR017986 (PROSITE_PROFILES); IPR017986 (SUPERFAMILY)
FKP355.183.1|m.1492	FKP355.183.1	NODE_1005_length_562182_cov_44.000454	470116	472597	adenylosuccinate lyase	493	1	YALI0B17402g	Coil (COILS); IPR000362 (PRINTS); IPR019468 (SMART); IPR004769 (TIGRFAM); IPR019468 (PFAM); IPR024083 (G3DSA:1.10.275.GENE3D); IPR022761 (PFAM); G3DSA:1.20.200.10 (GENE3D); PTHR11444:SF2 (PANTHER); IPR000362 (PANTHER); IPR020557 (PROSITE_PATTERNS); CYTOPLASMIC_DOMAIN (PHOBIUS); TRANSMEMBRANE (PHOBIUS); NON_CYTOPLASMIC_DOMAIN (PHOBIUS); IPR008948 (SUPERFAMILY)
FKP355.183.1|m.1493	FKP355.183.1	NODE_1005_length_562182_cov_44.000454	470116	472597	mediator of rna polymerase ii transcription subunit 7	259	1	YALI0B17402g	IPR009244 (PFAM); IPR009244 (PANTHER); PTHR21428:SF11 (PANTHER); SSF140718 (SUPERFAMILY)
FKP355.178.1|m.1016	FKP355.178.1	NODE_1005_length_562182_cov_44.000454	473225	475414	transcriptional regulatory protein	507	1	YALI0B17468g	TRANSMEMBRANE (PHOBIUS); NON_CYTOPLASMIC_DOMAIN (PHOBIUS); CYTOPLASMIC_DOMAIN (PHOBIUS); SignalP-noTM (SIGNALP_EUK)
FKP355.178.1|m.1017	FKP355.178.1	NODE_1005_length_562182_cov_44.000454	473225	475414	pf14131 domain protein	180	1	YALI0B17468g	Coil (COILS); IPR025384 (PFAM)
FKP355.179.1|m.654	FKP355.179.1	NODE_1005_length_562182_cov_44.000454	476324	477759	er-derived vesicles protein erv14	139	1	YALI0B17490g	IPR003377 (PFAM); PTHR12290:SF11 (PANTHER); PTHR12290 (PANTHER); IPR003377 (PROSITE_PATTERNS); NON_CYTOPLASMIC_DOMAIN (PHOBIUS); TRANSMEMBRANE (PHOBIUS); CYTOPLASMIC_DOMAIN (PHOBIUS); NON_CYTOPLASMIC_DOMAIN (PHOBIUS); TRANSMEMBRANE (PHOBIUS); CYTOPLASMIC_DOMAIN (PHOBIUS); TRANSMEMBRANE (PHOBIUS); TMhelix (TMHMM); TMhelix (TMHMM); TMhelix (TMHMM)
FKP355.184.1|m.575	FKP355.184.1	NODE_1005_length_562182_cov_44.000454	478441	481015	translocation protein	408	1	YALI0B17512g	Coil (COILS); Coil (COILS); IPR011553 (TIGRFAM); IPR004728 (PFAM); PTHR12443:SF9 (PANTHER); IPR004728 (PANTHER); NON_CYTOPLASMIC_DOMAIN (PHOBIUS); NON_CYTOPLASMIC_DOMAIN (PHOBIUS); TRANSMEMBRANE (PHOBIUS); TRANSMEMBRANE (PHOBIUS); CYTOPLASMIC_DOMAIN (PHOBIUS); TRANSMEMBRANE (PHOBIUS); CYTOPLASMIC_DOMAIN (PHOBIUS); TMhelix (TMHMM); TMhelix (TMHMM); TMhelix (TMHMM)
FKP355.184.1|m.576	FKP355.184.1	NODE_1005_length_562182_cov_44.000454	478441	481015	mitochondrial n5-glutamine	300	1	YALI0B17512g	PF12847 (PFAM); IPR004556 (TIGRFAM); IPR029063 (G3DSA:3.40.50.GENE3D); PTHR18895:SF74 (PANTHER); PTHR18895 (PANTHER); IPR029063 (SUPERFAMILY)
FKP355.182.1|m.1402	FKP355.182.1	NODE_1005_length_562182_cov_44.000454	483171	485736	calcium calmodulin dependent protein kinase	654	1	YALI0B17556g	IPR002290 (SMART); G3DSA:1.10.510.10 (GENE3D); G3DSA:3.30.200.20 (GENE3D); IPR000719 (PFAM); PTHR24347:SF256 (PANTHER); IPR020636 (PANTHER); IPR017441 (PROSITE_PATTERNS); IPR008271 (PROSITE_PATTERNS); IPR000719 (PROSITE_PROFILES); SignalP-TM (SIGNALP_GRAM_POSITIVE); IPR011009 (SUPERFAMILY)
FKP355.203.1|m.1589	FKP355.203.1	NODE_1005_length_562182_cov_44.000454	485990	488334	sac6p	552	1	YALI0B17622g	IPR001715 (SMART); IPR001715 (G3DSA:1.10.418.GENE3D); IPR001715 (G3DSA:1.10.418.GENE3D); IPR001715 (PFAM); IPR001715 (G3DSA:1.10.418.GENE3D); PTHR19961 (PANTHER); PTHR19961:SF36 (PANTHER); IPR001589 (PROSITE_PATTERNS); IPR001589 (PROSITE_PATTERNS); IPR001715 (PROSITE_PROFILES); IPR001715 (PROSITE_PROFILES); IPR001715 (PROSITE_PROFILES); IPR001715 (PROSITE_PROFILES); IPR001715 (SUPERFAMILY)
FKP355.185.1|m.490	FKP355.185.1	NODE_1005_length_562182_cov_44.000454	489254	490832	erg27p	356	1	YALI0B17644g	IPR002347 (PRINTS); G3DSA:3.40.50.720 (GENE3D); IPR002198 (PFAM); CYTOPLASMIC_DOMAIN (PHOBIUS); NON_CYTOPLASMIC_DOMAIN (PHOBIUS); TRANSMEMBRANE (PHOBIUS); IPR016040 (SUPERFAMILY)
FKP355.224.1|m.1023	FKP355.224.1	NODE_1005_length_562182_cov_44.000454	491377	494210	protein mitochondrial	856	0.999647	YALI0B17666g	IPR000534 (SMART); IPR011241 (PIRSF); IPR001048 (G3DSA:3.40.1160.GENE3D); G3DSA:3.40.50.720 (GENE3D); IPR004662 (TIGRFAM); IPR001048 (PFAM); G3DSA:3.30.360.10 (GENE3D); IPR000706 (TIGRFAM); IPR006855 (PFAM); IPR000534 (PFAM); PTHR23342:SF0 (PANTHER); PTHR23342 (PANTHER); PTHR23342 (PANTHER); PTHR23342:SF0 (PANTHER); IPR023013 (PROSITE_PATTERNS); IPR006855 (PROSITE_PROFILES); SignalP-TM (SIGNALP_G…
FKP355.224.1|m.1024	FKP355.224.1	NODE_1005_length_562182_cov_44.000454	491377	494210	---NA---	449	0.999647	YALI0B17666g	no IPS match
FKP355.188.1|m.1112	FKP355.188.1	NODE_1005_length_562182_cov_44.000454	496841	498684	3-ketodihydrosphingosine reductase tsc10	373	1	YALI0B17688g	IPR002347 (PRINTS); G3DSA:3.40.50.720 (GENE3D); IPR002198 (PFAM); PTHR24320 (PANTHER); PTHR24320:SF1 (PANTHER); IPR020904 (PROSITE_PATTERNS); CYTOPLASMIC_DOMAIN (PHOBIUS); TRANSMEMBRANE (PHOBIUS); NON_CYTOPLASMIC_DOMAIN (PHOBIUS); CYTOPLASMIC_DOMAIN (PHOBIUS); TRANSMEMBRANE (PHOBIUS); TRANSMEMBRANE (PHOBIUS); NON_CYTOPLASMIC_DOMAIN (PHOBIUS); IPR016040 (SUPERFAMILY); TMhelix (TMHMM); TMhelix (TMH…
FKP355.189.1|m.462	FKP355.189.1	NODE_1005_length_562182_cov_44.000454	498790	501881	likely mitochondrial ribosomal protein l8 ( coli l17)	206	1	YALI0B17732g	IPR000456 (TIGRFAM); IPR000456 (G3DSA:3.90.1030.GENE3D); IPR000456 (PFAM); PTHR14413:SF16 (PANTHER); IPR000456 (PANTHER); IPR000456 (SUPERFAMILY)
FKP355.280.1|m.275	FKP355.280.1	NODE_1005_length_562182_cov_44.000454	502410	507195	YALI0B17754p	1341	1	YALI0B17754g	Coil (COILS); IPR011989 (G3DSA:1.25.10.GENE3D); IPR019442 (PFAM); PTHR14387:SF0 (PANTHER); PTHR14387 (PANTHER); NON_CYTOPLASMIC_DOMAIN (PHOBIUS); CYTOPLASMIC_DOMAIN (PHOBIUS); TRANSMEMBRANE (PHOBIUS); IPR016024 (SUPERFAMILY)
FKP355.191.1|m.1221	FKP355.191.1	NODE_1005_length_562182_cov_44.000454	511456	512010	serine threonine kinase 16	177	1	YALI0B17776g	G3DSA:1.20.1250.20 (GENE3D); PTHR23502:SF46 (PANTHER); PTHR23502 (PANTHER); TRANSMEMBRANE (PHOBIUS); CYTOPLASMIC_DOMAIN (PHOBIUS); NON_CYTOPLASMIC_DOMAIN (PHOBIUS); NON_CYTOPLASMIC_DOMAIN (PHOBIUS); CYTOPLASMIC_DOMAIN (PHOBIUS); CYTOPLASMIC_DOMAIN (PHOBIUS); TRANSMEMBRANE (PHOBIUS); TRANSMEMBRANE (PHOBIUS); TRANSMEMBRANE (PHOBIUS); IPR020846 (SUPERFAMILY); TMhelix (TMHMM); TMhelix (TMHMM); TMheli…
FKP355.193.1|m.1347	FKP355.193.1	NODE_1005_length_562182_cov_44.000454	512227	514296	cytoplasmic dynein intermediate chain	625	1	YALI0B17798g	Coil (COILS); IPR001680 (SMART); IPR015943 (G3DSA:2.130.10.GENE3D); IPR001680 (PFAM); PTHR12442:SF22 (PANTHER); PTHR12442 (PANTHER); IPR019775 (PROSITE_PATTERNS); IPR017986 (PROSITE_PROFILES); IPR017986 (SUPERFAMILY)
FKP355.192.1|m.291	FKP355.192.1	NODE_1005_length_562182_cov_44.000454	514678	516078	dna replication complex gins protein sld5	261	1	YALI0B17820g	IPR021151 (PFAM); IPR031633 (PFAM); PTHR21206:SF0 (PANTHER); IPR008591 (PANTHER); SSF160059 (SUPERFAMILY); SSF158573 (SUPERFAMILY)
FKP355.194.1|m.1605	FKP355.194.1	NODE_1005_length_562182_cov_44.000454	516436	519927	wd repeat protein	1113	1	YALI0B17842g	Coil (COILS); IPR001680 (SMART); IPR015943 (G3DSA:2.130.10.GENE3D); PF17120 (PFAM); IPR013083 (G3DSA:3.30.40.GENE3D); PTHR22850:SF6 (PANTHER); PTHR22850 (PANTHER); PTHR22850:SF6 (PANTHER); IPR019775 (PROSITE_PATTERNS); IPR001841 (PROSITE_PROFILES); IPR001680 (PROSITE_PROFILES); IPR017986 (PROSITE_PROFILES); IPR017986 (SUPERFAMILY)
FKP355.198.1|m.1283	FKP355.198.1	NODE_1005_length_562182_cov_44.000454	521076	524239	trk2p	971	1	YALI0B17864g	Coil (COILS); IPR004773 (TIGRFAM); IPR003445 (PFAM); PTHR31064 (PANTHER); PTHR31064:SF10 (PANTHER); CYTOPLASMIC_DOMAIN (PHOBIUS); TRANSMEMBRANE (PHOBIUS); TRANSMEMBRANE (PHOBIUS); NON_CYTOPLASMIC_DOMAIN (PHOBIUS); CYTOPLASMIC_DOMAIN (PHOBIUS); CYTOPLASMIC_DOMAIN (PHOBIUS); TRANSMEMBRANE (PHOBIUS); NON_CYTOPLASMIC_DOMAIN (PHOBIUS); TRANSMEMBRANE (PHOBIUS); TRANSMEMBRANE (PHOBIUS); TRANSMEMBRANE (P…
FKP355.195.1|m.433	FKP355.195.1	NODE_1005_length_562182_cov_44.000454	526201	529226	YALI0B17908p	439	1	YALI0B17908g	IPR001810 (SMART); IPR001810 (PFAM); G3DSA:1.20.1280.50 (GENE3D); IPR001810 (PROSITE_PROFILES); IPR001810 (SUPERFAMILY)
FKP355.195.1|m.434	FKP355.195.1	NODE_1005_length_562182_cov_44.000454	526201	529226	mrna splicing protein yju2	318	1	YALI0B17908g	Coil (COILS); Coil (COILS); IPR007590 (PFAM); PTHR12111:SF1 (PANTHER); PTHR12111:SF1 (PANTHER); IPR007590 (PANTHER); IPR007590 (PANTHER)
FKP355.225.1|m.28	FKP355.225.1	NODE_1005_length_562182_cov_44.000454	529751	532955	sulfate permease 1	841	1	YALI0B17930g	IPR011547 (PFAM); IPR002645 (G3DSA:3.30.750.GENE3D); IPR002645 (PFAM); IPR001902 (TIGRFAM); PTHR11814:SF55 (PANTHER); IPR001902 (PANTHER); IPR018045 (PROSITE_PATTERNS); CYTOPLASMIC_DOMAIN (PHOBIUS); CYTOPLASMIC_DOMAIN (PHOBIUS); TRANSMEMBRANE (PHOBIUS); TRANSMEMBRANE (PHOBIUS); NON_CYTOPLASMIC_DOMAIN (PHOBIUS); TRANSMEMBRANE (PHOBIUS); TRANSMEMBRANE (PHOBIUS); TRANSMEMBRANE (PHOBIUS); NON_CYTOPLA…
FKP355.225.1|m.29	FKP355.225.1	NODE_1005_length_562182_cov_44.000454	529751	532955	dna gyrase a-subunit	409	1	YALI0B17930g	no IPS match
FKP355.209.1|m.869	FKP355.209.1	NODE_1005_length_562182_cov_44.000454	535194	539184	endo- -beta-glucanase	936	1	YALI0B17996g	IPR005200 (PFAM); PTHR31983:SF5 (PANTHER); PTHR31983 (PANTHER); SIGNAL_PEPTIDE_N_REGION (PHOBIUS); NON_CYTOPLASMIC_DOMAIN (PHOBIUS); SIGNAL_PEPTIDE_C_REGION (PHOBIUS); SIGNAL_PEPTIDE_H_REGION (PHOBIUS); SIGNAL_PEPTIDE (PHOBIUS); SignalP-noTM (SIGNALP_EUK); SignalP-TM (SIGNALP_GRAM_POSITIVE); SignalP-noTM (SIGNALP_GRAM_NEGATIVE)
FKP355.201.1|m.1639	FKP355.201.1	NODE_1005_length_562182_cov_44.000454	540159	542764	telomeric repeat binding factor 1	758	1	YALI0B18018g	Coil (COILS); IPR013867 (PFAM); IPR009057 (G3DSA:1.10.10.GENE3D); PTHR21717 (PANTHER); IPR009057 (SUPERFAMILY)
FKP355.200.1|m.882	FKP355.200.1	NODE_1005_length_562182_cov_44.000454	543803	544901	vps24p	231	1	YALI0B18040g	IPR005024 (PFAM); PTHR10476 (PANTHER); PTHR10476:SF9 (PANTHER)
FKP355.204.1|m.1586	FKP355.204.1	NODE_1005_length_562182_cov_44.000454	545154	546007	transcription initiation factor tfiid subunit 14	244	1		Coil (COILS); IPR005033 (PFAM); IPR016665 (PIRSF); IPR005033 (PANTHER); IPR016665 (PTHR23195:PANTHER); IPR005033 (PANTHER); IPR016665 (PTHR23195:PANTHER); IPR005033 (PROSITE_PROFILES)
FKP355.205.1|m.633	FKP355.205.1	NODE_1005_length_562182_cov_44.000454	545154	546153	transcription initiation factor tfiid subunit 14	258	1	YALI0B18062g	Coil (COILS); IPR005033 (PFAM); IPR016665 (PIRSF); IPR005033 (PANTHER); IPR005033 (PANTHER); IPR016665 (PTHR23195:PANTHER); IPR016665 (PTHR23195:PANTHER); IPR005033 (PROSITE_PROFILES)
FKP355.199.1|m.1366	FKP355.199.1	NODE_1005_length_562182_cov_44.000454	546473	547892	chain length determinant protein	239	1	YALI0B18084g	SIGNAL_PEPTIDE_C_REGION (PHOBIUS); NON_CYTOPLASMIC_DOMAIN (PHOBIUS); SIGNAL_PEPTIDE (PHOBIUS); SIGNAL_PEPTIDE_H_REGION (PHOBIUS); SIGNAL_PEPTIDE_N_REGION (PHOBIUS); SignalP-TM (SIGNALP_GRAM_POSITIVE); SignalP-noTM (SIGNALP_EUK)
FKP355.217.1|m.1174	FKP355.217.1	NODE_1005_length_562182_cov_44.000454	550828	553610	rex4p	282	1	YALI0B18128g	IPR013520 (SMART); IPR012337 (G3DSA:3.30.420.GENE3D); IPR013520 (PFAM); PTHR12801 (PANTHER); IPR012337 (SUPERFAMILY)
FKP355.217.1|m.1175	FKP355.217.1	NODE_1005_length_562182_cov_44.000454	550828	553610	ormdl family protein	185	1	YALI0B18128g	IPR007203 (PIRSF); IPR007203 (PFAM); IPR007203 (PANTHER); IPR029887 (PTHR12665:PANTHER); TRANSMEMBRANE (PHOBIUS); CYTOPLASMIC_DOMAIN (PHOBIUS); CYTOPLASMIC_DOMAIN (PHOBIUS); NON_CYTOPLASMIC_DOMAIN (PHOBIUS); TRANSMEMBRANE (PHOBIUS); TRANSMEMBRANE (PHOBIUS); NON_CYTOPLASMIC_DOMAIN (PHOBIUS); TMhelix (TMHMM); TMhelix (TMHMM); TMhelix (TMHMM)
FKP355.216.1|m.1443	FKP355.216.1	NODE_1005_length_562182_cov_44.000454	550828	554062	rex4p	282	1		IPR013520 (SMART); IPR013520 (PFAM); IPR012337 (G3DSA:3.30.420.GENE3D); PTHR12801 (PANTHER); IPR012337 (SUPERFAMILY)
FKP355.216.1|m.1444	FKP355.216.1	NODE_1005_length_562182_cov_44.000454	550828	554062	ormdl family protein	203	1		IPR007203 (PIRSF); IPR007203 (PFAM); IPR007203 (PANTHER); IPR029887 (PTHR12665:PANTHER); NON_CYTOPLASMIC_DOMAIN (PHOBIUS); TRANSMEMBRANE (PHOBIUS); CYTOPLASMIC_DOMAIN (PHOBIUS); NON_CYTOPLASMIC_DOMAIN (PHOBIUS); TRANSMEMBRANE (PHOBIUS); CYTOPLASMIC_DOMAIN (PHOBIUS); TRANSMEMBRANE (PHOBIUS); TMhelix (TMHMM); TMhelix (TMHMM); TMhelix (TMHMM)
FKP355.210.1|m.216	FKP355.210.1	NODE_1005_length_562182_cov_44.000454	555335	559189	YALI0B18172p	1081	1	YALI0B18172g	Coil (COILS); Coil (COILS)
FKP355.206.2|m.425	FKP355.206.2	NODE_1005_length_562182_cov_44.000454	559893	562260	multiple banded antigen	401	0.999556		SIGNAL_PEPTIDE_H_REGION (PHOBIUS); SIGNAL_PEPTIDE (PHOBIUS); SIGNAL_PEPTIDE_C_REGION (PHOBIUS); NON_CYTOPLASMIC_DOMAIN (PHOBIUS); SIGNAL_PEPTIDE_N_REGION (PHOBIUS); SignalP-TM (SIGNALP_GRAM_POSITIVE); SignalP-noTM (SIGNALP_EUK); SignalP-noTM (SIGNALP_GRAM_NEGATIVE)
FKP355.206.2|m.426	FKP355.206.2	NODE_1005_length_562182_cov_44.000454	559893	562260	replication-associated protein	384	0.999556		SignalP-TM (SIGNALP_GRAM_POSITIVE)
FKP355.206.1|m.417	FKP355.206.1	NODE_1005_length_562182_cov_44.000454	559893	562260	multiple banded antigen	417	0.999565		NON_CYTOPLASMIC_DOMAIN (PHOBIUS); SIGNAL_PEPTIDE_H_REGION (PHOBIUS); SIGNAL_PEPTIDE_N_REGION (PHOBIUS); SIGNAL_PEPTIDE (PHOBIUS); SIGNAL_PEPTIDE_C_REGION (PHOBIUS); SignalP-TM (SIGNALP_GRAM_POSITIVE); SignalP-noTM (SIGNALP_GRAM_NEGATIVE); SignalP-noTM (SIGNALP_EUK)
FKP355.206.1|m.418	FKP355.206.1	NODE_1005_length_562182_cov_44.000454	559893	562260	cell wall protein iff6-like	400	0.999565		SignalP-TM (SIGNALP_GRAM_POSITIVE)
FKP355.207.1|m.1321	FKP355.207.1	NODE_1005_length_562182_cov_44.000454	559893	562260	multiple banded antigen	440	0.999578	YALI0B18194g	SIGNAL_PEPTIDE_C_REGION (PHOBIUS); SIGNAL_PEPTIDE (PHOBIUS); SIGNAL_PEPTIDE_N_REGION (PHOBIUS); SIGNAL_PEPTIDE_H_REGION (PHOBIUS); NON_CYTOPLASMIC_DOMAIN (PHOBIUS); SignalP-noTM (SIGNALP_GRAM_NEGATIVE); SignalP-TM (SIGNALP_GRAM_POSITIVE); SignalP-noTM (SIGNALP_EUK)
FKP355.207.1|m.1322	FKP355.207.1	NODE_1005_length_562182_cov_44.000454	559893	562260	surface protein a2h 2h	423	0.999578	YALI0B18194g	SignalP-TM (SIGNALP_GRAM_POSITIVE)
FKP355.208.1|m.1928	FKP355.208.1	NODE_1006_length_162550_cov_38.816437	2	1631	t-snare protein	340	1	YALI0C10846g	IPR000727 (SMART); G3DSA:1.20.5.110 (GENE3D); PTHR15959:SF0 (PANTHER); PTHR15959 (PANTHER); NON_CYTOPLASMIC_DOMAIN (PHOBIUS); TRANSMEMBRANE (PHOBIUS); CYTOPLASMIC_DOMAIN (PHOBIUS); IPR000727 (PROSITE_PROFILES); IPR010989 (SUPERFAMILY); TMhelix (TMHMM)
FKP355.215.1|m.1769	FKP355.215.1	NODE_1006_length_162550_cov_38.816437	1862	3414	mitochondrial 54s ribosomal protein 11	237	1	YALI0C10802g	PTHR11560:SF8 (PANTHER); PTHR11560:SF8 (PANTHER); PTHR11560 (PANTHER); PTHR11560 (PANTHER); PD968187 (PRODOM); SignalP-TM (SIGNALP_GRAM_POSITIVE); SSF160369 (SUPERFAMILY)
FKP355.215.1|m.1770	FKP355.215.1	NODE_1006_length_162550_cov_38.816437	1862	3414	uncharacterized thoc5 family protein	201	1	YALI0C10802g	Coil (COILS); Coil (COILS); IPR019163 (PFAM); PTHR13375 (PANTHER)
FKP355.219.1|m.1820	FKP355.219.1	NODE_1006_length_162550_cov_38.816437	4051	10982	YALI0C10758p	1069	1	YALI0C10758g	Coil (COILS); Coil (COILS)
FKP355.219.1|m.1821	FKP355.219.1	NODE_1006_length_162550_cov_38.816437	4051	10982	isoleucyl-trna synthetase	982	1	YALI0C10758g	IPR002301 (PRINTS); IPR014729 (G3DSA:3.40.50.GENE3D); IPR013155 (PFAM); IPR009080 (G3DSA:1.10.730.GENE3D); IPR002300 (PFAM); IPR009008 (G3DSA:3.90.740.GENE3D); IPR002301 (TIGRFAM); PTHR11946 (PANTHER); PTHR11946:SF11 (PANTHER); PTHR11946 (PANTHER); IPR001412 (PROSITE_PATTERNS); IPR023585 (HAMAP); SSF52374 (SUPERFAMILY); IPR009080 (SUPERFAMILY); IPR009008 (SUPERFAMILY)
FKP355.214.1|m.2063	FKP355.214.1	NODE_1006_length_162550_cov_38.816437	11392	13870	amp-dependent synthetase ligase protein	440	1	YALI0C10714g	G3DSA:3.40.50.980 (GENE3D); IPR000873 (PFAM); PTHR24096:SF245 (PANTHER); PTHR24096 (PANTHER); SIGNAL_PEPTIDE (PHOBIUS); SIGNAL_PEPTIDE_H_REGION (PHOBIUS); SIGNAL_PEPTIDE_C_REGION (PHOBIUS); NON_CYTOPLASMIC_DOMAIN (PHOBIUS); SIGNAL_PEPTIDE_N_REGION (PHOBIUS); SSF56801 (SUPERFAMILY); TMhelix (TMHMM)
FKP355.214.1|m.2064	FKP355.214.1	NODE_1006_length_162550_cov_38.816437	11392	13870	YALI0C10736p	265	1	YALI0C10714g	IPR018811 (PFAM); PTHR21377:SF5 (PANTHER); PTHR21377 (PANTHER); CYTOPLASMIC_DOMAIN (PHOBIUS); TRANSMEMBRANE (PHOBIUS); NON_CYTOPLASMIC_DOMAIN (PHOBIUS); TMhelix (TMHMM)
FKP355.213.1|m.2074	FKP355.213.1	NODE_1006_length_162550_cov_38.816437	14321	16968	likely anaphase-promoting complex subunit cdc23	559	0.999622	YALI0C10692g	IPR019734 (SMART); PF13414 (PFAM); IPR001440 (PFAM); IPR013105 (PFAM); IPR011990 (G3DSA:1.25.40.GENE3D); IPR007192 (PFAM); PTHR12558 (PANTHER); PTHR12558:SF10 (PANTHER); IPR019734 (PROSITE_PROFILES); IPR019734 (PROSITE_PROFILES); IPR019734 (PROSITE_PROFILES); IPR019734 (PROSITE_PROFILES); IPR019734 (PROSITE_PROFILES); IPR013026 (PROSITE_PROFILES); IPR019734 (PROSITE_PROFILES); IPR019734 (PROSITE_…
FKP355.212.1|m.2001	FKP355.212.1	NODE_1006_length_162550_cov_38.816437	17070	19065	major facilitator superfamily transporter	563	1	YALI0C10670g	G3DSA:1.20.1250.20 (GENE3D); IPR011701 (PFAM); PTHR23502:SF50 (PANTHER); PTHR23502:SF50 (PANTHER); PTHR23502 (PANTHER); PTHR23502 (PANTHER); CYTOPLASMIC_DOMAIN (PHOBIUS); CYTOPLASMIC_DOMAIN (PHOBIUS); NON_CYTOPLASMIC_DOMAIN (PHOBIUS); TRANSMEMBRANE (PHOBIUS); TRANSMEMBRANE (PHOBIUS); NON_CYTOPLASMIC_DOMAIN (PHOBIUS); TRANSMEMBRANE (PHOBIUS); TRANSMEMBRANE (PHOBIUS); TRANSMEMBRANE (PHOBIUS); CYTOP…
FKP355.418.1|m.2122	FKP355.418.1	NODE_1006_length_162550_cov_38.816437	19194	26770	pre-mrna-processing-splicing factor 8	2358	1	YALI0C10648g	Coil (COILS); IPR000555 (SMART); IPR012591 (PFAM); IPR019581 (PFAM); IPR021983 (PFAM); IPR019582 (PFAM); IPR019580 (PFAM); IPR012984 (PFAM); IPR012592 (PFAM); PTHR11140:SF0 (PANTHER); IPR027652 (PANTHER); IPR012591 (PRODOM); IPR012337 (SUPERFAMILY); IPR012337 (SUPERFAMILY)
FKP355.418.1|m.2123	FKP355.418.1	NODE_1006_length_162550_cov_38.816437	19194	26770	hrk1 protein	541	1	YALI0C10648g	no IPS match
FKP355.418.2|m.2141	FKP355.418.2	NODE_1006_length_162550_cov_38.816437	21741	26770	pre-mrna-processing-splicing factor 8	1638	1		Coil (COILS); IPR000555 (SMART); IPR012592 (PFAM); IPR021983 (PFAM); IPR019581 (PFAM); IPR012984 (PFAM); IPR019582 (PFAM); IPR019580 (PFAM); IPR027652 (PANTHER); PTHR11140:SF0 (PANTHER); IPR012337 (SUPERFAMILY); IPR012337 (SUPERFAMILY)
FKP355.418.2|m.2142	FKP355.418.2	NODE_1006_length_162550_cov_38.816437	21741	26770	hrk1 protein	541	1		no IPS match
FKP355.420.1|m.2014	FKP355.420.1	NODE_1006_length_162550_cov_38.816437	27303	29438	toll-like receptor partial	354	0.999532	YALI0C10626g	G3DSA:3.80.10.10 (GENE3D); IPR001810 (PFAM); IPR001810 (PROSITE_PROFILES); IPR001810 (SUPERFAMILY)
FKP355.422.1|m.1723	FKP355.422.1	NODE_1006_length_162550_cov_38.816437	29897	32198	dihydroxyacetone kinase	69	1		no IPS match
FKP355.422.1|m.1726	FKP355.422.1	NODE_1006_length_162550_cov_38.816437	29897	32198	subtilisin-like serine protease	53	1		TMhelix (TMHMM)
FKP355.423.1|m.1727	FKP355.423.1	NODE_1006_length_162550_cov_38.816437	33433	35394	family transcriptional regulator	401	1	YALI0C10604g	no IPS match
FKP355.423.1|m.1728	FKP355.423.1	NODE_1006_length_162550_cov_38.816437	33433	35394	trimethyllysine dioxygenase	383	1	YALI0C10604g	G3DSA:3.60.130.10 (GENE3D); IPR012776 (TIGRFAM); IPR003819 (PFAM); IPR010376 (PFAM); PTHR10696:SF3 (PANTHER); PTHR10696 (PANTHER); SSF51197 (SUPERFAMILY)
FKP355.426.1|m.1985	FKP355.426.1	NODE_1006_length_162550_cov_38.816437	40216	43536	ca2+-binding rtx toxin	536	1	YALI0C10516g	no IPS match
FKP355.426.1|m.1986	FKP355.426.1	NODE_1006_length_162550_cov_38.816437	40216	43536	p-tefb associated cyclin t pch1	505	1	YALI0C10516g	IPR013763 (SMART); IPR013763 (G3DSA:1.10.472.GENE3D); IPR013763 (G3DSA:1.10.472.GENE3D); IPR006671 (PFAM); PTHR10026 (PANTHER); PTHR10026:SF51 (PANTHER); IPR013763 (SUPERFAMILY); IPR013763 (SUPERFAMILY)
FKP355.426.1|m.1987	FKP355.426.1	NODE_1006_length_162550_cov_38.816437	40216	43536	vacuolar aminopeptidase i precursor	494	1	YALI0C10516g	IPR001948 (PRINTS); G3DSA:3.40.630.10 (GENE3D); IPR001948 (PFAM); IPR023358 (G3DSA:2.30.250.GENE3D); PTHR28570:SF4 (PANTHER); PTHR28570 (PANTHER); SSF53187 (SUPERFAMILY); SSF101821 (SUPERFAMILY)
FKP355.428.1|m.1875	FKP355.428.1	NODE_1006_length_162550_cov_38.816437	44481	48563	sun domain protein	565	1		PR01217 (PRINTS); IPR005556 (PFAM); PTHR31654 (PANTHER); SIGNAL_PEPTIDE_H_REGION (PHOBIUS); SIGNAL_PEPTIDE_C_REGION (PHOBIUS); NON_CYTOPLASMIC_DOMAIN (PHOBIUS); SIGNAL_PEPTIDE_N_REGION (PHOBIUS); TRANSMEMBRANE (PHOBIUS); SIGNAL_PEPTIDE (PHOBIUS); CYTOPLASMIC_DOMAIN (PHOBIUS); SignalP-noTM (SIGNALP_GRAM_NEGATIVE); SignalP-noTM (SIGNALP_EUK); SignalP-TM (SIGNALP_GRAM_POSITIVE)
FKP355.428.1|m.1876	FKP355.428.1	NODE_1006_length_162550_cov_38.816437	44481	48563	---NA---	408	1		TMhelix (TMHMM); TMhelix (TMHMM); TMhelix (TMHMM)
FKP355.428.1|m.1877	FKP355.428.1	NODE_1006_length_162550_cov_38.816437	44481	48563	related to transcription initiation factor iia large subunit	250	1		IPR013028 (G3DSA:1.10.287.GENE3D); PF03153 (PFAM); IPR009088 (G3DSA:2.30.18.GENE3D); IPR004855 (PANTHER); IPR009088 (SUPERFAMILY); IPR009083 (SUPERFAMILY)
FKP355.428.1|m.1880	FKP355.428.1	NODE_1006_length_162550_cov_38.816437	44481	48563	YALI0C10450p	136	1		SignalP-TM (SIGNALP_GRAM_POSITIVE)
FKP355.427.1|m.2097	FKP355.427.1	NODE_1006_length_162550_cov_38.816437	44481	48563	sun domain protein	714	1	YALI0C10450g	PR01217 (PRINTS); IPR005556 (PFAM); PTHR31654 (PANTHER); NON_CYTOPLASMIC_DOMAIN (PHOBIUS); SIGNAL_PEPTIDE_H_REGION (PHOBIUS); SIGNAL_PEPTIDE_N_REGION (PHOBIUS); SIGNAL_PEPTIDE (PHOBIUS); SIGNAL_PEPTIDE_C_REGION (PHOBIUS); SignalP-noTM (SIGNALP_GRAM_NEGATIVE); SignalP-TM (SIGNALP_GRAM_POSITIVE); SignalP-noTM (SIGNALP_EUK)
FKP355.427.1|m.2098	FKP355.427.1	NODE_1006_length_162550_cov_38.816437	44481	48563	---NA---	408	1	YALI0C10450g	TMhelix (TMHMM); TMhelix (TMHMM); TMhelix (TMHMM)
FKP355.427.1|m.2099	FKP355.427.1	NODE_1006_length_162550_cov_38.816437	44481	48563	related to transcription initiation factor iia large subunit	250	1	YALI0C10450g	PF03153 (PFAM); IPR013028 (G3DSA:1.10.287.GENE3D); IPR009088 (G3DSA:2.30.18.GENE3D); IPR004855 (PANTHER); IPR009088 (SUPERFAMILY); IPR009083 (SUPERFAMILY)
FKP355.430.1|m.1978	FKP355.430.1	NODE_1006_length_162550_cov_38.816437	51192	52814	tetratricopeptide repeat protein 15	388	1	YALI0C10428g	PF14559 (PFAM); IPR011990 (G3DSA:1.25.40.GENE3D); PTHR21581:SF6 (PANTHER); PTHR21581 (PANTHER); SSF48452 (SUPERFAMILY)
FKP355.432.1|m.1870	FKP355.432.1	NODE_1006_length_162550_cov_38.816437	56159	57551	likely histidine kinase osmosensor and regulator chk1p	149	1		CYTOPLASMIC_DOMAIN (PHOBIUS); NON_CYTOPLASMIC_DOMAIN (PHOBIUS); CYTOPLASMIC_DOMAIN (PHOBIUS); TRANSMEMBRANE (PHOBIUS); NON_CYTOPLASMIC_DOMAIN (PHOBIUS); TRANSMEMBRANE (PHOBIUS); TRANSMEMBRANE (PHOBIUS); TMhelix (TMHMM); TMhelix (TMHMM)
FKP355.417.1|m.2022	FKP355.417.1	NODE_1006_length_162550_cov_38.816437	62085	64957	high affinity potassium transporter	751	1	YALI0C10311g	IPR003855 (PFAM); PTHR30540 (PANTHER); PTHR30540:SF7 (PANTHER); PTHR30540:SF7 (PANTHER); PTHR30540 (PANTHER); TRANSMEMBRANE (PHOBIUS); TRANSMEMBRANE (PHOBIUS); TRANSMEMBRANE (PHOBIUS); NON_CYTOPLASMIC_DOMAIN (PHOBIUS); TRANSMEMBRANE (PHOBIUS); TRANSMEMBRANE (PHOBIUS); TRANSMEMBRANE (PHOBIUS); NON_CYTOPLASMIC_DOMAIN (PHOBIUS); TRANSMEMBRANE (PHOBIUS); CYTOPLASMIC_DOMAIN (PHOBIUS); CYTOPLASMIC_DOMA…
FKP355.221.1|m.2072	FKP355.221.1	NODE_1006_length_162550_cov_38.816437	65042	66430	preprotein translocase subunit	80	1		no IPS match
FKP355.222.1|m.1809	FKP355.222.1	NODE_1006_length_162550_cov_38.816437	68890	70664	transcriptional regulator	96	1		TRANSMEMBRANE (PHOBIUS); CYTOPLASMIC_DOMAIN (PHOBIUS); NON_CYTOPLASMIC_DOMAIN (PHOBIUS)
FKP355.222.1|m.1811	FKP355.222.1	NODE_1006_length_162550_cov_38.816437	68890	70664	lsm domain-containing protein	77	1		IPR001163 (SMART); G3DSA:2.30.30.100 (GENE3D); IPR001163 (PFAM); PTHR10553 (PANTHER); IPR010920 (SUPERFAMILY)
FKP355.228.1|m.1893	FKP355.228.1	NODE_1006_length_162550_cov_38.816437	71672	75125	vtc2p	767	0.998955	YALI0C10252g	Coil (COILS); IPR018966 (PFAM); IPR003807 (PFAM); PTHR10783 (PANTHER); PTHR10783:SF45 (PANTHER); TRANSMEMBRANE (PHOBIUS); CYTOPLASMIC_DOMAIN (PHOBIUS); NON_CYTOPLASMIC_DOMAIN (PHOBIUS); NON_CYTOPLASMIC_DOMAIN (PHOBIUS); TRANSMEMBRANE (PHOBIUS); IPR004331 (PROSITE_PROFILES); TMhelix (TMHMM); TMhelix (TMHMM)
FKP355.228.1|m.1894	FKP355.228.1	NODE_1006_length_162550_cov_38.816437	71672	75125	---NA---	500	0.998955	YALI0C10252g	no IPS match
FKP355.229.1|m.2050	FKP355.229.1	NODE_1006_length_162550_cov_38.816437	71783	75125	vtc2p	766	0.998504		Coil (COILS); IPR018966 (PFAM); IPR003807 (PFAM); PTHR10783:SF45 (PANTHER); PTHR10783 (PANTHER); NON_CYTOPLASMIC_DOMAIN (PHOBIUS); TRANSMEMBRANE (PHOBIUS); NON_CYTOPLASMIC_DOMAIN (PHOBIUS); CYTOPLASMIC_DOMAIN (PHOBIUS); TRANSMEMBRANE (PHOBIUS); IPR004331 (PROSITE_PROFILES); TMhelix (TMHMM); TMhelix (TMHMM)
FKP355.229.1|m.2051	FKP355.229.1	NODE_1006_length_162550_cov_38.816437	71783	75125	---NA---	500	0.998504		no IPS match
FKP355.229.1|m.2054	FKP355.229.1	NODE_1006_length_162550_cov_38.816437	71783	75125	signal peptide protein	93	0.998504		CYTOPLASMIC_DOMAIN (PHOBIUS); TRANSMEMBRANE (PHOBIUS); NON_CYTOPLASMIC_DOMAIN (PHOBIUS); TMhelix (TMHMM)
FKP355.254.1|m.2114	FKP355.254.1	NODE_1006_length_162550_cov_38.816437	76293	77077	cpr1p	173	0.993631	YALI0C10230g	IPR002130 (PRINTS); IPR029000 (G3DSA:2.40.100.GENE3D); IPR002130 (PFAM); IPR024936 (PIRSF); IPR024936 (PANTHER); IPR020892 (PROSITE_PATTERNS); IPR002130 (PROSITE_PROFILES); IPR029000 (SUPERFAMILY)
FKP355.227.1|m.1919	FKP355.227.1	NODE_1006_length_162550_cov_38.816437	77189	79115	general secretion pathway protein k	71	0.994292		Coil (COILS)
FKP355.284.1|m.1814	FKP355.284.1	NODE_1006_length_162550_cov_38.816437	83448	85488	membrane protein	446	0.99755	YALI0C10208g	IPR021460 (PFAM); PTHR35184 (PANTHER); CYTOPLASMIC_DOMAIN (PHOBIUS); NON_CYTOPLASMIC_DOMAIN (PHOBIUS); TRANSMEMBRANE (PHOBIUS); NON_CYTOPLASMIC_DOMAIN (PHOBIUS); NON_CYTOPLASMIC_DOMAIN (PHOBIUS); TRANSMEMBRANE (PHOBIUS); CYTOPLASMIC_DOMAIN (PHOBIUS); TRANSMEMBRANE (PHOBIUS); CYTOPLASMIC_DOMAIN (PHOBIUS); TRANSMEMBRANE (PHOBIUS); TRANSMEMBRANE (PHOBIUS); NON_CYTOPLASMIC_DOMAIN (PHOBIUS); CYTOPLASM…
FKP355.247.1|m.2031	FKP355.247.1	NODE_1006_length_162550_cov_38.816437	94591	97303	pre-rrna processing protein	600	0.999261	YALI0C10142g	CYTOPLASMIC_DOMAIN (PHOBIUS); TRANSMEMBRANE (PHOBIUS); NON_CYTOPLASMIC_DOMAIN (PHOBIUS); TMhelix (TMHMM)
FKP355.238.1|m.1803	FKP355.238.1	NODE_1006_length_162550_cov_38.816437	97988	99638	yps3p	412	0.997577	YALI0C10135g	IPR001461 (PRINTS); IPR021109 (G3DSA:2.40.70.GENE3D); IPR021109 (G3DSA:2.40.70.GENE3D); IPR001461 (PFAM); PTHR13683:SF318 (PANTHER); IPR001461 (PANTHER); IPR001461 (PANTHER); IPR001969 (PROSITE_PATTERNS); SIGNAL_PEPTIDE_N_REGION (PHOBIUS); SIGNAL_PEPTIDE_H_REGION (PHOBIUS); SIGNAL_PEPTIDE (PHOBIUS); SIGNAL_PEPTIDE_C_REGION (PHOBIUS); NON_CYTOPLASMIC_DOMAIN (PHOBIUS); SignalP-noTM (SIGNALP_EUK); I…
FKP355.237.1|m.2096	FKP355.237.1	NODE_1006_length_162550_cov_38.816437	102952	103682	YALI0C10120p	243	0.991792	YALI0C10120g	NON_CYTOPLASMIC_DOMAIN (PHOBIUS); NON_CYTOPLASMIC_DOMAIN (PHOBIUS); TRANSMEMBRANE (PHOBIUS); TRANSMEMBRANE (PHOBIUS); CYTOPLASMIC_DOMAIN (PHOBIUS); TMhelix (TMHMM)
FKP355.248.1|m.1855	FKP355.248.1	NODE_1006_length_162550_cov_38.816437	104258	106012	vacuolar protein sorting protein 46	204	1	YALI0C10098g	Coil (COILS); IPR005024 (PFAM); PTHR10476:SF2 (PANTHER); PTHR10476 (PANTHER)
FKP355.239.1|m.1976	FKP355.239.1	NODE_1006_length_162550_cov_38.816437	110365	110930	guanylate cyclase 32e	72	0.989399		SIGNAL_PEPTIDE_N_REGION (PHOBIUS); SIGNAL_PEPTIDE (PHOBIUS); NON_CYTOPLASMIC_DOMAIN (PHOBIUS); SIGNAL_PEPTIDE_H_REGION (PHOBIUS); SIGNAL_PEPTIDE_C_REGION (PHOBIUS); SignalP-TM (SIGNALP_GRAM_POSITIVE); SignalP-noTM (SIGNALP_GRAM_NEGATIVE)
FKP355.246.1|m.1740	FKP355.246.1	NODE_1006_length_162550_cov_38.816437	111415	113824	cytochrome p450 alkane	522	0.99834	YALI0C10054g	IPR002402 (PRINTS); IPR001128 (PRINTS); IPR002974 (PRINTS); IPR001128 (PFAM); IPR001128 (G3DSA:1.10.630.GENE3D); PTHR24287:SF1 (PANTHER); PTHR24287 (PANTHER); IPR017972 (PROSITE_PATTERNS); SIGNAL_PEPTIDE_C_REGION (PHOBIUS); SIGNAL_PEPTIDE_N_REGION (PHOBIUS); SIGNAL_PEPTIDE (PHOBIUS); NON_CYTOPLASMIC_DOMAIN (PHOBIUS); SIGNAL_PEPTIDE_H_REGION (PHOBIUS); IPR001128 (SUPERFAMILY)
FKP355.245.1|m.1932	FKP355.245.1	NODE_1006_length_162550_cov_38.816437	114171	120514	mlh1 mismatch repair protein	668	0.994325	YALI0C10032g	IPR003594 (G3DSA:3.30.565.GENE3D); IPR014721 (G3DSA:3.30.230.GENE3D); IPR032189 (PFAM); PF13589 (PFAM); IPR002099 (TIGRFAM); IPR013507 (PFAM); PTHR10073 (PANTHER); PTHR10073:SF40 (PANTHER); IPR014762 (PROSITE_PATTERNS); IPR020568 (SUPERFAMILY); IPR003594 (SUPERFAMILY)
FKP355.243.1|m.1953	FKP355.243.1	NODE_1006_length_162550_cov_38.816437	123008	125143	YALI0C10010p	528	1	YALI0C10010g	IPR009057 (G3DSA:1.10.10.GENE3D); IPR018060 (PFAM); IPR004026 (PFAM); IPR004026 (G3DSA:3.40.10.GENE3D); IPR018060 (PROSITE_PROFILES); IPR004026 (SUPERFAMILY); IPR009057 (SUPERFAMILY)
FKP355.258.1|m.1778	FKP355.258.1	NODE_1006_length_162550_cov_38.816437	129995	135508	cyclophilin type peptidyl-prolyl cis-trans isomerase	177	0.981139	YALI0C09988g	IPR002130 (PRINTS); IPR024936 (PIRSF); IPR002130 (PFAM); IPR029000 (G3DSA:2.40.100.GENE3D); IPR024936 (PANTHER); IPR020892 (PROSITE_PATTERNS); IPR002130 (PROSITE_PROFILES); IPR029000 (SUPERFAMILY)
FKP355.258.1|m.1799	FKP355.258.1	NODE_1006_length_162550_cov_38.816437	129995	135508	---NA---	56	0.981139	YALI0C09988g	SIGNAL_PEPTIDE_H_REGION (PHOBIUS); SIGNAL_PEPTIDE_C_REGION (PHOBIUS); SIGNAL_PEPTIDE_N_REGION (PHOBIUS); SIGNAL_PEPTIDE (PHOBIUS); NON_CYTOPLASMIC_DOMAIN (PHOBIUS); SignalP-noTM (SIGNALP_EUK)
FKP355.257.1|m.1696	FKP355.257.1	NODE_1006_length_162550_cov_38.816437	129995	135508	cyclophilin type peptidyl-prolyl cis-trans isomerase	177	0.979703		IPR002130 (PRINTS); IPR024936 (PIRSF); IPR029000 (G3DSA:2.40.100.GENE3D); IPR002130 (PFAM); IPR024936 (PANTHER); IPR020892 (PROSITE_PATTERNS); IPR002130 (PROSITE_PROFILES); IPR029000 (SUPERFAMILY)
FKP355.257.1|m.1715	FKP355.257.1	NODE_1006_length_162550_cov_38.816437	129995	135508	---NA---	56	0.979703		SIGNAL_PEPTIDE (PHOBIUS); SIGNAL_PEPTIDE_N_REGION (PHOBIUS); SIGNAL_PEPTIDE_H_REGION (PHOBIUS); NON_CYTOPLASMIC_DOMAIN (PHOBIUS); SIGNAL_PEPTIDE_C_REGION (PHOBIUS); SignalP-noTM (SIGNALP_EUK)
FKP355.272.1|m.1962	FKP355.272.1	NODE_1006_length_162550_cov_38.816437	135574	139201	rnapii degradation factor def1	760	1	YALI0C09933g	Coil (COILS); IPR003892 (PFAM); PTHR16308 (PANTHER)
FKP355.272.1|m.1963	FKP355.272.1	NODE_1006_length_162550_cov_38.816437	135574	139201	---NA---	301	1	YALI0C09933g	NON_CYTOPLASMIC_DOMAIN (PHOBIUS); CYTOPLASMIC_DOMAIN (PHOBIUS); CYTOPLASMIC_DOMAIN (PHOBIUS); TRANSMEMBRANE (PHOBIUS); CYTOPLASMIC_DOMAIN (PHOBIUS); NON_CYTOPLASMIC_DOMAIN (PHOBIUS); TRANSMEMBRANE (PHOBIUS); TRANSMEMBRANE (PHOBIUS); TRANSMEMBRANE (PHOBIUS); TMhelix (TMHMM); TMhelix (TMHMM); TMhelix (TMHMM)
FKP355.281.1|m.1674	FKP355.281.1	NODE_1006_length_162550_cov_38.816437	140388	147617	YALI0C09904p	1128	0.999862	YALI0C09904g	Coil (COILS); Coil (COILS); IPR021582 (PFAM)
FKP355.281.1|m.1675	FKP355.281.1	NODE_1006_length_162550_cov_38.816437	140388	147617	general amino acid permease	624	0.999862	YALI0C09904g	IPR004762 (TIGRFAM); IPR004841 (PFAM); IPR002293 (PANTHER); PTHR11785:SF349 (PANTHER); IPR004840 (PROSITE_PATTERNS); TRANSMEMBRANE (PHOBIUS); TRANSMEMBRANE (PHOBIUS); CYTOPLASMIC_DOMAIN (PHOBIUS); CYTOPLASMIC_DOMAIN (PHOBIUS); CYTOPLASMIC_DOMAIN (PHOBIUS); TRANSMEMBRANE (PHOBIUS); TRANSMEMBRANE (PHOBIUS); TRANSMEMBRANE (PHOBIUS); NON_CYTOPLASMIC_DOMAIN (PHOBIUS); TRANSMEMBRANE (PHOBIUS); CYTOPLAS…
FKP355.281.1|m.1676	FKP355.281.1	NODE_1006_length_162550_cov_38.816437	140388	147617	---NA---	491	0.999862	YALI0C09904g	no IPS match
FKP355.252.1|m.1734	FKP355.252.1	NODE_1006_length_162550_cov_38.816437	149117	150387	low quality protein: bifunctional dihydroflavonol 4-reductase flavanone 4-reductase-like	115	1	YALI0C09845g	no IPS match
FKP355.251.1|m.1862	FKP355.251.1	NODE_1006_length_162550_cov_38.816437	150864	153268	high affinity nicotinic acid plasma membrane permease	523	1	YALI0C09823g	G3DSA:1.20.1250.20 (GENE3D); IPR011701 (PFAM); G3DSA:1.20.1250.20 (GENE3D); PTHR11662:SF2 (PANTHER); PTHR11662 (PANTHER); NON_CYTOPLASMIC_DOMAIN (PHOBIUS); TRANSMEMBRANE (PHOBIUS); TRANSMEMBRANE (PHOBIUS); TRANSMEMBRANE (PHOBIUS); TRANSMEMBRANE (PHOBIUS); TRANSMEMBRANE (PHOBIUS); TRANSMEMBRANE (PHOBIUS); NON_CYTOPLASMIC_DOMAIN (PHOBIUS); CYTOPLASMIC_DOMAIN (PHOBIUS); TRANSMEMBRANE (PHOBIUS); TRAN…
FKP355.253.1|m.1751	FKP355.253.1	NODE_1006_length_162550_cov_38.816437	154256	157072	cox16p	119	0.998935	YALI0C09801g	IPR020164 (PFAM); PTHR17130 (PANTHER); NON_CYTOPLASMIC_DOMAIN (PHOBIUS); CYTOPLASMIC_DOMAIN (PHOBIUS); TRANSMEMBRANE (PHOBIUS); IPR020164 (PRODOM); TMhelix (TMHMM)
FKP355.253.1|m.1757	FKP355.253.1	NODE_1006_length_162550_cov_38.816437	154256	157072	family protein	67	0.998935	YALI0C09801g	no IPS match
FKP355.255.1|m.2039	FKP355.255.1	NODE_1006_length_162550_cov_38.816437	157734	161660	factor arrest protein 11	743	0.997454	YALI0C09779g	IPR021819 (PFAM); IPR012486 (PFAM); PTHR13239:SF4 (PANTHER); PTHR13239 (PANTHER)
FKP355.387.1|m.3423	FKP355.387.1	NODE_101_length_3091_cov_66.445160	87	3171	wd repeat-containing protein	415	1	YALI0E04873g	IPR015943 (G3DSA:2.130.10.GENE3D); PTHR13211 (PANTHER); SIGNAL_PEPTIDE_C_REGION (PHOBIUS); SIGNAL_PEPTIDE (PHOBIUS); SIGNAL_PEPTIDE_N_REGION (PHOBIUS); SIGNAL_PEPTIDE_H_REGION (PHOBIUS); NON_CYTOPLASMIC_DOMAIN (PHOBIUS); IPR017986 (SUPERFAMILY)
FKP355.387.1|m.3424	FKP355.387.1	NODE_101_length_3091_cov_66.445160	87	3171	---NA---	315	1	YALI0E04873g	no IPS match
FKP355.387.1|m.3425	FKP355.387.1	NODE_101_length_3091_cov_66.445160	87	3171	multidrug abc transporter atpase	313	1	YALI0E04873g	SIGNAL_PEPTIDE_N_REGION (PHOBIUS); SIGNAL_PEPTIDE (PHOBIUS); SIGNAL_PEPTIDE_C_REGION (PHOBIUS); SIGNAL_PEPTIDE_H_REGION (PHOBIUS); NON_CYTOPLASMIC_DOMAIN (PHOBIUS); SignalP-noTM (SIGNALP_EUK); SignalP-noTM (SIGNALP_GRAM_NEGATIVE)
FKP355.266.1|m.2906	FKP355.266.1	NODE_1012_length_201370_cov_39.229588	5782	7332	30s ribosomal protein s8	71	0.654417		no IPS match
FKP355.267.1|m.2688	FKP355.267.1	NODE_1012_length_201370_cov_39.229588	10024	13463	high affinity methionine permease	559	0.997093	YALI0D16137g	IPR002293 (PIRSF); IPR002293 (PFAM); IPR002293 (PANTHER); PTHR11785:SF353 (PANTHER); NON_CYTOPLASMIC_DOMAIN (PHOBIUS); NON_CYTOPLASMIC_DOMAIN (PHOBIUS); TRANSMEMBRANE (PHOBIUS); TRANSMEMBRANE (PHOBIUS); CYTOPLASMIC_DOMAIN (PHOBIUS); CYTOPLASMIC_DOMAIN (PHOBIUS); TRANSMEMBRANE (PHOBIUS); NON_CYTOPLASMIC_DOMAIN (PHOBIUS); TRANSMEMBRANE (PHOBIUS); NON_CYTOPLASMIC_DOMAIN (PHOBIUS); TRANSMEMBRANE (PHO…
FKP355.268.1|m.2750	FKP355.268.1	NODE_1012_length_201370_cov_39.229588	14050	17046	cleft lip and palate transmembrane 1	653	0.997664	YALI0D16203g	IPR008429 (PFAM); PTHR21347:SF0 (PANTHER); IPR008429 (PANTHER); CYTOPLASMIC_DOMAIN (PHOBIUS); TRANSMEMBRANE (PHOBIUS); TRANSMEMBRANE (PHOBIUS); CYTOPLASMIC_DOMAIN (PHOBIUS); CYTOPLASMIC_DOMAIN (PHOBIUS); TRANSMEMBRANE (PHOBIUS); TRANSMEMBRANE (PHOBIUS); TRANSMEMBRANE (PHOBIUS); NON_CYTOPLASMIC_DOMAIN (PHOBIUS); NON_CYTOPLASMIC_DOMAIN (PHOBIUS); NON_CYTOPLASMIC_DOMAIN (PHOBIUS); TRANSMEMBRANE (PHO…
FKP355.268.1|m.2752	FKP355.268.1	NODE_1012_length_201370_cov_39.229588	14050	17046	olfactory receptor 10ag1-like	128	0.997664	YALI0D16203g	Coil (COILS); NON_CYTOPLASMIC_DOMAIN (PHOBIUS); CYTOPLASMIC_DOMAIN (PHOBIUS); TRANSMEMBRANE (PHOBIUS); TMhelix (TMHMM)
FKP355.275.1|m.2925	FKP355.275.1	NODE_1012_length_201370_cov_39.229588	18091	21455	mrna splicing protein	641	0.998217	YALI0D16225g	IPR003107 (SMART); PTHR17204 (PANTHER); PTHR17204:SF5 (PANTHER); SSF48452 (SUPERFAMILY)
FKP355.275.1|m.2926	FKP355.275.1	NODE_1012_length_201370_cov_39.229588	18091	21455	fmn-linked oxidoreductase	369	0.998217	YALI0D16225g	IPR013785 (G3DSA:3.20.20.GENE3D); IPR001155 (PFAM); PTHR22893 (PANTHER); PTHR22893:SF70 (PANTHER); SSF51395 (SUPERFAMILY)
FKP355.269.1|m.2869	FKP355.269.1	NODE_1012_length_201370_cov_39.229588	22243	24076	aminodeoxychorismate lyase	308	0.997819	YALI0D16269g	IPR001544 (PFAM); G3DSA:3.20.10.10 (GENE3D); IPR001544 (PANTHER); PTHR11825:SF30 (PANTHER); IPR001544 (SUPERFAMILY)
FKP355.276.1|m.2740	FKP355.276.1	NODE_1012_length_201370_cov_39.229588	24809	28178	elongation factor 2	1038	0.997923	YALI0D16291g	Coil (COILS); IPR000795 (PRINTS); IPR000640 (SMART); G3DSA:2.40.30.10 (GENE3D); IPR004161 (PFAM); PF00009 (PFAM); IPR005225 (TIGRFAM); IPR014721 (G3DSA:3.30.230.GENE3D); IPR009022 (PFAM); G3DSA:3.30.70.870 (GENE3D); G3DSA:3.90.1430.10 (GENE3D); IPR000640 (PFAM); IPR000640 (G3DSA:3.30.70.GENE3D); IPR027417 (G3DSA:3.40.50.GENE3D); PTHR23115 (PANTHER); PTHR23115 (PANTHER); PTHR23115:SF13 (PANTHER); …
FKP355.277.1|m.2618	FKP355.277.1	NODE_1012_length_201370_cov_39.229588	28794	32562	suppressor of glycerol defect	1224	0.997347	YALI0D16313g	Coil (COILS); Coil (COILS); IPR003891 (SMART); IPR003890 (SMART); IPR003891 (PFAM); IPR003890 (PFAM); IPR016021 (G3DSA:1.25.40.GENE3D); PTHR18034 (PANTHER); PTHR18034 (PANTHER); PTHR18034:SF4 (PANTHER); PTHR18034:SF4 (PANTHER); PTHR18034 (PANTHER); PTHR18034:SF4 (PANTHER); IPR003891 (PROSITE_PROFILES); IPR016024 (SUPERFAMILY)
FKP355.283.1|m.2650	FKP355.283.1	NODE_1012_length_201370_cov_39.229588	32709	36633	ubiquitin carboxyl-terminal hydrolase	1170	0.998981	YALI0D16335g	IPR002083 (SMART); IPR029346 (PFAM); IPR024729 (PFAM); G3DSA:2.20.210.10 (GENE3D); IPR001394 (PFAM); PTHR24006 (PANTHER); PTHR24006:SF445 (PANTHER); IPR018200 (PROSITE_PATTERNS); IPR018200 (PROSITE_PATTERNS); IPR028889 (PROSITE_PROFILES); IPR002083 (PROSITE_PROFILES); SSF54001 (SUPERFAMILY); IPR008974 (SUPERFAMILY)
FKP355.306.1|m.2390	FKP355.306.1	NODE_1012_length_201370_cov_39.229588	36866	41508	6-phosphofructokinase beta subunit (phosphofructokinase 2) (6pf-1-k beta subunit)	954	0.999354	YALI0D16357g	IPR022953 (PRINTS); IPR009161 (TIGRFAM); G3DSA:3.40.50.450 (GENE3D); IPR009161 (PIRSF); IPR000023 (PFAM); G3DSA:3.40.50.450 (GENE3D); PTHR13697:SF4 (PANTHER); PTHR13697 (PANTHER); PTHR13697:SF4 (PANTHER); IPR015912 (PROSITE_PATTERNS); IPR015912 (PROSITE_PATTERNS); IPR009161 (HAMAP); IPR000023 (SUPERFAMILY); IPR000023 (SUPERFAMILY)
FKP355.502.1|m.2604	FKP355.502.1	NODE_1012_length_201370_cov_39.229588	41856	44880	patatin-like serine	842	0.998017	YALI0D16379g	IPR002641 (PFAM); IPR021771 (PFAM); G3DSA:3.40.1090.10 (GENE3D); PTHR14226:SF35 (PANTHER); PTHR14226 (PANTHER); NON_CYTOPLASMIC_DOMAIN (PHOBIUS); TRANSMEMBRANE (PHOBIUS); CYTOPLASMIC_DOMAIN (PHOBIUS); TRANSMEMBRANE (PHOBIUS); TRANSMEMBRANE (PHOBIUS); CYTOPLASMIC_DOMAIN (PHOBIUS); NON_CYTOPLASMIC_DOMAIN (PHOBIUS); IPR016035 (SUPERFAMILY); TMhelix (TMHMM); TMhelix (TMHMM)
FKP355.511.1|m.2349	FKP355.511.1	NODE_1012_length_201370_cov_39.229588	46123	49221	uv excision repair protein	371	0.999032	YALI0D16423g	IPR004806 (PRINTS); IPR015940 (SMART); IPR000626 (SMART); G3DSA:3.10.20.90 (GENE3D); IPR004806 (TIGRFAM); IPR000626 (PFAM); IPR015940 (PFAM); G3DSA:1.10.8.10 (GENE3D); G3DSA:1.10.8.10 (GENE3D); IPR015360 (PFAM); IPR015360 (G3DSA:1.10.10.GENE3D); PTHR10621 (PANTHER); PTHR10621:SF0 (PANTHER); IPR000626 (PROSITE_PROFILES); IPR015940 (PROSITE_PROFILES); IPR015940 (PROSITE_PROFILES); IPR009060 (SUPERF…
FKP355.511.1|m.2350	FKP355.511.1	NODE_1012_length_201370_cov_39.229588	46123	49221	membrane protein	361	0.999032	YALI0D16423g	IPR019595 (PFAM); IPR019595 (G3DSA:3.20.180.GENE3D); PTHR37783 (PANTHER); CYTOPLASMIC_DOMAIN (PHOBIUS); NON_CYTOPLASMIC_DOMAIN (PHOBIUS); TRANSMEMBRANE (PHOBIUS); TRANSMEMBRANE (PHOBIUS); CYTOPLASMIC_DOMAIN (PHOBIUS); SignalP-TM (SIGNALP_GRAM_POSITIVE)
FKP355.512.1|m.2665	FKP355.512.1	NODE_1012_length_201370_cov_39.229588	51900	53998	phosphoglycerate mutase	283	0.996189	YALI0D16445g	IPR013078 (SMART); IPR013078 (PFAM); IPR029033 (G3DSA:3.40.50.GENE3D); PTHR23029 (PANTHER); PTHR23029:SF1 (PANTHER); IPR001345 (PROSITE_PATTERNS); IPR029033 (SUPERFAMILY)
FKP355.503.1|m.2462	FKP355.503.1	NODE_1012_length_201370_cov_39.229588	54150	58851	YALI0D16489p	331	0.997023	YALI0D16489g	NON_CYTOPLASMIC_DOMAIN (PHOBIUS); SIGNAL_PEPTIDE_H_REGION (PHOBIUS); SIGNAL_PEPTIDE_N_REGION (PHOBIUS); SIGNAL_PEPTIDE_C_REGION (PHOBIUS); SIGNAL_PEPTIDE (PHOBIUS); SignalP-noTM (SIGNALP_EUK); SignalP-TM (SIGNALP_GRAM_POSITIVE)
FKP355.503.1|m.2463	FKP355.503.1	NODE_1012_length_201370_cov_39.229588	54150	58851	cop9 signalosome complex subunit 4	308	0.997023	YALI0D16489g	no IPS match
FKP355.503.1|m.2464	FKP355.503.1	NODE_1012_length_201370_cov_39.229588	54150	58851	elongation factor 1 gamma domain-containing protein	213	0.997023	YALI0D16489g	IPR004046 (PFAM); IPR010987 (G3DSA:1.20.1050.GENE3D); IPR012336 (G3DSA:3.40.30.GENE3D); PTHR11260 (PANTHER); PTHR11260:SF143 (PANTHER); CYTOPLASMIC_DOMAIN (PHOBIUS); NON_CYTOPLASMIC_DOMAIN (PHOBIUS); TRANSMEMBRANE (PHOBIUS); TRANSMEMBRANE (PHOBIUS); CYTOPLASMIC_DOMAIN (PHOBIUS); IPR010987 (PROSITE_PROFILES); IPR010987 (SUPERFAMILY); IPR012336 (SUPERFAMILY)
FKP355.285.1|m.2449	FKP355.285.1	NODE_1012_length_201370_cov_39.229588	60950	62135	cell division protein	125	0.994941	YALI0D16599g	CYTOPLASMIC_DOMAIN (PHOBIUS); TRANSMEMBRANE (PHOBIUS); NON_CYTOPLASMIC_DOMAIN (PHOBIUS); SignalP-TM (SIGNALP_GRAM_POSITIVE); TMhelix (TMHMM)
FKP355.301.1|m.2890	FKP355.301.1	NODE_1012_length_201370_cov_39.229588	63222	68006	phenylalanyl-trna synthetase alpha chain	492	0.999791	YALI0D16643g	G3DSA:3.30.930.10 (GENE3D); IPR004529 (TIGRFAM); IPR002319 (PFAM); PTHR11538:SF40 (PANTHER); PTHR11538 (PANTHER); IPR006195 (PROSITE_PROFILES); SSF55681 (SUPERFAMILY)
FKP355.287.1|m.2761	FKP355.287.1	NODE_1012_length_201370_cov_39.229588	71156	71991	---NA---	52	0.954545		SIGNAL_PEPTIDE_N_REGION (PHOBIUS); SIGNAL_PEPTIDE_C_REGION (PHOBIUS); NON_CYTOPLASMIC_DOMAIN (PHOBIUS); SIGNAL_PEPTIDE_H_REGION (PHOBIUS); SIGNAL_PEPTIDE (PHOBIUS); TMhelix (TMHMM)
FKP355.288.1|m.2242	FKP355.288.1	NODE_1012_length_201370_cov_39.229588	72210	74033	abc transporter-related protein	67	0.996162		no IPS match
FKP355.291.1|m.2370	FKP355.291.1	NODE_1012_length_201370_cov_39.229588	75740	78982	hypothetical protein NCU01400	72	0.990749		no IPS match
FKP355.291.1|m.2374	FKP355.291.1	NODE_1012_length_201370_cov_39.229588	75740	78982	---NA---	61	0.990749		NON_CYTOPLASMIC_DOMAIN (PHOBIUS); TRANSMEMBRANE (PHOBIUS); CYTOPLASMIC_DOMAIN (PHOBIUS); TMhelix (TMHMM)
FKP355.291.1|m.2376	FKP355.291.1	NODE_1012_length_201370_cov_39.229588	75740	78982	---NA---	56	0.990749		no IPS match
FKP355.291.1|m.2380	FKP355.291.1	NODE_1012_length_201370_cov_39.229588	75740	78982	---NA---	53	0.990749		no IPS match
FKP355.290.1|m.2300	FKP355.290.1	NODE_1012_length_201370_cov_39.229588	79175	83756	sir2 family histone	412	0.978175	YALI0D16687g	IPR026591 (G3DSA:3.30.1600.GENE3D); IPR029035 (G3DSA:3.40.50.GENE3D); IPR003000 (PFAM); PTHR11085:SF22 (PANTHER); IPR003000 (PANTHER); PTHR11085:SF22 (PANTHER); IPR003000 (PANTHER); PTHR11085:SF22 (PANTHER); IPR003000 (PANTHER); IPR026590 (PROSITE_PROFILES); IPR029035 (SUPERFAMILY)
FKP355.290.1|m.2303	FKP355.290.1	NODE_1012_length_201370_cov_39.229588	79175	83756	sulfiredoxin	117	0.978175	YALI0D16687g	IPR003115 (SMART); IPR016692 (PIRSF); IPR003115 (PFAM); PTHR21348:SF2 (PANTHER); IPR016692 (PANTHER); IPR003115 (SUPERFAMILY)
FKP355.297.1|m.2382	FKP355.297.1	NODE_1012_length_201370_cov_39.229588	83842	85153	---NA---	351	1	YALI0D16753g	no IPS match
FKP355.297.1|m.2383	FKP355.297.1	NODE_1012_length_201370_cov_39.229588	83842	85153	malate nad-dependent	351	1	YALI0D16753g	IPR001557 (PIRSF); IPR010097 (TIGRFAM); IPR022383 (PFAM); G3DSA:3.40.50.720 (GENE3D); IPR001236 (PFAM); IPR015955 (G3DSA:3.90.110.GENE3D); PTHR11540:SF30 (PANTHER); IPR001557 (PANTHER); IPR001252 (PROSITE_PATTERNS); IPR015955 (SUPERFAMILY); IPR016040 (SUPERFAMILY)
FKP355.307.1|m.2701	FKP355.307.1	NODE_1012_length_201370_cov_39.229588	85736	95367	transcription protein n-terminal	985	0.999	YALI0D16841g	IPR011989 (G3DSA:1.25.10.GENE3D); PF14500 (PFAM); IPR011989 (G3DSA:1.25.10.GENE3D); IPR024687 (PFAM); PTHR12891 (PANTHER); IPR016024 (SUPERFAMILY); IPR016024 (SUPERFAMILY); IPR016024 (SUPERFAMILY)
FKP355.307.1|m.2702	FKP355.307.1	NODE_1012_length_201370_cov_39.229588	85736	95367	secreted protein	340	0.999	YALI0D16841g	SIGNAL_PEPTIDE_H_REGION (PHOBIUS); SIGNAL_PEPTIDE (PHOBIUS); SIGNAL_PEPTIDE_C_REGION (PHOBIUS); NON_CYTOPLASMIC_DOMAIN (PHOBIUS); SIGNAL_PEPTIDE_N_REGION (PHOBIUS); SignalP-noTM (SIGNALP_GRAM_NEGATIVE); SignalP-noTM (SIGNALP_EUK); SignalP-TM (SIGNALP_GRAM_POSITIVE)
FKP355.307.1|m.2703	FKP355.307.1	NODE_1012_length_201370_cov_39.229588	85736	95367	casein kinase ii	340	0.999	YALI0D16841g	IPR002290 (SMART); G3DSA:3.30.200.20 (GENE3D); G3DSA:1.10.510.10 (GENE3D); IPR000719 (PFAM); PTHR24054 (PANTHER); IPR008271 (PROSITE_PATTERNS); IPR017441 (PROSITE_PATTERNS); IPR000719 (PROSITE_PROFILES); IPR011009 (SUPERFAMILY)
FKP355.307.1|m.2704	FKP355.307.1	NODE_1012_length_201370_cov_39.229588	85736	95367	two-component sensor histidine kinase	308	0.999	YALI0D16841g	no IPS match
FKP355.307.1|m.2705	FKP355.307.1	NODE_1012_length_201370_cov_39.229588	85736	95367	chalcone isomerase	304	0.999	YALI0D16841g	IPR016087 (PFAM); PTHR28039 (PANTHER); PTHR28039:SF6 (PANTHER); CYTOPLASMIC_DOMAIN (PHOBIUS); NON_CYTOPLASMIC_DOMAIN (PHOBIUS); TRANSMEMBRANE (PHOBIUS); SignalP-TM (SIGNALP_GRAM_POSITIVE); IPR016087 (SUPERFAMILY)
FKP355.307.1|m.2706	FKP355.307.1	NODE_1012_length_201370_cov_39.229588	85736	95367	enolase-phosphatase e1	234	0.999	YALI0D16841g	IPR023943 (TIGRFAM); IPR006439 (TIGRFAM); IPR023214 (PFAM); IPR023214 (G3DSA:3.40.50.GENE3D); PTHR20371 (PANTHER); IPR027511 (HAMAP); IPR023214 (SUPERFAMILY)
FKP355.294.1|m.2674	FKP355.294.1	NODE_1012_length_201370_cov_39.229588	95460	100334	potential anaphase-promoting complex ubiquitin ligase subunit apc1	953	1	YALI0D16885g	IPR024990 (PANTHER); CYTOPLASMIC_DOMAIN (PHOBIUS); NON_CYTOPLASMIC_DOMAIN (PHOBIUS); TRANSMEMBRANE (PHOBIUS); CYTOPLASMIC_DOMAIN (PHOBIUS); TRANSMEMBRANE (PHOBIUS); NON_CYTOPLASMIC_DOMAIN (PHOBIUS); TRANSMEMBRANE (PHOBIUS)
FKP355.294.1|m.2675	FKP355.294.1	NODE_1012_length_201370_cov_39.229588	95460	100334	potential anaphase-promoting complex ubiquitin ligase subunit apc1	427	1	YALI0D16885g	IPR024990 (PFAM)
FKP355.298.1|m.2797	FKP355.298.1	NODE_1012_length_201370_cov_39.229588	100434	109378	ubiquitin-protein ligase e3a-like	780	0.999887		IPR000569 (SMART); IPR000569 (PFAM); IPR032353 (PFAM); PTHR11254 (PANTHER); IPR000569 (PROSITE_PROFILES); IPR000569 (SUPERFAMILY)
FKP355.298.1|m.2798	FKP355.298.1	NODE_1012_length_201370_cov_39.229588	100434	109378	mitochondrial 37s ribosomal protein rsm22	622	0.999887		IPR015324 (PFAM); IPR029063 (G3DSA:3.40.50.GENE3D); IPR016522 (PIRSF); PTHR13184 (PANTHER)
FKP355.298.1|m.2799	FKP355.298.1	NODE_1012_length_201370_cov_39.229588	100434	109378	YALI0D16907p	523	0.999887		no IPS match
FKP355.298.1|m.2800	FKP355.298.1	NODE_1012_length_201370_cov_39.229588	100434	109378	---NA---	327	0.999887		CYTOPLASMIC_DOMAIN (PHOBIUS); NON_CYTOPLASMIC_DOMAIN (PHOBIUS); CYTOPLASMIC_DOMAIN (PHOBIUS); NON_CYTOPLASMIC_DOMAIN (PHOBIUS); NON_CYTOPLASMIC_DOMAIN (PHOBIUS); CYTOPLASMIC_DOMAIN (PHOBIUS); TRANSMEMBRANE (PHOBIUS); TRANSMEMBRANE (PHOBIUS); TRANSMEMBRANE (PHOBIUS); TRANSMEMBRANE (PHOBIUS); TRANSMEMBRANE (PHOBIUS); CYTOPLASMIC_DOMAIN (PHOBIUS); NON_CYTOPLASMIC_DOMAIN (PHOBIUS); TRANSMEMBRANE (PHO…
FKP355.298.1|m.2801	FKP355.298.1	NODE_1012_length_201370_cov_39.229588	100434	109378	nuclear factor of activated t- cytoplasmic 1-like	307	0.999887		no IPS match
FKP355.298.1|m.2804	FKP355.298.1	NODE_1012_length_201370_cov_39.229588	100434	109378	family of serine hydrolases 3	239	0.999887		IPR005645 (PFAM); IPR029058 (G3DSA:3.40.50.GENE3D); PTHR22778 (PANTHER); NON_CYTOPLASMIC_DOMAIN (PHOBIUS); SIGNAL_PEPTIDE_C_REGION (PHOBIUS); SIGNAL_PEPTIDE (PHOBIUS); SIGNAL_PEPTIDE_H_REGION (PHOBIUS); SIGNAL_PEPTIDE_N_REGION (PHOBIUS); IPR029058 (SUPERFAMILY)
FKP355.298.1|m.2828	FKP355.298.1	NODE_1012_length_201370_cov_39.229588	100434	109378	upf0098 protein ybcl	52	0.999887		SIGNAL_PEPTIDE_H_REGION (PHOBIUS); SIGNAL_PEPTIDE_C_REGION (PHOBIUS); NON_CYTOPLASMIC_DOMAIN (PHOBIUS); SIGNAL_PEPTIDE (PHOBIUS); SIGNAL_PEPTIDE_N_REGION (PHOBIUS); SignalP-TM (SIGNALP_GRAM_POSITIVE); SignalP-noTM (SIGNALP_EUK); SignalP-noTM (SIGNALP_GRAM_NEGATIVE); TMhelix (TMHMM)
FKP355.298.2|m.2762	FKP355.298.2	NODE_1012_length_201370_cov_39.229588	100618	109378	ubiquitin-protein ligase e3a-like	780	0.999885	YALI0D16984g	IPR000569 (SMART); IPR032353 (PFAM); IPR000569 (PFAM); PTHR11254 (PANTHER); IPR000569 (PROSITE_PROFILES); IPR000569 (SUPERFAMILY)
FKP355.298.2|m.2763	FKP355.298.2	NODE_1012_length_201370_cov_39.229588	100618	109378	mitochondrial 37s ribosomal protein rsm22	622	0.999885	YALI0D16984g	IPR015324 (PFAM); IPR029063 (G3DSA:3.40.50.GENE3D); IPR016522 (PIRSF); PTHR13184 (PANTHER)
FKP355.298.2|m.2764	FKP355.298.2	NODE_1012_length_201370_cov_39.229588	100618	109378	YALI0D16907p	523	0.999885	YALI0D16984g	no IPS match
FKP355.298.2|m.2765	FKP355.298.2	NODE_1012_length_201370_cov_39.229588	100618	109378	---NA---	327	0.999885	YALI0D16984g	NON_CYTOPLASMIC_DOMAIN (PHOBIUS); TRANSMEMBRANE (PHOBIUS); CYTOPLASMIC_DOMAIN (PHOBIUS); CYTOPLASMIC_DOMAIN (PHOBIUS); TRANSMEMBRANE (PHOBIUS); TRANSMEMBRANE (PHOBIUS); TRANSMEMBRANE (PHOBIUS); NON_CYTOPLASMIC_DOMAIN (PHOBIUS); NON_CYTOPLASMIC_DOMAIN (PHOBIUS); NON_CYTOPLASMIC_DOMAIN (PHOBIUS); TRANSMEMBRANE (PHOBIUS); TRANSMEMBRANE (PHOBIUS); CYTOPLASMIC_DOMAIN (PHOBIUS); TRANSMEMBRANE (PHOBIUS)…
FKP355.298.2|m.2766	FKP355.298.2	NODE_1012_length_201370_cov_39.229588	100618	109378	nuclear factor of activated t- cytoplasmic 1-like	307	0.999885	YALI0D16984g	no IPS match
FKP355.298.2|m.2769	FKP355.298.2	NODE_1012_length_201370_cov_39.229588	100618	109378	family of serine hydrolases 3	239	0.999885	YALI0D16984g	IPR005645 (PFAM); IPR029058 (G3DSA:3.40.50.GENE3D); PTHR22778 (PANTHER); SIGNAL_PEPTIDE (PHOBIUS); SIGNAL_PEPTIDE_N_REGION (PHOBIUS); SIGNAL_PEPTIDE_C_REGION (PHOBIUS); NON_CYTOPLASMIC_DOMAIN (PHOBIUS); SIGNAL_PEPTIDE_H_REGION (PHOBIUS); IPR029058 (SUPERFAMILY)
FKP355.298.2|m.2776	FKP355.298.2	NODE_1012_length_201370_cov_39.229588	100618	109378	capsid protein	114	0.999885	YALI0D16984g	SIGNAL_PEPTIDE_N_REGION (PHOBIUS); SIGNAL_PEPTIDE (PHOBIUS); NON_CYTOPLASMIC_DOMAIN (PHOBIUS); SIGNAL_PEPTIDE_H_REGION (PHOBIUS); SIGNAL_PEPTIDE_C_REGION (PHOBIUS); SignalP-TM (SIGNALP_GRAM_POSITIVE); SignalP-noTM (SIGNALP_EUK); SignalP-noTM (SIGNALP_GRAM_NEGATIVE)
FKP355.300.2|m.2878	FKP355.300.2	NODE_1012_length_201370_cov_39.229588	111206	112600	chitin synthase export chaperone	303	1		IPR022057 (PFAM); PTHR35329 (PANTHER); PTHR35329:SF2 (PANTHER); NON_CYTOPLASMIC_DOMAIN (PHOBIUS); TRANSMEMBRANE (PHOBIUS); TRANSMEMBRANE (PHOBIUS); NON_CYTOPLASMIC_DOMAIN (PHOBIUS); TRANSMEMBRANE (PHOBIUS); NON_CYTOPLASMIC_DOMAIN (PHOBIUS); TRANSMEMBRANE (PHOBIUS); NON_CYTOPLASMIC_DOMAIN (PHOBIUS); CYTOPLASMIC_DOMAIN (PHOBIUS); CYTOPLASMIC_DOMAIN (PHOBIUS); TRANSMEMBRANE (PHOBIUS); TRANSMEMBRANE …
FKP355.300.1|m.2883	FKP355.300.1	NODE_1012_length_201370_cov_39.229588	111206	113441	chitin synthase export chaperone	336	1	YALI0D17006g	IPR022057 (PFAM); PTHR35329 (PANTHER); PTHR35329:SF2 (PANTHER); CYTOPLASMIC_DOMAIN (PHOBIUS); TRANSMEMBRANE (PHOBIUS); TRANSMEMBRANE (PHOBIUS); CYTOPLASMIC_DOMAIN (PHOBIUS); TRANSMEMBRANE (PHOBIUS); NON_CYTOPLASMIC_DOMAIN (PHOBIUS); NON_CYTOPLASMIC_DOMAIN (PHOBIUS); NON_CYTOPLASMIC_DOMAIN (PHOBIUS); TRANSMEMBRANE (PHOBIUS); TRANSMEMBRANE (PHOBIUS); CYTOPLASMIC_DOMAIN (PHOBIUS); TRANSMEMBRANE (PHO…
FKP355.300.1|m.2884	FKP355.300.1	NODE_1012_length_201370_cov_39.229588	111206	113441	choline dehydrogenase	317	1	YALI0D17006g	no IPS match
FKP355.300.1|m.2885	FKP355.300.1	NODE_1012_length_201370_cov_39.229588	111206	113441	ynl162w-a-like protein	135	1	YALI0D17006g	no IPS match
FKP355.296.1|m.2434	FKP355.296.1	NODE_1012_length_201370_cov_39.229588	114830	118474	probable alg6-glucosyltransferase	560	1	YALI0D17028g	IPR004856 (PFAM); IPR004856 (PANTHER); PTHR12413:SF1 (PANTHER); TRANSMEMBRANE (PHOBIUS); TRANSMEMBRANE (PHOBIUS); NON_CYTOPLASMIC_DOMAIN (PHOBIUS); CYTOPLASMIC_DOMAIN (PHOBIUS); NON_CYTOPLASMIC_DOMAIN (PHOBIUS); CYTOPLASMIC_DOMAIN (PHOBIUS); NON_CYTOPLASMIC_DOMAIN (PHOBIUS); TRANSMEMBRANE (PHOBIUS); NON_CYTOPLASMIC_DOMAIN (PHOBIUS); TRANSMEMBRANE (PHOBIUS); TRANSMEMBRANE (PHOBIUS); CYTOPLASMIC_DO…
FKP355.296.1|m.2435	FKP355.296.1	NODE_1012_length_201370_cov_39.229588	114830	118474	terpenoid synthase	347	1	YALI0D17028g	IPR008949 (G3DSA:1.10.600.GENE3D); IPR000092 (PFAM); IPR017446 (PANTHER); PTHR12001:SF44 (PANTHER); IPR000092 (PROSITE_PATTERNS); IPR000092 (PROSITE_PATTERNS); IPR008949 (SUPERFAMILY)
FKP355.331.1|m.2580	FKP355.331.1	NODE_1012_length_201370_cov_39.229588	118558	123921	protein sik1	528	1		Coil (COILS); IPR012976 (SMART); IPR012974 (PFAM); IPR002687 (PFAM); PTHR10894 (PANTHER); PTHR10894:SF0 (PANTHER); IPR002687 (PROSITE_PROFILES); SSF89124 (SUPERFAMILY)
FKP355.331.1|m.2581	FKP355.331.1	NODE_1012_length_201370_cov_39.229588	118558	123921	related to proteasome chaperone 1	276	1		IPR018855 (PFAM); PTHR15069 (PANTHER)
FKP355.331.1|m.2582	FKP355.331.1	NODE_1012_length_201370_cov_39.229588	118558	123921	cytidine deaminase	154	1		G3DSA:3.40.140.10 (GENE3D); IPR002125 (PFAM); PTHR11644 (PANTHER); IPR002125 (PROSITE_PROFILES); IPR016193 (SUPERFAMILY)
FKP355.331.1|m.2586	FKP355.331.1	NODE_1012_length_201370_cov_39.229588	118558	123921	---NA---	98	1		CYTOPLASMIC_DOMAIN (PHOBIUS); NON_CYTOPLASMIC_DOMAIN (PHOBIUS); TRANSMEMBRANE (PHOBIUS)
FKP355.331.1|m.2588	FKP355.331.1	NODE_1012_length_201370_cov_39.229588	118558	123921	prefoldin beta subunit	88	1		Coil (COILS); IPR009053 (G3DSA:1.10.287.GENE3D); IPR002777 (PFAM); PTHR21431 (PANTHER); PTHR21431:SF0 (PANTHER); IPR009053 (SUPERFAMILY)
FKP355.332.1|m.2632	FKP355.332.1	NODE_1012_length_201370_cov_39.229588	118558	123921	protein sik1	528	1	YALI0D17116g	Coil (COILS); IPR012976 (SMART); IPR002687 (PFAM); IPR012974 (PFAM); PTHR10894 (PANTHER); PTHR10894:SF0 (PANTHER); IPR002687 (PROSITE_PROFILES); SSF89124 (SUPERFAMILY)
FKP355.332.1|m.2633	FKP355.332.1	NODE_1012_length_201370_cov_39.229588	118558	123921	yke2 possible cytoskeletal modulator	228	1	YALI0D17116g	Coil (COILS); IPR009053 (G3DSA:1.10.287.GENE3D); IPR002777 (PFAM); PTHR21431 (PANTHER); PTHR21431:SF0 (PANTHER); SIGNAL_PEPTIDE (PHOBIUS); CYTOPLASMIC_DOMAIN (PHOBIUS); SIGNAL_PEPTIDE_N_REGION (PHOBIUS); SIGNAL_PEPTIDE_C_REGION (PHOBIUS); SIGNAL_PEPTIDE_H_REGION (PHOBIUS); NON_CYTOPLASMIC_DOMAIN (PHOBIUS); TRANSMEMBRANE (PHOBIUS); IPR009053 (SUPERFAMILY)
FKP355.332.1|m.2634	FKP355.332.1	NODE_1012_length_201370_cov_39.229588	118558	123921	cytidine deaminase	154	1	YALI0D17116g	IPR002125 (PFAM); G3DSA:3.40.140.10 (GENE3D); PTHR11644 (PANTHER); IPR002125 (PROSITE_PROFILES); IPR016193 (SUPERFAMILY)
FKP355.350.1|m.2245	FKP355.350.1	NODE_1012_length_201370_cov_39.229588	126223	130941	aim9_yarli ame: full=altered inheritance of mitochondria protein mitochondrial ame: full=found in mitochondrial proteome protein 29 flags: precursor	580	1	YALI0D17160g	IPR002575 (PFAM); PTHR36091 (PANTHER); IPR011009 (SUPERFAMILY)
FKP355.350.1|m.2246	FKP355.350.1	NODE_1012_length_201370_cov_39.229588	126223	130941	methionine aminopeptidase	381	1	YALI0D17160g	IPR001714 (PRINTS); IPR000994 (G3DSA:3.90.230.GENE3D); IPR002467 (TIGRFAM); IPR000994 (PFAM); IPR031615 (PFAM); PTHR10804:SF13 (PANTHER); PTHR10804 (PANTHER); IPR002467 (PROSITE_PATTERNS); IPR002467 (HAMAP); IPR000994 (SUPERFAMILY)
FKP355.350.1|m.2249	FKP355.350.1	NODE_1012_length_201370_cov_39.229588	126223	130941	protein proposed to be involved in the metabolism of purine and pyrimidine base analogues	212	1	YALI0D17160g	G3DSA:3.40.50.450 (GENE3D); IPR005269 (TIGRFAM); IPR031100 (PFAM); PTHR31223 (PANTHER); PTHR31223:SF11 (PANTHER); SSF102405 (SUPERFAMILY)
FKP355.311.1|m.2321	FKP355.311.1	NODE_1012_length_201370_cov_39.229588	131325	136921	26s protease regulatory subunit 8	407	1	YALI0D17204g	Coil (COILS); IPR003593 (SMART); IPR005937 (TIGRFAM); G3DSA:1.10.8.60 (GENE3D); IPR027417 (G3DSA:3.40.50.GENE3D); IPR003959 (PFAM); PTHR23073:SF12 (PANTHER); PTHR23073 (PANTHER); IPR003960 (PROSITE_PATTERNS); IPR027417 (SUPERFAMILY)
FKP355.311.1|m.2322	FKP355.311.1	NODE_1012_length_201370_cov_39.229588	131325	136921	---NA---	330	1	YALI0D17204g	CYTOPLASMIC_DOMAIN (PHOBIUS); TRANSMEMBRANE (PHOBIUS); NON_CYTOPLASMIC_DOMAIN (PHOBIUS); TRANSMEMBRANE (PHOBIUS); NON_CYTOPLASMIC_DOMAIN (PHOBIUS); TMhelix (TMHMM); TMhelix (TMHMM); TMhelix (TMHMM); TMhelix (TMHMM)
FKP355.311.1|m.2323	FKP355.311.1	NODE_1012_length_201370_cov_39.229588	131325	136921	YALI0D17248p	302	1	YALI0D17204g	NON_CYTOPLASMIC_DOMAIN (PHOBIUS); SIGNAL_PEPTIDE_H_REGION (PHOBIUS); SIGNAL_PEPTIDE_C_REGION (PHOBIUS); SIGNAL_PEPTIDE (PHOBIUS); SIGNAL_PEPTIDE_N_REGION (PHOBIUS); SignalP-noTM (SIGNALP_GRAM_NEGATIVE); SignalP-TM (SIGNALP_GRAM_POSITIVE); SignalP-noTM (SIGNALP_EUK)
FKP355.311.1|m.2329	FKP355.311.1	NODE_1012_length_201370_cov_39.229588	131325	136921	YALI0D17226p	115	1	YALI0D17204g	PTHR36854 (PANTHER); SIGNAL_PEPTIDE_C_REGION (PHOBIUS); TRANSMEMBRANE (PHOBIUS); SIGNAL_PEPTIDE (PHOBIUS); SIGNAL_PEPTIDE_N_REGION (PHOBIUS); CYTOPLASMIC_DOMAIN (PHOBIUS); SIGNAL_PEPTIDE_H_REGION (PHOBIUS); NON_CYTOPLASMIC_DOMAIN (PHOBIUS); SignalP-noTM (SIGNALP_EUK); SignalP-TM (SIGNALP_GRAM_NEGATIVE); SignalP-TM (SIGNALP_GRAM_POSITIVE); TMhelix (TMHMM)
FKP355.311.1|m.2332	FKP355.311.1	NODE_1012_length_201370_cov_39.229588	131325	136921	acetolactate synthase small subunit	100	1	YALI0D17204g	no IPS match
FKP355.311.1|m.2337	FKP355.311.1	NODE_1012_length_201370_cov_39.229588	131325	136921	PREDICTED: uncharacterized protein LOC101758028 isoform X2	80	1	YALI0D17204g	no IPS match
FKP355.299.1|m.2425	FKP355.299.1	NODE_1012_length_201370_cov_39.229588	139024	141627	carp_sacfi ame: full=acid protease flags: precursor	392	1	YALI0D17270g	IPR001461 (PRINTS); IPR021109 (G3DSA:2.40.70.GENE3D); IPR021109 (G3DSA:2.40.70.GENE3D); IPR001461 (PFAM); IPR001461 (PANTHER); PTHR13683:SF253 (PANTHER); IPR001969 (PROSITE_PATTERNS); SIGNAL_PEPTIDE_C_REGION (PHOBIUS); SIGNAL_PEPTIDE_H_REGION (PHOBIUS); SIGNAL_PEPTIDE_N_REGION (PHOBIUS); SIGNAL_PEPTIDE (PHOBIUS); NON_CYTOPLASMIC_DOMAIN (PHOBIUS); SignalP-TM (SIGNALP_GRAM_POSITIVE); SignalP-noTM (…
FKP355.349.1|m.2736	FKP355.349.1	NODE_1012_length_201370_cov_39.229588	141860	143228	pleckstrin homology domain-containing family m member 3	113	1	YALI0D17292g	Coil (COILS)
FKP355.338.1|m.2274	FKP355.338.1	NODE_1012_length_201370_cov_39.229588	143440	145290	phosphoenolpyruvate-protein phosphotransferase	88	1		Coil (COILS); Coil (COILS)
FKP355.302.1|m.2851	FKP355.302.1	NODE_1012_length_201370_cov_39.229588	147422	147912	transcriptional xre family	88	1		SIGNAL_PEPTIDE_C_REGION (PHOBIUS); NON_CYTOPLASMIC_DOMAIN (PHOBIUS); SIGNAL_PEPTIDE_N_REGION (PHOBIUS); SIGNAL_PEPTIDE (PHOBIUS); SIGNAL_PEPTIDE_H_REGION (PHOBIUS); CYTOPLASMIC_DOMAIN (PHOBIUS); TRANSMEMBRANE (PHOBIUS); TMhelix (TMHMM)
FKP355.304.1|m.2481	FKP355.304.1	NODE_1012_length_201370_cov_39.229588	148958	150923	phenylacetyl- ligase	630	1	YALI0D17314g	IPR000873 (PFAM); G3DSA:3.40.50.980 (GENE3D); G3DSA:3.30.300.30 (GENE3D); G3DSA:2.30.38.10 (GENE3D); IPR025110 (PFAM); G3DSA:3.40.50.980 (GENE3D); PTHR24096 (PANTHER); PTHR24096:SF210 (PANTHER); PTHR24096:SF210 (PANTHER); PTHR24096 (PANTHER); SSF56801 (SUPERFAMILY); SSF56801 (SUPERFAMILY)
FKP355.303.1|m.2223	FKP355.303.1	NODE_1012_length_201370_cov_39.229588	152395	153991	reverse transcriptase	304	1		no IPS match
FKP355.305.1|m.2730	FKP355.305.1	NODE_1012_length_201370_cov_39.229588	154275	154866	arsenate reductase	147	1	YALI0D17380g	IPR012336 (G3DSA:3.40.30.GENE3D); IPR006660 (PFAM); IPR006659 (TIGRFAM); PTHR30041 (PANTHER); PTHR30041:SF0 (PANTHER); IPR006660 (PROSITE_PROFILES); IPR012336 (SUPERFAMILY)
FKP355.308.1|m.2287	FKP355.308.1	NODE_1012_length_201370_cov_39.229588	154986	157803	cystathionine gamma-synthase	550	1	YALI0D17402g	IPR015421 (G3DSA:3.40.640.GENE3D); IPR000277 (PFAM); IPR015422 (G3DSA:3.90.1150.GENE3D); IPR000277 (PANTHER); PTHR11808:SF52 (PANTHER); IPR015424 (SUPERFAMILY)
FKP355.308.1|m.2299	FKP355.308.1	NODE_1012_length_201370_cov_39.229588	154986	157803	pyruvate dehydrogenase (acetyl-transferring)	52	1	YALI0D17402g	no IPS match
FKP355.317.1|m.2495	FKP355.317.1	NODE_1012_length_201370_cov_39.229588	157907	162164	mannosyl-oligosaccharide -alpha-mannosidase	630	1	YALI0D17424g	IPR001382 (PRINTS); IPR001382 (PFAM); IPR001382 (G3DSA:1.50.10.GENE3D); IPR001382 (PANTHER); PTHR11742:SF7 (PANTHER); CYTOPLASMIC_DOMAIN (PHOBIUS); TRANSMEMBRANE (PHOBIUS); NON_CYTOPLASMIC_DOMAIN (PHOBIUS); IPR001382 (SUPERFAMILY); TMhelix (TMHMM)
FKP355.317.1|m.2496	FKP355.317.1	NODE_1012_length_201370_cov_39.229588	157907	162164	secreted protein	373	1	YALI0D17424g	IPR002933 (PFAM); IPR011650 (G3DSA:3.30.70.GENE3D); IPR011650 (PFAM); G3DSA:3.40.630.10 (GENE3D); PTHR11014 (PANTHER); PTHR11014:SF7 (PANTHER); IPR001261 (PROSITE_PATTERNS); SIGNAL_PEPTIDE_N_REGION (PHOBIUS); SIGNAL_PEPTIDE_C_REGION (PHOBIUS); SIGNAL_PEPTIDE_H_REGION (PHOBIUS); NON_CYTOPLASMIC_DOMAIN (PHOBIUS); SIGNAL_PEPTIDE (PHOBIUS); SignalP-noTM (SIGNALP_EUK); SSF53187 (SUPERFAMILY); IPR01165…
FKP355.317.1|m.2497	FKP355.317.1	NODE_1012_length_201370_cov_39.229588	157907	162164	isocitrate dehydrogenase	357	1	YALI0D17424g	no IPS match
FKP355.317.1|m.2498	FKP355.317.1	NODE_1012_length_201370_cov_39.229588	157907	162164	citrate synthase	345	1	YALI0D17424g	no IPS match
FKP355.309.1|m.2566	FKP355.309.1	NODE_1012_length_201370_cov_39.229588	162706	167123	YALI0D17512p	367	1	YALI0D17512g	IPR001810 (SMART); IPR001810 (PFAM); G3DSA:1.20.1280.50 (GENE3D); SIGNAL_PEPTIDE_C_REGION (PHOBIUS); SIGNAL_PEPTIDE_H_REGION (PHOBIUS); SIGNAL_PEPTIDE (PHOBIUS); SIGNAL_PEPTIDE_N_REGION (PHOBIUS); NON_CYTOPLASMIC_DOMAIN (PHOBIUS); SignalP-noTM (SIGNALP_EUK); IPR001810 (SUPERFAMILY)
FKP355.309.1|m.2567	FKP355.309.1	NODE_1012_length_201370_cov_39.229588	162706	167123	had-like protein	263	1	YALI0D17512g	PF12710 (PFAM); IPR023214 (G3DSA:3.40.50.GENE3D); PTHR28181 (PANTHER); PTHR28181:SF1 (PANTHER); IPR023214 (SUPERFAMILY)
FKP355.309.1|m.2575	FKP355.309.1	NODE_1012_length_201370_cov_39.229588	162706	167123	atp18p	60	1	YALI0D17512g	IPR006995 (PFAM); SignalP-TM (SIGNALP_GRAM_POSITIVE)
FKP355.321.1|m.2859	FKP355.321.1	NODE_1012_length_201370_cov_39.229588	167177	170828	patatin-like serine	738	1	YALI0D17534g	IPR021771 (PFAM); PTHR14226:SF33 (PANTHER); PTHR14226:SF33 (PANTHER); PTHR14226:SF33 (PANTHER); PTHR14226 (PANTHER); PTHR14226 (PANTHER); TRANSMEMBRANE (PHOBIUS); NON_CYTOPLASMIC_DOMAIN (PHOBIUS); CYTOPLASMIC_DOMAIN (PHOBIUS); IPR016035 (SUPERFAMILY); TMhelix (TMHMM)
FKP355.321.1|m.2860	FKP355.321.1	NODE_1012_length_201370_cov_39.229588	167177	170828	cis-prenyltransferase involved in dolichol synthesis	338	1	YALI0D17534g	IPR001441 (TIGRFAM); IPR001441 (G3DSA:3.40.1180.GENE3D); IPR001441 (PFAM); IPR001441 (PANTHER); IPR018520 (PROSITE_PATTERNS); IPR001441 (HAMAP); IPR001441 (SUPERFAMILY)
FKP355.310.1|m.2490	FKP355.310.1	NODE_1012_length_201370_cov_39.229588	171134	172420	upf0643 protein	199	1	YALI0D17578g	PTHR36986 (PANTHER)
FKP355.313.1|m.2283	FKP355.313.1	NODE_1012_length_201370_cov_39.229588	172748	174491	cytoplasmic trna 2-thiolation protein 1	366	1	YALI0D17600g	IPR012089 (PIRSF); IPR014729 (G3DSA:3.40.50.GENE3D); IPR011063 (PFAM); IPR032442 (PFAM); PTHR11807 (PANTHER); PTHR11807:SF12 (PANTHER); IPR020554 (PROSITE_PATTERNS); IPR000541 (HAMAP); SSF52402 (SUPERFAMILY)
FKP355.312.1|m.2230	FKP355.312.1	NODE_1012_length_201370_cov_39.229588	174892	177029	alpha-ketoglutarate-dependent taurine dioxygenase	385	1	YALI0D17622g	Coil (COILS); G3DSA:3.60.130.10 (GENE3D); IPR003819 (PFAM); PTHR30468 (PANTHER); PTHR30468:SF10 (PANTHER); SSF51197 (SUPERFAMILY)
FKP355.312.1|m.2231	FKP355.312.1	NODE_1012_length_201370_cov_39.229588	174892	177029	phosphate abc permease	128	1	YALI0D17622g	Coil (COILS)
FKP355.327.1|m.2832	FKP355.327.1	NODE_1012_length_201370_cov_39.229588	177211	183592	gaba permease	519	0.999211	YALI0D17688g	IPR002293 (PIRSF); IPR002293 (PFAM); IPR002293 (PANTHER); PTHR11785:SF228 (PANTHER); IPR004840 (PROSITE_PATTERNS); NON_CYTOPLASMIC_DOMAIN (PHOBIUS); NON_CYTOPLASMIC_DOMAIN (PHOBIUS); TRANSMEMBRANE (PHOBIUS); TRANSMEMBRANE (PHOBIUS); CYTOPLASMIC_DOMAIN (PHOBIUS); NON_CYTOPLASMIC_DOMAIN (PHOBIUS); TRANSMEMBRANE (PHOBIUS); TRANSMEMBRANE (PHOBIUS); TRANSMEMBRANE (PHOBIUS); CYTOPLASMIC_DOMAIN (PHOBIUS…
FKP355.327.1|m.2833	FKP355.327.1	NODE_1012_length_201370_cov_39.229588	177211	183592	serine threonine-protein kinase atg1	519	0.999211	YALI0D17688g	TRANSMEMBRANE (PHOBIUS); CYTOPLASMIC_DOMAIN (PHOBIUS); NON_CYTOPLASMIC_DOMAIN (PHOBIUS); IPR011043 (SUPERFAMILY); TMhelix (TMHMM)
FKP355.327.1|m.2834	FKP355.327.1	NODE_1012_length_201370_cov_39.229588	177211	183592	upf0183 domain protein	408	0.999211	YALI0D17688g	IPR005373 (PFAM); IPR005373 (PANTHER)
FKP355.328.1|m.2909	FKP355.328.1	NODE_1012_length_201370_cov_39.229588	177211	183593	serine threonine-protein kinase atg1	519	0.999508		NON_CYTOPLASMIC_DOMAIN (PHOBIUS); CYTOPLASMIC_DOMAIN (PHOBIUS); TRANSMEMBRANE (PHOBIUS); IPR011043 (SUPERFAMILY); TMhelix (TMHMM)
FKP355.328.1|m.2910	FKP355.328.1	NODE_1012_length_201370_cov_39.229588	177211	183593	gaba permease	519	0.999508		IPR002293 (PIRSF); IPR002293 (PFAM); PTHR11785:SF228 (PANTHER); IPR002293 (PANTHER); IPR004840 (PROSITE_PATTERNS); TRANSMEMBRANE (PHOBIUS); CYTOPLASMIC_DOMAIN (PHOBIUS); NON_CYTOPLASMIC_DOMAIN (PHOBIUS); TRANSMEMBRANE (PHOBIUS); TRANSMEMBRANE (PHOBIUS); CYTOPLASMIC_DOMAIN (PHOBIUS); CYTOPLASMIC_DOMAIN (PHOBIUS); CYTOPLASMIC_DOMAIN (PHOBIUS); TRANSMEMBRANE (PHOBIUS); TRANSMEMBRANE (PHOBIUS); TRANS…
FKP355.328.1|m.2911	FKP355.328.1	NODE_1012_length_201370_cov_39.229588	177211	183593	upf0183 domain protein	379	0.999508		IPR005373 (PFAM); IPR005373 (PANTHER)
FKP355.351.2|m.2509	FKP355.351.2	NODE_1012_length_201370_cov_39.229588	186094	193856	translational activator gcn1	2256	0.997412		Coil (COILS); IPR011989 (G3DSA:1.25.10.GENE3D); PF13646 (PFAM); PTHR23346:SF7 (PANTHER); IPR026827 (PANTHER); CYTOPLASMIC_DOMAIN (PHOBIUS); TRANSMEMBRANE (PHOBIUS); TRANSMEMBRANE (PHOBIUS); NON_CYTOPLASMIC_DOMAIN (PHOBIUS); NON_CYTOPLASMIC_DOMAIN (PHOBIUS); IPR021133 (PROSITE_PROFILES); IPR021133 (PROSITE_PROFILES); IPR016024 (SUPERFAMILY); IPR016024 (SUPERFAMILY)
FKP355.351.1|m.2532	FKP355.351.1	NODE_1012_length_201370_cov_39.229588	186094	195448	translational activator gcn1	2495	0.99754	YALI0D17732g	Coil (COILS); Coil (COILS); PF13646 (PFAM); IPR011989 (G3DSA:1.25.10.GENE3D); IPR026827 (PANTHER); PTHR23346:SF7 (PANTHER); TRANSMEMBRANE (PHOBIUS); CYTOPLASMIC_DOMAIN (PHOBIUS); NON_CYTOPLASMIC_DOMAIN (PHOBIUS); NON_CYTOPLASMIC_DOMAIN (PHOBIUS); TRANSMEMBRANE (PHOBIUS); IPR021133 (PROSITE_PROFILES); IPR021133 (PROSITE_PROFILES); IPR016024 (SUPERFAMILY); IPR016024 (SUPERFAMILY); IPR016024 (SUPERF…
FKP355.351.1|m.2543	FKP355.351.1	NODE_1012_length_201370_cov_39.229588	186094	195448	---NA---	69	0.99754	YALI0D17732g	no IPS match
FKP355.318.1|m.2457	FKP355.318.1	NODE_1012_length_201370_cov_39.229588	195504	196886	short-chain dehydrogenase	99	0.992769		no IPS match
FKP355.318.1|m.2460	FKP355.318.1	NODE_1012_length_201370_cov_39.229588	195504	196886	trifunctional nucleotide phosphoesterase protein	52	0.992769		no IPS match
FKP355.319.1|m.2413	FKP355.319.1	NODE_1012_length_201370_cov_39.229588	197319	201450	fad nad -binding domain-containing protein	637	0.977009	YALI0D17754g	IPR023753 (G3DSA:3.50.50.GENE3D); PF13738 (PFAM); IPR023753 (G3DSA:3.50.50.GENE3D); PTHR23023 (PANTHER); PTHR23023:SF76 (PANTHER); SignalP-TM (SIGNALP_GRAM_POSITIVE); IPR023753 (SUPERFAMILY); IPR023753 (SUPERFAMILY)
FKP355.319.1|m.2414	FKP355.319.1	NODE_1012_length_201370_cov_39.229588	197319	201450	mu3-like subunit of the clathrin associated protein complex (ap-3)	397	0.977009	YALI0D17754g	IPR001392 (PRINTS); G3DSA:2.60.40.1170 (GENE3D); IPR028565 (PFAM); G3DSA:3.30.450.60 (GENE3D); PTHR10529:SF212 (PANTHER); PTHR10529 (PANTHER); IPR028565 (PROSITE_PROFILES); IPR028565 (SUPERFAMILY); IPR011012 (SUPERFAMILY)
FKP355.335.1|m.3156	FKP355.335.1	NODE_1019_length_169601_cov_39.170460	747	2184	oxidoreductase	339	0.995132	YALI0C07414g	IPR002347 (PRINTS); IPR002198 (PRINTS); G3DSA:3.40.50.720 (GENE3D); IPR002198 (PFAM); PTHR24322 (PANTHER); PTHR24322:SF340 (PANTHER); IPR020904 (PROSITE_PATTERNS); IPR016040 (SUPERFAMILY)
FKP355.320.1|m.3269	FKP355.320.1	NODE_1019_length_169601_cov_39.170460	2865	6633	pantothenate transporter	526	0.99602	YALI0C07348g	G3DSA:1.20.1250.20 (GENE3D); G3DSA:1.20.1250.20 (GENE3D); IPR011701 (PFAM); PTHR11662:SF242 (PANTHER); PTHR11662 (PANTHER); TRANSMEMBRANE (PHOBIUS); TRANSMEMBRANE (PHOBIUS); NON_CYTOPLASMIC_DOMAIN (PHOBIUS); CYTOPLASMIC_DOMAIN (PHOBIUS); CYTOPLASMIC_DOMAIN (PHOBIUS); TRANSMEMBRANE (PHOBIUS); NON_CYTOPLASMIC_DOMAIN (PHOBIUS); NON_CYTOPLASMIC_DOMAIN (PHOBIUS); CYTOPLASMIC_DOMAIN (PHOBIUS); CYTOPLAS…
FKP355.320.1|m.3270	FKP355.320.1	NODE_1019_length_169601_cov_39.170460	2865	6633	alpha beta-hydrolase	509	0.99602	YALI0C07348g	IPR029058 (G3DSA:3.40.50.GENE3D); IPR000073 (PFAM); PTHR10992 (PANTHER); PTHR10992:SF702 (PANTHER); PTHR10992:SF702 (PANTHER); PTHR10992 (PANTHER); IPR029058 (SUPERFAMILY)
FKP355.320.1|m.3283	FKP355.320.1	NODE_1019_length_169601_cov_39.170460	2865	6633	---NA---	52	0.99602	YALI0C07348g	no IPS match
FKP355.342.1|m.3253	FKP355.342.1	NODE_1019_length_169601_cov_39.170460	6897	9078	upf0016 domain protein	448	0.99725	YALI0C07304g	Coil (COILS); IPR001727 (PFAM); IPR001727 (PANTHER); PTHR12608:SF1 (PANTHER); IPR001727 (PROSITE_PATTERNS); NON_CYTOPLASMIC_DOMAIN (PHOBIUS); SIGNAL_PEPTIDE (PHOBIUS); NON_CYTOPLASMIC_DOMAIN (PHOBIUS); NON_CYTOPLASMIC_DOMAIN (PHOBIUS); TRANSMEMBRANE (PHOBIUS); TRANSMEMBRANE (PHOBIUS); SIGNAL_PEPTIDE_H_REGION (PHOBIUS); TRANSMEMBRANE (PHOBIUS); SIGNAL_PEPTIDE_C_REGION (PHOBIUS); TRANSMEMBRANE (PHO…
FKP355.342.1|m.3254	FKP355.342.1	NODE_1019_length_169601_cov_39.170460	6897	9078	---NA---	325	0.99725	YALI0C07304g	SIGNAL_PEPTIDE (PHOBIUS); NON_CYTOPLASMIC_DOMAIN (PHOBIUS); SIGNAL_PEPTIDE_H_REGION (PHOBIUS); SIGNAL_PEPTIDE_C_REGION (PHOBIUS); SIGNAL_PEPTIDE_N_REGION (PHOBIUS)
FKP355.324.1|m.3191	FKP355.324.1	NODE_1019_length_169601_cov_39.170460	10586	11511	multidomain presynaptic cytomatrix related protein	199	0.985961	YALI0C07282g	PTHR40012 (PANTHER)
FKP355.323.1|m.3359	FKP355.323.1	NODE_1019_length_169601_cov_39.170460	12316	13976	dna mismatch repair protein	527	0.999398	YALI0C07260g	IPR014790 (SMART); IPR003594 (G3DSA:3.30.565.GENE3D); IPR014790 (PFAM); PTHR10073 (PANTHER); IPR003594 (SUPERFAMILY); SSF118116 (SUPERFAMILY)
FKP355.325.1|m.3195	FKP355.325.1	NODE_1019_length_169601_cov_39.170460	14264	15054	duf1770 domain protein	179	0.998736	YALI0C07238g	IPR013898 (PFAM); PTHR38699 (PANTHER)
FKP355.326.1|m.2978	FKP355.326.1	NODE_1019_length_169601_cov_39.170460	15826	18218	mfs monocarboxylate	544	0.985714	YALI0C07194g	G3DSA:1.20.1250.20 (GENE3D); G3DSA:1.20.1250.20 (GENE3D); PTHR11360:SF112 (PANTHER); PTHR11360 (PANTHER); TRANSMEMBRANE (PHOBIUS); TRANSMEMBRANE (PHOBIUS); CYTOPLASMIC_DOMAIN (PHOBIUS); TRANSMEMBRANE (PHOBIUS); CYTOPLASMIC_DOMAIN (PHOBIUS); NON_CYTOPLASMIC_DOMAIN (PHOBIUS); TRANSMEMBRANE (PHOBIUS); NON_CYTOPLASMIC_DOMAIN (PHOBIUS); CYTOPLASMIC_DOMAIN (PHOBIUS); CYTOPLASMIC_DOMAIN (PHOBIUS); NON_C…
FKP355.330.1|m.3034	FKP355.330.1	NODE_1019_length_169601_cov_39.170460	19728	23117	YALI0C07172p	827	0.99351	YALI0C07172g	Coil (COILS); Coil (COILS); Coil (COILS); IPR011515 (PFAM); IPR011516 (PFAM)
FKP355.340.1|m.2961	FKP355.340.1	NODE_1019_length_169601_cov_39.170460	23637	29603	snf2 family helicase atpase	1757	0.998953	YALI0C07150g	Coil (COILS); Coil (COILS); Coil (COILS); IPR014001 (SMART); IPR001841 (SMART); IPR000330 (PFAM); IPR027417 (G3DSA:3.40.50.GENE3D); IPR013083 (G3DSA:3.30.40.GENE3D); IPR027417 (G3DSA:3.40.50.GENE3D); IPR001841 (PFAM); PTHR10799:SF786 (PANTHER); PTHR10799 (PANTHER); PTHR10799 (PANTHER); PTHR10799 (PANTHER); PTHR10799:SF786 (PANTHER); PTHR10799:SF786 (PANTHER); PTHR10799 (PANTHER); PTHR10799:SF786 …
FKP355.343.1|m.3262	FKP355.343.1	NODE_1019_length_169601_cov_39.170460	29760	31526	imidazole glycerol phosphate synthase hishf	568	0.996604	YALI0C07128g	IPR013785 (G3DSA:3.20.20.GENE3D); IPR014640 (PIRSF); IPR006062 (PFAM); IPR010139 (TIGRFAM); IPR017926 (PFAM); IPR004651 (TIGRFAM); IPR029062 (G3DSA:3.40.50.GENE3D); PTHR21235 (PANTHER); PTHR21235 (PANTHER); PTHR21235:SF2 (PANTHER); PTHR21235:SF2 (PANTHER); IPR017926 (PROSITE_PROFILES); IPR010139 (HAMAP); IPR029062 (SUPERFAMILY); IPR011060 (SUPERFAMILY)
FKP355.334.1|m.3168	FKP355.334.1	NODE_1019_length_169601_cov_39.170460	33109	33941	YALI0C07062p	159	0.997599	YALI0C07062g	Coil (COILS); IPR022784 (PFAM)
FKP355.337.1|m.3245	FKP355.337.1	NODE_1019_length_169601_cov_39.170460	34703	37048	nuclear and cytoplasmic polyadenylated rna-binding protein pub1	706	0.997442	YALI0C07040g	IPR000504 (SMART); IPR003954 (SMART); IPR012677 (G3DSA:3.30.70.GENE3D); IPR012677 (G3DSA:3.30.70.GENE3D); IPR000504 (PFAM); IPR012677 (G3DSA:3.30.70.GENE3D); PTHR24012:SF484 (PANTHER); PTHR24012:SF484 (PANTHER); PTHR24012 (PANTHER); PTHR24012 (PANTHER); PTHR24012:SF484 (PANTHER); PTHR24012 (PANTHER); PTHR24012:SF484 (PANTHER); IPR000504 (PROSITE_PROFILES); IPR000504 (PROSITE_PROFILES); IPR000504 …
FKP355.336.1|m.2996	FKP355.336.1	NODE_1019_length_169601_cov_39.170460	38311	39264	peptidyl-prolyl cis-trans isomerase h	188	0.992662	YALI0C07018g	IPR002130 (PRINTS); IPR029000 (G3DSA:2.40.100.GENE3D); IPR024936 (PIRSF); IPR002130 (PFAM); IPR024936 (PANTHER); PTHR11071:SF58 (PANTHER); IPR020892 (PROSITE_PATTERNS); IPR002130 (PROSITE_PROFILES); IPR029000 (SUPERFAMILY)
FKP355.348.1|m.3287	FKP355.348.1	NODE_1019_length_169601_cov_39.170460	40060	43944	outer membrane protein assembly factor yaet	489	0.998261	YALI0C06974g	G3DSA:2.40.160.50 (GENE3D); IPR000184 (PFAM); PTHR12815 (PANTHER)
FKP355.348.1|m.3288	FKP355.348.1	NODE_1019_length_169601_cov_39.170460	40060	43944	phosphopantothenoylcysteine synthetase	334	0.998261	YALI0C06974g	IPR007085 (PFAM); IPR007085 (G3DSA:3.40.50.GENE3D); PTHR12290 (PANTHER); PTHR12290:SF2 (PANTHER); IPR007085 (SUPERFAMILY)
FKP355.345.1|m.3132	FKP355.345.1	NODE_1019_length_169601_cov_39.170460	46124	48698	aro4p	369	0.99859	YALI0C06952g	IPR013785 (G3DSA:3.20.20.GENE3D); IPR006218 (PFAM); IPR006219 (TIGRFAM); IPR006219 (PIRSF); IPR006219 (PANTHER); PTHR21225:SF9 (PANTHER); SSF51569 (SUPERFAMILY)
FKP355.344.1|m.2952	FKP355.344.1	NODE_1019_length_169601_cov_39.170460	47260	48698	aro4p	364	0.997915		IPR006218 (PFAM); IPR013785 (G3DSA:3.20.20.GENE3D); IPR006219 (PIRSF); IPR006219 (TIGRFAM); IPR006219 (PANTHER); PTHR21225:SF9 (PANTHER); SSF51569 (SUPERFAMILY)
FKP355.345.2|m.3140	FKP355.345.2	NODE_1019_length_169601_cov_39.170460	47793	48698	aro4p	213	0.997701		IPR006219 (TIGRFAM); IPR013785 (G3DSA:3.20.20.GENE3D); IPR006218 (PFAM); IPR006219 (PANTHER); PTHR21225:SF9 (PANTHER); SSF51569 (SUPERFAMILY)
FKP355.347.1|m.3342	FKP355.347.1	NODE_1019_length_169601_cov_39.170460	49568	51596	phosphoglycerate mutase-like protein	585	0.998029	YALI0C06930g	IPR000560 (PFAM); IPR029033 (G3DSA:3.40.50.GENE3D); PTHR20963 (PANTHER); PTHR20963:SF20 (PANTHER); IPR000560 (PROSITE_PATTERNS); CYTOPLASMIC_DOMAIN (PHOBIUS); NON_CYTOPLASMIC_DOMAIN (PHOBIUS); TRANSMEMBRANE (PHOBIUS); IPR029033 (SUPERFAMILY); TMhelix (TMHMM)
FKP355.341.1|m.2959	FKP355.341.1	NODE_1019_length_169601_cov_39.170460	51670	52451	YALI0C06908p	169	0.998721	YALI0C06908g	TRANSMEMBRANE (PHOBIUS); NON_CYTOPLASMIC_DOMAIN (PHOBIUS); TRANSMEMBRANE (PHOBIUS); CYTOPLASMIC_DOMAIN (PHOBIUS); SIGNAL_PEPTIDE_C_REGION (PHOBIUS); NON_CYTOPLASMIC_DOMAIN (PHOBIUS); SIGNAL_PEPTIDE_N_REGION (PHOBIUS); SIGNAL_PEPTIDE (PHOBIUS); SIGNAL_PEPTIDE_H_REGION (PHOBIUS); SignalP-TM (SIGNALP_EUK); SignalP-TM (SIGNALP_GRAM_POSITIVE); TMhelix (TMHMM); TMhelix (TMHMM)
FKP355.480.1|m.3062	FKP355.480.1	NODE_1019_length_169601_cov_39.170460	54716	56539	eukaryotic translation initiation factor 5a	115	0.997259	YALI0C06886g	IPR001884 (PIRSF); IPR020189 (PFAM); IPR001884 (TIGRFAM); IPR014722 (G3DSA:2.30.30.GENE3D); IPR012340 (G3DSA:2.40.50.GENE3D); IPR001884 (PANTHER); IPR019769 (PROSITE_PATTERNS); IPR008991 (SUPERFAMILY); IPR012340 (SUPERFAMILY)
FKP355.354.1|m.3328	FKP355.354.1	NODE_1019_length_169601_cov_39.170460	56643	58300	glutathione transferase 3	389	0.998794	YALI0C06864g	G3DSA:1.10.601.10 (GENE3D); TRANSMEMBRANE (PHOBIUS); NON_CYTOPLASMIC_DOMAIN (PHOBIUS); CYTOPLASMIC_DOMAIN (PHOBIUS); TRANSMEMBRANE (PHOBIUS); NON_CYTOPLASMIC_DOMAIN (PHOBIUS); CYTOPLASMIC_DOMAIN (PHOBIUS); NON_CYTOPLASMIC_DOMAIN (PHOBIUS); TRANSMEMBRANE (PHOBIUS); TRANSMEMBRANE (PHOBIUS); TMhelix (TMHMM); TMhelix (TMHMM); TMhelix (TMHMM); TMhelix (TMHMM)
FKP355.356.1|m.3017	FKP355.356.1	NODE_1019_length_169601_cov_39.170460	61476	66276	mads-box transcription other eukaryote	178	1	YALI0C06842g	IPR002100 (SMART); IPR002100 (PFAM); PTHR11945 (PANTHER); PTHR11945:SF221 (PANTHER); SIGNAL_PEPTIDE_H_REGION (PHOBIUS); SIGNAL_PEPTIDE_C_REGION (PHOBIUS); SIGNAL_PEPTIDE (PHOBIUS); NON_CYTOPLASMIC_DOMAIN (PHOBIUS); SIGNAL_PEPTIDE_N_REGION (PHOBIUS); IPR002100 (PROSITE_PROFILES); IPR002100 (SUPERFAMILY); TMhelix (TMHMM)
FKP355.577.1|m.3051	FKP355.577.1	NODE_1019_length_169601_cov_39.170460	66398	68879	60s ribosomal protein l4	364	1	YALI0C06820g	IPR025755 (PFAM); IPR023574 (G3DSA:3.40.1370.GENE3D); IPR002136 (PFAM); PTHR19431 (PANTHER); IPR013000 (PROSITE_PATTERNS); IPR023574 (SUPERFAMILY)
FKP355.578.1|m.3007	FKP355.578.1	NODE_1019_length_169601_cov_39.170460	70528	73223	glycoside hydrolase family 13 protein	692	1	YALI0C06798g	IPR006407 (PIRSF); IPR006589 (SMART); IPR013780 (G3DSA:2.60.40.GENE3D); IPR004193 (PFAM); IPR006048 (PFAM); IPR013781 (G3DSA:3.20.20.GENE3D); IPR006047 (PFAM); IPR013783 (G3DSA:2.60.40.GENE3D); PTHR10357:SF159 (PANTHER); IPR015902 (PANTHER); IPR014756 (SUPERFAMILY); IPR017853 (SUPERFAMILY); SSF51011 (SUPERFAMILY)
FKP355.578.1|m.3008	FKP355.578.1	NODE_1019_length_169601_cov_39.170460	70528	73223	hypothetical protein PIIN_07876	446	1	YALI0C06798g	no IPS match
FKP355.578.2|m.3002	FKP355.578.2	NODE_1019_length_169601_cov_39.170460	73310	75300	30s ribosomal protein s5	518	1	YALI0C06776g	no IPS match
FKP355.578.2|m.3003	FKP355.578.2	NODE_1019_length_169601_cov_39.170460	73310	75300	fumarate mitochondrial precursor	500	1	YALI0C06776g	IPR000362 (PRINTS); IPR024083 (G3DSA:1.10.275.GENE3D); IPR005677 (TIGRFAM); G3DSA:1.20.200.10 (GENE3D); IPR022761 (PFAM); IPR018951 (PFAM); G3DSA:1.10.40.30 (GENE3D); PTHR11444:SF1 (PANTHER); IPR000362 (PANTHER); IPR020557 (PROSITE_PATTERNS); IPR005677 (HAMAP); IPR008948 (SUPERFAMILY)
FKP355.355.1|m.3177	FKP355.355.1	NODE_1019_length_169601_cov_39.170460	75830	77363	extradiol ring-cleavage class iii subunit b	402	1	YALI0C06754g	IPR004183 (PFAM); IPR004183 (G3DSA:3.40.830.GENE3D); PTHR30096:SF0 (PANTHER); PTHR30096:SF0 (PANTHER); PTHR30096 (PANTHER); NON_CYTOPLASMIC_DOMAIN (PHOBIUS); CYTOPLASMIC_DOMAIN (PHOBIUS); TRANSMEMBRANE (PHOBIUS); IPR004183 (SUPERFAMILY)
FKP355.359.1|m.3119	FKP355.359.1	NODE_1019_length_169601_cov_39.170460	79257	82926	YALI0C06710p	574	1	YALI0C06710g	no IPS match
FKP355.359.1|m.3120	FKP355.359.1	NODE_1019_length_169601_cov_39.170460	79257	82926	alpha beta-hydrolase	295	1	YALI0C06710g	IPR029058 (G3DSA:3.40.50.GENE3D); IPR013094 (PFAM); PTHR23024:SF172 (PANTHER); PTHR23024 (PANTHER); IPR029058 (SUPERFAMILY)
FKP355.361.1|m.2940	FKP355.361.1	NODE_1019_length_169601_cov_39.170460	85354	88956	glycolipid-anchored surface protein 4 precursor	436	1	YALI0C06622g	IPR013781 (G3DSA:3.20.20.GENE3D); IPR004886 (PFAM); PTHR31468 (PANTHER); PTHR31468:SF3 (PANTHER); TRANSMEMBRANE (PHOBIUS); CYTOPLASMIC_DOMAIN (PHOBIUS); NON_CYTOPLASMIC_DOMAIN (PHOBIUS); IPR017853 (SUPERFAMILY)
FKP355.361.1|m.2941	FKP355.361.1	NODE_1019_length_169601_cov_39.170460	85354	88956	smta gene product	424	1	YALI0C06622g	G3DSA:3.80.10.10 (GENE3D)
FKP355.360.1|m.3226	FKP355.360.1	NODE_1019_length_169601_cov_39.170460	89853	92479	caffeine-induced death protein	172	1	YALI0C06600g	IPR019171 (PFAM); PTHR31905 (PANTHER)
FKP355.453.1|m.3199	FKP355.453.1	NODE_1019_length_169601_cov_39.170460	94581	100309	h+ nucleoside cotransporter	712	1	YALI0C06578g	IPR011657 (PFAM); IPR002668 (PFAM); IPR008276 (PANTHER); PTHR10590:SF4 (PANTHER); TRANSMEMBRANE (PHOBIUS); TRANSMEMBRANE (PHOBIUS); TRANSMEMBRANE (PHOBIUS); CYTOPLASMIC_DOMAIN (PHOBIUS); CYTOPLASMIC_DOMAIN (PHOBIUS); TRANSMEMBRANE (PHOBIUS); CYTOPLASMIC_DOMAIN (PHOBIUS); NON_CYTOPLASMIC_DOMAIN (PHOBIUS); TRANSMEMBRANE (PHOBIUS); TRANSMEMBRANE (PHOBIUS); CYTOPLASMIC_DOMAIN (PHOBIUS); NON_CYTOPLASM…
FKP355.453.1|m.3200	FKP355.453.1	NODE_1019_length_169601_cov_39.170460	94581	100309	f-box lrr-repeat protein	566	1	YALI0C06578g	G3DSA:3.80.10.10 (GENE3D); PTHR24006:SF484 (PANTHER); PTHR24006 (PANTHER); SSF52047 (SUPERFAMILY)
FKP355.453.1|m.3204	FKP355.453.1	NODE_1019_length_169601_cov_39.170460	94581	100309	h+ nucleoside cotransporter	103	1	YALI0C06578g	IPR011657 (PFAM); IPR008276 (PANTHER); PTHR10590:SF4 (PANTHER); CYTOPLASMIC_DOMAIN (PHOBIUS); NON_CYTOPLASMIC_DOMAIN (PHOBIUS); NON_CYTOPLASMIC_DOMAIN (PHOBIUS); TRANSMEMBRANE (PHOBIUS); TRANSMEMBRANE (PHOBIUS); TMhelix (TMHMM); TMhelix (TMHMM)
FKP355.363.1|m.3388	FKP355.363.1	NODE_1019_length_169601_cov_39.170460	100831	103033	glycoside hydrolase	105	1	YALI0C06534g	CYTOPLASMIC_DOMAIN (PHOBIUS); NON_CYTOPLASMIC_DOMAIN (PHOBIUS); TRANSMEMBRANE (PHOBIUS); TMhelix (TMHMM)
FKP355.362.1|m.3105	FKP355.362.1	NODE_1019_length_169601_cov_39.170460	104419	105259	pantothenate transporter	135	1	YALI0C06512g	PTHR11662:SF242 (PANTHER); PTHR11662 (PANTHER); NON_CYTOPLASMIC_DOMAIN (PHOBIUS); CYTOPLASMIC_DOMAIN (PHOBIUS); CYTOPLASMIC_DOMAIN (PHOBIUS); TRANSMEMBRANE (PHOBIUS); TRANSMEMBRANE (PHOBIUS); NON_CYTOPLASMIC_DOMAIN (PHOBIUS); CYTOPLASMIC_DOMAIN (PHOBIUS); TRANSMEMBRANE (PHOBIUS); TRANSMEMBRANE (PHOBIUS); IPR020846 (SUPERFAMILY); TMhelix (TMHMM); TMhelix (TMHMM); TMhelix (TMHMM); TMhelix (TMHMM)
FKP355.368.1|m.3362	FKP355.368.1	NODE_1019_length_169601_cov_39.170460	105544	109386	mannose-1-phosphate guanyltransferase	364	1	YALI0C06490g	IPR029044 (G3DSA:3.90.550.GENE3D); IPR005835 (PFAM); G3DSA:2.160.10.10 (GENE3D); IPR001451 (PFAM); PTHR22572 (PANTHER); PTHR22572:SF108 (PANTHER); IPR029044 (SUPERFAMILY)
FKP355.368.1|m.3363	FKP355.368.1	NODE_1019_length_169601_cov_39.170460	105544	109386	mannose-1-phosphate guanyltransferase	306	1	YALI0C06490g	no IPS match
FKP355.368.1|m.3373	FKP355.368.1	NODE_1019_length_169601_cov_39.170460	105544	109386	---NA---	69	1	YALI0C06490g	no IPS match
FKP355.375.1|m.3313	FKP355.375.1	NODE_1019_length_169601_cov_39.170460	117324	120598	m-phase inducer phosphatase	467	1		Coil (COILS); IPR000751 (PRINTS); IPR001763 (SMART); IPR001763 (G3DSA:3.40.250.GENE3D); IPR001763 (PFAM); PTHR10828:SF17 (PANTHER); PTHR10828 (PANTHER); SIGNAL_PEPTIDE_H_REGION (PHOBIUS); NON_CYTOPLASMIC_DOMAIN (PHOBIUS); SIGNAL_PEPTIDE_N_REGION (PHOBIUS); SIGNAL_PEPTIDE_C_REGION (PHOBIUS); SIGNAL_PEPTIDE (PHOBIUS); IPR001763 (PROSITE_PROFILES); SignalP-TM (SIGNALP_GRAM_POSITIVE); IPR001763 (SUPE…
FKP355.376.1|m.3401	FKP355.376.1	NODE_1019_length_169601_cov_39.170460	117324	120598	m-phase inducer phosphatase	544	1	YALI0C06460g	Coil (COILS); IPR000751 (PRINTS); IPR001763 (SMART); IPR001763 (G3DSA:3.40.250.GENE3D); IPR001763 (PFAM); PTHR10828 (PANTHER); PTHR10828:SF17 (PANTHER); IPR001763 (PROSITE_PROFILES); IPR001763 (SUPERFAMILY)
FKP355.367.1|m.2988	FKP355.367.1	NODE_1019_length_169601_cov_39.170460	121333	123607	fad linked oxidase domain protein	552	1	YALI0C06446g	no IPS match
FKP355.367.1|m.2989	FKP355.367.1	NODE_1019_length_169601_cov_39.170460	121333	123607	d-lactate dehydrogenase mitochondrial precursor	542	1	YALI0C06446g	IPR016167 (G3DSA:3.30.43.GENE3D); IPR006094 (PFAM); IPR004113 (PFAM); IPR016169 (G3DSA:3.30.465.GENE3D); IPR016171 (G3DSA:1.10.45.GENE3D); PTHR11748:SF90 (PANTHER); PTHR11748 (PANTHER); IPR016166 (PROSITE_PROFILES); SignalP-TM (SIGNALP_GRAM_POSITIVE); IPR016166 (SUPERFAMILY); IPR016164 (SUPERFAMILY)
FKP355.410.1|m.3336	FKP355.410.1	NODE_1019_length_169601_cov_39.170460	123720	126066	glucose transporter sensor	516	0.999148	YALI0C06424g	IPR003663 (PRINTS); IPR003663 (TIGRFAM); G3DSA:1.20.1250.20 (GENE3D); IPR005828 (PFAM); PTHR23500:SF84 (PANTHER); PTHR23500 (PANTHER); IPR005829 (PROSITE_PATTERNS); IPR005829 (PROSITE_PATTERNS); CYTOPLASMIC_DOMAIN (PHOBIUS); TRANSMEMBRANE (PHOBIUS); CYTOPLASMIC_DOMAIN (PHOBIUS); NON_CYTOPLASMIC_DOMAIN (PHOBIUS); NON_CYTOPLASMIC_DOMAIN (PHOBIUS); NON_CYTOPLASMIC_DOMAIN (PHOBIUS); TRANSMEMBRANE (PH…
FKP355.372.1|m.3092	FKP355.372.1	NODE_1019_length_169601_cov_39.170460	128191	132317	YALI0C06391p	1182	1		no IPS match
FKP355.377.1|m.3075	FKP355.377.1	NODE_1019_length_169601_cov_39.170460	132429	138904	outer membrane adhesin like protein	1390	0.996603	YALI0C06391g	no IPS match
FKP355.377.1|m.3077	FKP355.377.1	NODE_1019_length_169601_cov_39.170460	132429	138904	YALI0C06391p	189	0.996603	YALI0C06391g	no IPS match
FKP355.371.1|m.3386	FKP355.371.1	NODE_1019_length_169601_cov_39.170460	138991	140115	YALI0C06391p	374	0.999111		no IPS match
FKP355.373.1|m.3397	FKP355.373.1	NODE_1019_length_169601_cov_39.170460	140258	142609	YALI0C06391p	208	0.995323		no IPS match
FKP355.374.1|m.3301	FKP355.374.1	NODE_1019_length_169601_cov_39.170460	142882	147698	cell agglutination protein mam3	1578	0.997301		no IPS match
FKP355.388.1|m.3110	FKP355.388.1	NODE_1019_length_169601_cov_39.170460	156869	158966	choline phosphate cytidylyltransferase	365	0.999523		IPR004821 (TIGRFAM); IPR004821 (PFAM); IPR014729 (G3DSA:3.40.50.GENE3D); PTHR10739 (PANTHER); PTHR10739:SF23 (PANTHER); SSF52374 (SUPERFAMILY); SSF52374 (SUPERFAMILY)
FKP355.389.1|m.3414	FKP355.389.1	NODE_1019_length_169601_cov_39.170460	156869	158966	choline phosphate cytidylyltransferase	389	0.999475	YALI0C06303g	IPR004821 (TIGRFAM); IPR014729 (G3DSA:3.40.50.GENE3D); IPR004821 (PFAM); PTHR10739 (PANTHER); PTHR10739:SF23 (PANTHER); SSF52374 (SUPERFAMILY); SSF52374 (SUPERFAMILY)
FKP355.396.1|m.3233	FKP355.396.1	NODE_1019_length_169601_cov_39.170460	159954	162530	protein sis2	489	1	YALI0C06281g	IPR003382 (G3DSA:3.40.50.GENE3D); IPR003382 (PFAM); PTHR14359:SF17 (PANTHER); PTHR14359 (PANTHER); IPR003382 (SUPERFAMILY)
FKP355.396.1|m.3236	FKP355.396.1	NODE_1019_length_169601_cov_39.170460	159954	162530	protein dopey-2	121	1	YALI0C06281g	SIGNAL_PEPTIDE_N_REGION (PHOBIUS); SIGNAL_PEPTIDE (PHOBIUS); SIGNAL_PEPTIDE_H_REGION (PHOBIUS); NON_CYTOPLASMIC_DOMAIN (PHOBIUS); SIGNAL_PEPTIDE_C_REGION (PHOBIUS); SignalP-noTM (SIGNALP_EUK); SignalP-TM (SIGNALP_GRAM_POSITIVE); SignalP-noTM (SIGNALP_GRAM_NEGATIVE)
FKP355.390.1|m.3351	FKP355.390.1	NODE_1019_length_169601_cov_39.170460	166342	167159	tma10p	94	1	YALI0C06237g	IPR006861 (PFAM)
FKP355.386.1|m.3455	FKP355.386.1	NODE_102_length_37747_cov_79.540253	1	1562	sure-like protein	401	1	YALI0D03465g	IPR002828 (TIGRFAM); IPR002828 (PFAM); IPR002828 (G3DSA:3.40.1210.GENE3D); PTHR30457 (PANTHER); PTHR30457:SF7 (PANTHER); IPR002828 (SUPERFAMILY)
FKP355.386.1|m.3456	FKP355.386.1	NODE_102_length_37747_cov_79.540253	1	1562	s19994acid phosphatase (ec ) - yeast (yarrowia lipolytica)	324	1	YALI0D03465g	no IPS match
FKP355.400.1|m.3545	FKP355.400.1	NODE_102_length_37747_cov_79.540253	3131	8685	phosphatidylserine decarboxylase	1212	1		IPR000008 (SMART); IPR000008 (PFAM); IPR003817 (PFAM); IPR000008 (G3DSA:2.60.40.GENE3D); IPR000008 (G3DSA:2.60.40.GENE3D); IPR003817 (TIGRFAM); IPR011992 (G3DSA:1.10.238.GENE3D); IPR003817 (PANTHER); PTHR10067:SF2 (PANTHER); IPR003817 (PANTHER); IPR003817 (PANTHER); PTHR10067:SF2 (PANTHER); SIGNAL_PEPTIDE_C_REGION (PHOBIUS); SIGNAL_PEPTIDE_N_REGION (PHOBIUS); TRANSMEMBRANE (PHOBIUS); SIGNAL_PEPTI…
FKP355.400.1|m.3568	FKP355.400.1	NODE_102_length_37747_cov_79.540253	3131	8685	---NA---	50	1		TRANSMEMBRANE (PHOBIUS); CYTOPLASMIC_DOMAIN (PHOBIUS); NON_CYTOPLASMIC_DOMAIN (PHOBIUS); TMhelix (TMHMM)
FKP355.401.1|m.3503	FKP355.401.1	NODE_102_length_37747_cov_79.540253	3131	8685	phosphatidylserine decarboxylase	1191	1	YALI0D03480g	IPR000008 (SMART); IPR000008 (G3DSA:2.60.40.GENE3D); IPR000008 (PFAM); IPR003817 (TIGRFAM); IPR000008 (G3DSA:2.60.40.GENE3D); IPR003817 (PFAM); IPR011992 (G3DSA:1.10.238.GENE3D); PTHR10067:SF2 (PANTHER); IPR003817 (PANTHER); CYTOPLASMIC_DOMAIN (PHOBIUS); TRANSMEMBRANE (PHOBIUS); NON_CYTOPLASMIC_DOMAIN (PHOBIUS); TRANSMEMBRANE (PHOBIUS); CYTOPLASMIC_DOMAIN (PHOBIUS); IPR000008 (PROSITE_PROFILES); …
FKP355.391.1|m.3495	FKP355.391.1	NODE_102_length_37747_cov_79.540253	9034	11270	bcs1p	509	1	YALI0D03509g	IPR003593 (SMART); IPR014851 (SMART); IPR003959 (PFAM); IPR027417 (G3DSA:3.40.50.GENE3D); IPR014851 (PFAM); IPR027417 (G3DSA:3.40.50.GENE3D); PTHR23070 (PANTHER); IPR027243 (PTHR23070:PANTHER); IPR003960 (PROSITE_PATTERNS); IPR027417 (SUPERFAMILY)
FKP355.392.1|m.3452	FKP355.392.1	NODE_102_length_37747_cov_79.540253	9177	9504	histone-fold containing protein	74	1		no IPS match
FKP355.397.1|m.3480	FKP355.397.1	NODE_102_length_37747_cov_79.540253	11366	14994	ubiquitin carboxyl-terminal hydrolase 25 28	1194	1	YALI0D03531g	IPR025305 (PFAM); IPR001394 (PFAM); PTHR24006 (PANTHER); PTHR24006:SF89 (PANTHER); PTHR24006:SF89 (PANTHER); PTHR24006 (PANTHER); PTHR24006:SF89 (PANTHER); PTHR24006 (PANTHER); PTHR24006:SF89 (PANTHER); IPR018200 (PROSITE_PATTERNS); IPR028889 (PROSITE_PROFILES); SSF54001 (SUPERFAMILY)
FKP355.398.1|m.3431	FKP355.398.1	NODE_102_length_37747_cov_79.540253	15365	17665	vacuolar protein sorting-associated protein 74	367	1	YALI0D03575g	IPR008628 (PFAM); G3DSA:1.10.3630.10 (GENE3D); IPR008628 (PANTHER); PTHR12704:SF2 (PANTHER)
FKP355.398.1|m.3434	FKP355.398.1	NODE_102_length_37747_cov_79.540253	15365	17665	kelch-like protein 36	76	1	YALI0D03575g	no IPS match
FKP355.393.1|m.3464	FKP355.393.1	NODE_102_length_37747_cov_79.540253	19246	20168	thioesterase	210	1	YALI0D03597g	IPR029069 (G3DSA:3.10.129.GENE3D); PF13279 (PFAM); PTHR31793:SF1 (PANTHER); PTHR31793 (PANTHER); IPR029069 (SUPERFAMILY)
FKP355.394.1|m.3523	FKP355.394.1	NODE_102_length_37747_cov_79.540253	21071	24170	mitochondrial methionyl-trna synthetase	536	1	YALI0D03619g	IPR014758 (PRINTS); IPR014729 (G3DSA:3.40.50.GENE3D); IPR015413 (PFAM); IPR014758 (TIGRFAM); IPR009080 (G3DSA:1.10.730.GENE3D); PTHR11946 (PANTHER); PTHR11946 (PANTHER); PTHR11946:SF88 (PANTHER); PTHR11946:SF88 (PANTHER); IPR001412 (PROSITE_PATTERNS); SSF52374 (SUPERFAMILY); IPR009080 (SUPERFAMILY)
FKP355.394.1|m.3524	FKP355.394.1	NODE_102_length_37747_cov_79.540253	21071	24170	YALI0D03641p	258	1	YALI0D03619g	no IPS match
FKP355.407.1|m.3535	FKP355.407.1	NODE_102_length_37747_cov_79.540253	24556	28164	YALI0D03663p	1144	1	YALI0D03663g	Coil (COILS); Coil (COILS); PTHR28108 (PANTHER); PTHR28108:SF1 (PANTHER); PTHR28108:SF1 (PANTHER)
FKP355.395.1|m.3440	FKP355.395.1	NODE_102_length_37747_cov_79.540253	28815	30841	u2-snrnp associated splicing factor with similarity to the mammalian splicing factor sap49	250	1	YALI0D03696g	IPR029016 (SUPERFAMILY)
FKP355.395.1|m.3441	FKP355.395.1	NODE_102_length_37747_cov_79.540253	28815	30841	thiol-disulfide oxidoreductase	237	1	YALI0D03696g	no IPS match
FKP355.440.1|m.3469	FKP355.440.1	NODE_102_length_37747_cov_79.540253	31578	36206	dna-dependent rna polymerase ii	1246	1	YALI0D03718g	IPR007642 (G3DSA:3.90.1110.GENE3D); IPR007120 (G3DSA:2.40.270.GENE3D); IPR014724 (G3DSA:2.40.50.GENE3D); IPR007641 (PFAM); IPR007644 (PFAM); IPR007642 (PFAM); IPR007646 (PFAM); IPR007120 (PFAM); G3DSA:3.90.1100.10 (GENE3D); IPR007647 (PFAM); IPR007645 (PFAM); IPR015712 (PANTHER); IPR015712 (PANTHER); PTHR20856:SF7 (PANTHER); PTHR20856:SF7 (PANTHER); IPR007121 (PROSITE_PATTERNS); SSF64484 (SUPERFA…
FKP355.440.1|m.3470	FKP355.440.1	NODE_102_length_37747_cov_79.540253	31578	36206	---NA---	401	1	YALI0D03718g	no IPS match
FKP355.440.1|m.3471	FKP355.440.1	NODE_102_length_37747_cov_79.540253	31578	36206	tigr01212 family radical sam protein	371	1	YALI0D03718g	no IPS match
FKP355.399.1|m.3453	FKP355.399.1	NODE_102_length_37747_cov_79.540253	37437	37752	translation initiation factor if-2	104	1	YALI0D03740g	no IPS match
FKP355.406.1|m.3613	FKP355.406.1	NODE_103_length_68078_cov_84.741447	400	1329	aspartate ammonia-lyase	310	1	YALI0B03124g	CYTOPLASMIC_DOMAIN (PHOBIUS); TRANSMEMBRANE (PHOBIUS); NON_CYTOPLASMIC_DOMAIN (PHOBIUS); TMhelix (TMHMM)
FKP355.406.1|m.3614	FKP355.406.1	NODE_103_length_68078_cov_84.741447	400	1329	catechol o-methyltransferase	258	1	YALI0B03124g	IPR029063 (G3DSA:3.40.50.GENE3D); IPR002935 (PFAM); PTHR10509 (PANTHER); PTHR10509:SF25 (PANTHER); IPR002935 (PROSITE_PROFILES); IPR029063 (SUPERFAMILY)
FKP355.408.1|m.3789	FKP355.408.1	NODE_103_length_68078_cov_84.741447	2000	4311	fis family transcriptional regulator	394	1	YALI0B03102g	no IPS match
FKP355.413.1|m.3729	FKP355.413.1	NODE_103_length_68078_cov_84.741447	5573	7104	fumarylacetoacetate hydrolase	301	1	YALI0B03080g	IPR011234 (G3DSA:3.90.850.GENE3D); IPR011234 (PFAM); PTHR11820:SF6 (PANTHER); PTHR11820 (PANTHER); IPR011234 (SUPERFAMILY)
FKP355.409.1|m.3604	FKP355.409.1	NODE_103_length_68078_cov_84.741447	7570	10041	zn2 cys6 dna-binding protein	438	1	YALI0B03058g	IPR021858 (PFAM); PTHR37534 (PANTHER); PTHR37534:SF2 (PANTHER)
FKP355.409.1|m.3605	FKP355.409.1	NODE_103_length_68078_cov_84.741447	7570	10041	pre-mrna-splicing factor syf2	233	1	YALI0B03058g	Coil (COILS); Coil (COILS); IPR013260 (PFAM); PTHR13264:SF5 (PANTHER); IPR013260 (PANTHER)
FKP355.414.1|m.3712	FKP355.414.1	NODE_103_length_68078_cov_84.741447	10524	14102	duf1716 domain protein	536	1	YALI0B03014g	Coil (COILS); IPR011989 (G3DSA:1.25.10.GENE3D); IPR013180 (PFAM); PTHR14978 (PANTHER); PTHR14978:SF0 (PANTHER); IPR016024 (SUPERFAMILY)
FKP355.414.1|m.3713	FKP355.414.1	NODE_103_length_68078_cov_84.741447	10524	14102	pam17p	201	1	YALI0B03014g	IPR013875 (PFAM); PTHR28021 (PANTHER); PTHR28021:SF1 (PANTHER); TRANSMEMBRANE (PHOBIUS); NON_CYTOPLASMIC_DOMAIN (PHOBIUS); CYTOPLASMIC_DOMAIN (PHOBIUS); TRANSMEMBRANE (PHOBIUS); CYTOPLASMIC_DOMAIN (PHOBIUS); TMhelix (TMHMM); TMhelix (TMHMM)
FKP355.414.1|m.3715	FKP355.414.1	NODE_103_length_68078_cov_84.741447	10524	14102	slx9p	141	1	YALI0B03014g	PF15341 (PFAM); PTHR31109 (PANTHER)
FKP355.425.1|m.3596	FKP355.425.1	NODE_103_length_68078_cov_84.741447	14211	16602	glycerol-3-phosphate dehydrogenase	123	1		IPR006109 (PFAM); IPR013328 (G3DSA:1.10.1040.GENE3D); PTHR11728 (PANTHER); PTHR11728:SF8 (PANTHER); IPR008927 (SUPERFAMILY)
FKP355.424.1|m.3746	FKP355.424.1	NODE_103_length_68078_cov_84.741447	14211	17034	gpd2p	399	1	YALI0B02948g	IPR006168 (PRINTS); IPR006168 (PIRSF); IPR013328 (G3DSA:1.10.1040.GENE3D); IPR006109 (PFAM); IPR017751 (TIGRFAM); IPR011128 (PFAM); G3DSA:3.40.50.720 (GENE3D); PTHR11728 (PANTHER); PTHR11728:SF8 (PANTHER); IPR006168 (PROSITE_PATTERNS); SIGNAL_PEPTIDE_H_REGION (PHOBIUS); SIGNAL_PEPTIDE_N_REGION (PHOBIUS); NON_CYTOPLASMIC_DOMAIN (PHOBIUS); SIGNAL_PEPTIDE_C_REGION (PHOBIUS); SIGNAL_PEPTIDE (PHOBIUS)…
FKP355.412.1|m.3768	FKP355.412.1	NODE_103_length_68078_cov_84.741447	20824	22789	mfs general substrate transporter	562	0.999491		G3DSA:1.20.1250.20 (GENE3D); IPR011701 (PFAM); PTHR23501 (PANTHER); PTHR23501 (PANTHER); PTHR23501:SF60 (PANTHER); PTHR23501:SF60 (PANTHER); TRANSMEMBRANE (PHOBIUS); TRANSMEMBRANE (PHOBIUS); NON_CYTOPLASMIC_DOMAIN (PHOBIUS); TRANSMEMBRANE (PHOBIUS); NON_CYTOPLASMIC_DOMAIN (PHOBIUS); TRANSMEMBRANE (PHOBIUS); TRANSMEMBRANE (PHOBIUS); TRANSMEMBRANE (PHOBIUS); TRANSMEMBRANE (PHOBIUS); CYTOPLASMIC_DOM…
FKP355.439.1|m.3576	FKP355.439.1	NODE_103_length_68078_cov_84.741447	23123	28080	26s proteasome regulatory subunit rpn-1	980	1	YALI0B02860g	Coil (COILS); IPR016643 (PIRSF); IPR002015 (PFAM); IPR011989 (G3DSA:1.25.10.GENE3D); IPR016643 (PTHR10943:PANTHER); PTHR10943 (PANTHER); IPR016024 (SUPERFAMILY)
FKP355.439.1|m.3577	FKP355.439.1	NODE_103_length_68078_cov_84.741447	23123	28080	membrane protein	555	1	YALI0B02860g	PTHR38644 (PANTHER); CYTOPLASMIC_DOMAIN (PHOBIUS); TRANSMEMBRANE (PHOBIUS); NON_CYTOPLASMIC_DOMAIN (PHOBIUS); TRANSMEMBRANE (PHOBIUS); CYTOPLASMIC_DOMAIN (PHOBIUS)
FKP355.416.1|m.3618	FKP355.416.1	NODE_103_length_68078_cov_84.741447	28960	29940	3-hydroxyanthranilate -dioxygenase	158	1	YALI0B02852g	IPR010329 (TIGRFAM); IPR014710 (G3DSA:2.60.120.GENE3D); IPR010329 (PFAM); IPR010329 (PANTHER); IPR011051 (SUPERFAMILY)
FKP355.416.1|m.3620	FKP355.416.1	NODE_103_length_68078_cov_84.741447	28960	29940	3-hydroxyanthranilate -dioxygenase	65	1	YALI0B02852g	IPR010329 (PFAM); IPR010329 (PANTHER); IPR011051 (SUPERFAMILY)
FKP355.431.1|m.3739	FKP355.431.1	NODE_103_length_68078_cov_84.741447	30021	32920	pheromone maturation dipeptidyl aminopeptidase	888	1	YALI0B02838g	IPR002469 (G3DSA:2.140.10.GENE3D); IPR029058 (G3DSA:3.40.50.GENE3D); IPR002469 (PFAM); IPR001375 (PFAM); PTHR11731 (PANTHER); PTHR11731 (PANTHER); PTHR11731:SF125 (PANTHER); PTHR11731:SF125 (PANTHER); NON_CYTOPLASMIC_DOMAIN (PHOBIUS); CYTOPLASMIC_DOMAIN (PHOBIUS); TRANSMEMBRANE (PHOBIUS); IPR029058 (SUPERFAMILY); SSF82171 (SUPERFAMILY); TMhelix (TMHMM)
FKP355.434.1|m.3772	FKP355.434.1	NODE_103_length_68078_cov_84.741447	33730	38934	map kinase	506	1		Coil (COILS); IPR002290 (SMART); IPR000719 (PFAM); G3DSA:3.30.200.20 (GENE3D); G3DSA:1.10.510.10 (GENE3D); PTHR24055 (PANTHER); PTHR24055:SF204 (PANTHER); IPR003527 (PROSITE_PATTERNS); IPR008271 (PROSITE_PATTERNS); IPR017441 (PROSITE_PATTERNS); IPR000719 (PROSITE_PROFILES); IPR011009 (SUPERFAMILY)
FKP355.434.1|m.3773	FKP355.434.1	NODE_103_length_68078_cov_84.741447	33730	38934	phosphotyrosyl phosphatase activator	448	1		IPR004327 (PIRSF); IPR004327 (PFAM); IPR004327 (PANTHER); PTHR10012:SF3 (PANTHER); SSF140984 (SUPERFAMILY)
FKP355.434.1|m.3774	FKP355.434.1	NODE_103_length_68078_cov_84.741447	33730	38934	ycr045c-like protein	346	1		IPR015500 (PRINTS); IPR000209 (G3DSA:3.40.50.GENE3D); IPR000209 (PFAM); PTHR10795:SF389 (PANTHER); IPR015500 (PANTHER); IPR022398 (PROSITE_PATTERNS); IPR023827 (PROSITE_PATTERNS); IPR000209 (SUPERFAMILY)
FKP355.434.1|m.3780	FKP355.434.1	NODE_103_length_68078_cov_84.741447	33730	38934	secreted protein	81	1		SIGNAL_PEPTIDE (PHOBIUS); SIGNAL_PEPTIDE_N_REGION (PHOBIUS); SIGNAL_PEPTIDE_C_REGION (PHOBIUS); SIGNAL_PEPTIDE_H_REGION (PHOBIUS); NON_CYTOPLASMIC_DOMAIN (PHOBIUS); SignalP-noTM (SIGNALP_EUK)
FKP355.435.1|m.3660	FKP355.435.1	NODE_103_length_68078_cov_84.741447	33730	38934	map kinase	506	1	YALI0B02816g	Coil (COILS); IPR002290 (SMART); IPR000719 (PFAM); G3DSA:3.30.200.20 (GENE3D); G3DSA:1.10.510.10 (GENE3D); PTHR24055 (PANTHER); PTHR24055:SF204 (PANTHER); IPR003527 (PROSITE_PATTERNS); IPR017441 (PROSITE_PATTERNS); IPR008271 (PROSITE_PATTERNS); IPR000719 (PROSITE_PROFILES); IPR011009 (SUPERFAMILY)
FKP355.435.1|m.3661	FKP355.435.1	NODE_103_length_68078_cov_84.741447	33730	38934	phosphotyrosyl phosphatase activator	448	1	YALI0B02816g	IPR004327 (PFAM); IPR004327 (PIRSF); PTHR10012:SF3 (PANTHER); IPR004327 (PANTHER); SSF140984 (SUPERFAMILY)
FKP355.435.1|m.3662	FKP355.435.1	NODE_103_length_68078_cov_84.741447	33730	38934	ycr045c-like protein	380	1	YALI0B02816g	IPR015500 (PRINTS); IPR000209 (PFAM); IPR000209 (G3DSA:3.40.50.GENE3D); IPR015500 (PANTHER); PTHR10795:SF389 (PANTHER); IPR023827 (PROSITE_PATTERNS); IPR022398 (PROSITE_PATTERNS); SIGNAL_PEPTIDE_H_REGION (PHOBIUS); SIGNAL_PEPTIDE (PHOBIUS); SIGNAL_PEPTIDE_N_REGION (PHOBIUS); NON_CYTOPLASMIC_DOMAIN (PHOBIUS); SIGNAL_PEPTIDE_C_REGION (PHOBIUS); SignalP-noTM (SIGNALP_EUK); IPR000209 (SUPERFAMILY)
FKP355.436.1|m.3688	FKP355.436.1	NODE_103_length_68078_cov_84.741447	39580	44880	nup192p	1667	1	YALI0B02750g	IPR021827 (PFAM); IPR011989 (G3DSA:1.25.10.GENE3D); PTHR31344:SF0 (PANTHER); PTHR31344:SF0 (PANTHER); PTHR31344 (PANTHER); PTHR31344 (PANTHER); IPR016024 (SUPERFAMILY)
FKP355.450.1|m.3676	FKP355.450.1	NODE_103_length_68078_cov_84.741447	45280	47002	phosphoglycerate mutase	263	1	YALI0B02728g	IPR013078 (SMART); IPR029033 (G3DSA:3.40.50.GENE3D); IPR005952 (TIGRFAM); IPR013078 (PFAM); PTHR11931:SF7 (PANTHER); IPR005952 (PANTHER); IPR001345 (PROSITE_PATTERNS); IPR005952 (HAMAP); IPR029033 (SUPERFAMILY)
FKP355.451.1|m.3734	FKP355.451.1	NODE_103_length_68078_cov_84.741447	45952	46215	phosphoglycerate mutase	82	1		IPR029033 (G3DSA:3.40.50.GENE3D); IPR005952 (TIGRFAM); IPR013078 (PFAM); IPR005952 (PANTHER); PTHR11931:SF7 (PANTHER); IPR029033 (SUPERFAMILY)
FKP355.437.2|m.3656	FKP355.437.2	NODE_103_length_68078_cov_84.741447	47760	48324	tpa: nuclear pore complex protein an-nsp1	175	1		SignalP-TM (SIGNALP_GRAM_POSITIVE)
FKP355.437.1|m.3636	FKP355.437.1	NODE_103_length_68078_cov_84.741447	47760	53516	cu(+2)-transporting p-type required for export of copper from the cytosol into an extracytos	673	1	YALI0B02684g	IPR006121 (PFAM); IPR008250 (G3DSA:2.70.150.GENE3D); IPR008250 (PFAM); G3DSA:3.30.70.100 (GENE3D); G3DSA:3.30.70.100 (GENE3D); G3DSA:3.30.70.100 (GENE3D); IPR006122 (TIGRFAM); PTHR24093 (PANTHER); PTHR24093:SF50 (PANTHER); PTHR24093:SF50 (PANTHER); IPR017969 (PROSITE_PATTERNS); IPR017969 (PROSITE_PATTERNS); CYTOPLASMIC_DOMAIN (PHOBIUS); NON_CYTOPLASMIC_DOMAIN (PHOBIUS); TRANSMEMBRANE (PHOBIUS); T…
FKP355.437.1|m.3637	FKP355.437.1	NODE_103_length_68078_cov_84.741447	47760	53516	essential component of the nuclear pore which mediates nuclear import and export	549	1	YALI0B02684g	IPR007758 (PFAM); IPR026010 (PANTHER); PTHR12084:SF0 (PANTHER); SignalP-TM (SIGNALP_GRAM_POSITIVE)
FKP355.437.1|m.3638	FKP355.437.1	NODE_103_length_68078_cov_84.741447	47760	53516	copper resistance-associated p-type atpase	381	1	YALI0B02684g	IPR001757 (PRINTS); IPR001757 (PRINTS); IPR001757 (TIGRFAM); IPR023299 (G3DSA:3.40.1110.GENE3D); IPR023214 (PFAM); IPR023214 (G3DSA:3.40.50.GENE3D); PTHR24093:SF50 (PANTHER); PTHR24093 (PANTHER); NON_CYTOPLASMIC_DOMAIN (PHOBIUS); TRANSMEMBRANE (PHOBIUS); TRANSMEMBRANE (PHOBIUS); CYTOPLASMIC_DOMAIN (PHOBIUS); CYTOPLASMIC_DOMAIN (PHOBIUS); IPR023214 (SUPERFAMILY); IPR023299 (SUPERFAMILY); TMhelix (…
FKP355.475.1|m.3626	FKP355.475.1	NODE_103_length_68078_cov_84.741447	54323	57007	YALI0B02662p	659	1	YALI0B02662g	Coil (COILS)
FKP355.438.1|m.3623	FKP355.438.1	NODE_103_length_68078_cov_84.741447	57377	58839	mfs transporter	263	1	YALI0B02596g	no IPS match
FKP355.462.1|m.3756	FKP355.462.1	NODE_103_length_68078_cov_84.741447	59781	62361	afg3 family protein	810	1	YALI0B02574g	Coil (COILS); Coil (COILS); IPR003593 (SMART); IPR011546 (PFAM); IPR003959 (PFAM); IPR000642 (PFAM); IPR027417 (G3DSA:3.40.50.GENE3D); IPR005936 (TIGRFAM); G3DSA:1.10.8.60 (GENE3D); PTHR23076:SF10 (PANTHER); PTHR23076 (PANTHER); IPR003960 (PROSITE_PATTERNS); TRANSMEMBRANE (PHOBIUS); CYTOPLASMIC_DOMAIN (PHOBIUS); TRANSMEMBRANE (PHOBIUS); NON_CYTOPLASMIC_DOMAIN (PHOBIUS); CYTOPLASMIC_DOMAIN (PHOBIU…
FKP355.448.1|m.3683	FKP355.448.1	NODE_103_length_68078_cov_84.741447	63701	65820	cation efflux family protein family	570	1	YALI0B02552g	IPR027469 (G3DSA:1.20.1510.GENE3D); IPR002524 (PFAM); IPR002524 (PANTHER); PTHR11562:SF47 (PANTHER); TRANSMEMBRANE (PHOBIUS); CYTOPLASMIC_DOMAIN (PHOBIUS); TRANSMEMBRANE (PHOBIUS); TRANSMEMBRANE (PHOBIUS); CYTOPLASMIC_DOMAIN (PHOBIUS); CYTOPLASMIC_DOMAIN (PHOBIUS); TRANSMEMBRANE (PHOBIUS); NON_CYTOPLASMIC_DOMAIN (PHOBIUS); CYTOPLASMIC_DOMAIN (PHOBIUS); TRANSMEMBRANE (PHOBIUS); NON_CYTOPLASMIC_DOM…
FKP355.404.1|m.3569	FKP355.404.1	NODE_1034_length_224_cov_128.174103	1	304	YALI0F01518p	101	1		SignalP-TM (SIGNALP_GRAM_POSITIVE)
FKP355.444.1|m.3799	FKP355.444.1	NODE_1043_length_96_cov_135.250000	1	168	YALI0B09867p	56	1		no IPS match
FKP355.443.1|m.3802	FKP355.443.1	NODE_1046_length_126_cov_26.992064	1	206	YALI0B17028p	68	1		no IPS match
FKP355.473.1|m.3810	FKP355.473.1	NODE_105_length_6051_cov_184.159973	4169	5924	snf7 family protein	214	1	YALI0E00396g	Coil (COILS); IPR005024 (PFAM); PTHR10476 (PANTHER); PTHR10476:SF4 (PANTHER)
FKP355.473.1|m.3811	FKP355.473.1	NODE_105_length_6051_cov_184.159973	4169	5924	adenylyl-sulfate kinase	199	1	YALI0E00396g	IPR002891 (PFAM); IPR027417 (G3DSA:3.40.50.GENE3D); IPR002891 (TIGRFAM); PTHR11055 (PANTHER); IPR002891 (HAMAP); IPR027417 (SUPERFAMILY)
FKP355.474.1|m.3807	FKP355.474.1	NODE_105_length_6051_cov_184.159973	4228	4717	adenylyl-sulfate kinase	123	1		IPR002891 (TIGRFAM); IPR002891 (PFAM); IPR027417 (G3DSA:3.40.50.GENE3D); PTHR11055 (PANTHER); IPR027417 (SUPERFAMILY)
FKP355.458.1|m.3816	FKP355.458.1	NODE_106_length_14139_cov_158.844193	71	3794	adenylate kinase	300	0.996509	YALI0B00704g	no IPS match
FKP355.458.1|m.3817	FKP355.458.1	NODE_106_length_14139_cov_158.844193	71	3794	potential cytoplasmic adenylate kinase	252	0.996509	YALI0B00704g	Coil (COILS); IPR000850 (PRINTS); IPR006259 (TIGRFAM); IPR007862 (PFAM); PF00406 (PFAM); IPR027417 (G3DSA:3.40.50.GENE3D); IPR000850 (PANTHER); IPR000850 (PROSITE_PATTERNS); IPR000850 (HAMAP); IPR028587 (HAMAP); IPR027417 (SUPERFAMILY)
FKP355.455.1|m.3831	FKP355.455.1	NODE_106_length_14139_cov_158.844193	6118	9337	deoxyhypusine synthase	357	0.992236	YALI0B00726g	IPR002773 (PFAM); IPR002773 (G3DSA:3.40.910.GENE3D); IPR002773 (TIGRFAM); IPR002773 (PANTHER); IPR029035 (SUPERFAMILY)
FKP355.454.1|m.3842	FKP355.454.1	NODE_106_length_14139_cov_158.844193	11575	13855	kelch repeat protein	329	0.985533	YALI0B00748g	IPR000210 (PFAM); G3DSA:3.30.710.10 (GENE3D); IPR000210 (PROSITE_PROFILES); IPR011333 (SUPERFAMILY)
FKP355.476.1|m.3927	FKP355.476.1	NODE_107_length_47169_cov_77.339630	803	7434	phospholipid-transporting atpase	1709	0.999847	YALI0E04169g	IPR008250 (PFAM); IPR006539 (TIGRFAM); IPR023214 (G3DSA:3.40.50.GENE3D); PF12710 (PFAM); PF13246 (PFAM); IPR008250 (G3DSA:2.70.150.GENE3D); IPR032630 (PFAM); IPR001757 (TIGRFAM); IPR023299 (G3DSA:3.40.1110.GENE3D); IPR032631 (PFAM); IPR023299 (G3DSA:3.40.1110.GENE3D); PTHR24092:SF8 (PANTHER); IPR006539 (PANTHER); IPR006539 (PANTHER); IPR006539 (PANTHER); PTHR24092:SF8 (PANTHER); PTHR24092:SF8 (PA…
FKP355.476.1|m.3929	FKP355.476.1	NODE_107_length_47169_cov_77.339630	803	7434	YALI0E04158p	223	0.999847	YALI0E04169g	SignalP-TM (SIGNALP_GRAM_POSITIVE)
FKP355.456.1|m.3909	FKP355.456.1	NODE_107_length_47169_cov_77.339630	8081	11066	thiamin biosynthesis protein (thi-4)	514	1	YALI0E04224g	IPR013749 (PFAM); IPR029056 (G3DSA:3.40.1190.GENE3D); IPR004399 (TIGRFAM); IPR016084 (G3DSA:1.20.910.GENE3D); IPR004305 (PFAM); PTHR20858:SF17 (PANTHER); PTHR20858 (PANTHER); IPR016084 (SUPERFAMILY); IPR029056 (SUPERFAMILY)
FKP355.456.1|m.3910	FKP355.456.1	NODE_107_length_47169_cov_77.339630	8081	11066	arginase family protein	424	1	YALI0E04224g	IPR006035 (PRINTS); IPR006035 (PFAM); IPR023696 (G3DSA:3.40.800.GENE3D); IPR006035 (PANTHER); PTHR11358:SF28 (PANTHER); IPR020855 (PROSITE_PATTERNS); IPR006035 (PROSITE_PROFILES); SSF52768 (SUPERFAMILY)
FKP355.457.1|m.3866	FKP355.457.1	NODE_107_length_47169_cov_77.339630	12474	15468	alanyl-trna synthetase	416	1	YALI0E04246g	Coil (COILS); Coil (COILS); IPR012947 (SMART); IPR012947 (PFAM); IPR018164 (PFAM); PTHR11777 (PANTHER); IPR018165 (PROSITE_PROFILES); IPR009000 (SUPERFAMILY); IPR018163 (SUPERFAMILY)
FKP355.457.1|m.3867	FKP355.457.1	NODE_107_length_47169_cov_77.339630	12474	15468	YALI0E04268p	393	1	YALI0E04246g	no IPS match
FKP355.468.1|m.3962	FKP355.468.1	NODE_107_length_47169_cov_77.339630	16218	25168	beige beach domain-containing protein	2166	1	YALI0E04312g	IPR000409 (SMART); IPR023362 (G3DSA:2.30.29.GENE3D); IPR000409 (PFAM); IPR000409 (G3DSA:1.10.1540.GENE3D); IPR013320 (G3DSA:2.60.120.GENE3D); IPR023362 (PFAM); PF13385 (PFAM); IPR015943 (G3DSA:2.130.10.GENE3D); PTHR13743 (PANTHER); NON_CYTOPLASMIC_DOMAIN (PHOBIUS); TRANSMEMBRANE (PHOBIUS); NON_CYTOPLASMIC_DOMAIN (PHOBIUS); CYTOPLASMIC_DOMAIN (PHOBIUS); TRANSMEMBRANE (PHOBIUS); IPR000409 (PROSITE_…
FKP355.468.1|m.3963	FKP355.468.1	NODE_107_length_47169_cov_77.339630	16218	25168	golgin subfamily a member 4-like	616	1	YALI0E04312g	Coil (COILS); Coil (COILS); TRANSMEMBRANE (PHOBIUS); NON_CYTOPLASMIC_DOMAIN (PHOBIUS); CYTOPLASMIC_DOMAIN (PHOBIUS)
FKP355.459.1|m.3922	FKP355.459.1	NODE_107_length_47169_cov_77.339630	25497	26775	YALI0E04334p	308	1	YALI0E04334g	Coil (COILS); PTHR42082:SF1 (PANTHER); PTHR42082 (PANTHER); SIGNAL_PEPTIDE_H_REGION (PHOBIUS); SIGNAL_PEPTIDE_N_REGION (PHOBIUS); SIGNAL_PEPTIDE_C_REGION (PHOBIUS); NON_CYTOPLASMIC_DOMAIN (PHOBIUS); SIGNAL_PEPTIDE (PHOBIUS); SignalP-TM (SIGNALP_GRAM_POSITIVE)
FKP355.465.1|m.3849	FKP355.465.1	NODE_107_length_47169_cov_77.339630	27004	30089	amn1p	718	1	YALI0E04356g	IPR006553 (SMART); G3DSA:3.80.10.10 (GENE3D); PTHR24006 (PANTHER); SSF52047 (SUPERFAMILY)
FKP355.501.1|m.3879	FKP355.501.1	NODE_107_length_47169_cov_77.339630	30875	36665	sps-sensor serine protease component ssy5	678	1	YALI0E04400g	IPR012985 (PIRSF); IPR012985 (PFAM); G3DSA:2.40.10.10 (GENE3D); IPR009003 (SUPERFAMILY)
FKP355.501.1|m.3880	FKP355.501.1	NODE_107_length_47169_cov_77.339630	30875	36665	potential sterol binding protein	253	1	YALI0E04400g	IPR001199 (G3DSA:3.10.120.GENE3D); IPR001199 (PFAM); PTHR10281:SF4 (PANTHER); PTHR10281 (PANTHER); TRANSMEMBRANE (PHOBIUS); NON_CYTOPLASMIC_DOMAIN (PHOBIUS); CYTOPLASMIC_DOMAIN (PHOBIUS); IPR001199 (SUPERFAMILY); TMhelix (TMHMM)
FKP355.501.1|m.3882	FKP355.501.1	NODE_107_length_47169_cov_77.339630	30875	36665	histidinol dehydrogenase	179	1	YALI0E04400g	CYTOPLASMIC_DOMAIN (PHOBIUS); TRANSMEMBRANE (PHOBIUS); NON_CYTOPLASMIC_DOMAIN (PHOBIUS); TRANSMEMBRANE (PHOBIUS); NON_CYTOPLASMIC_DOMAIN (PHOBIUS); TMhelix (TMHMM); TMhelix (TMHMM)
FKP355.466.1|m.3955	FKP355.466.1	NODE_107_length_47169_cov_77.339630	37316	39629	rrp6p	747	1	YALI0E04444g	Coil (COILS); IPR002562 (SMART); IPR002121 (SMART); IPR002562 (PFAM); IPR012337 (G3DSA:3.30.420.GENE3D); IPR012588 (PFAM); IPR002121 (PFAM); PTHR12124 (PANTHER); PTHR12124:SF47 (PANTHER); PTHR12124:SF47 (PANTHER); IPR002121 (PROSITE_PROFILES); IPR012337 (SUPERFAMILY); IPR010997 (SUPERFAMILY)
FKP355.463.1|m.3860	FKP355.463.1	NODE_107_length_47169_cov_77.339630	39817	41099	i-aaa protease complex subunit mgr1	320	1	YALI0E04466g	IPR013911 (PFAM); CYTOPLASMIC_DOMAIN (PHOBIUS); TRANSMEMBRANE (PHOBIUS); NON_CYTOPLASMIC_DOMAIN (PHOBIUS); NON_CYTOPLASMIC_DOMAIN (PHOBIUS); TRANSMEMBRANE (PHOBIUS); TMhelix (TMHMM); TMhelix (TMHMM)
FKP355.464.1|m.3898	FKP355.464.1	NODE_107_length_47169_cov_77.339630	42156	44665	aromatic ring-opening dioxygenase subunit	328	1	YALI0E04488g	IPR004183 (PFAM); IPR004183 (G3DSA:3.40.830.GENE3D); PTHR30096:SF0 (PANTHER); PTHR30096 (PANTHER); IPR004183 (SUPERFAMILY)
FKP355.467.1|m.3949	FKP355.467.1	NODE_107_length_47169_cov_77.339630	44912	47209	oligopeptide transporter	606	1	YALI0E04510g	IPR000109 (PFAM); G3DSA:1.20.1250.20 (GENE3D); PTHR11654:SF118 (PANTHER); IPR000109 (PANTHER); TRANSMEMBRANE (PHOBIUS); CYTOPLASMIC_DOMAIN (PHOBIUS); NON_CYTOPLASMIC_DOMAIN (PHOBIUS); NON_CYTOPLASMIC_DOMAIN (PHOBIUS); TRANSMEMBRANE (PHOBIUS); TRANSMEMBRANE (PHOBIUS); TRANSMEMBRANE (PHOBIUS); CYTOPLASMIC_DOMAIN (PHOBIUS); NON_CYTOPLASMIC_DOMAIN (PHOBIUS); TRANSMEMBRANE (PHOBIUS); TRANSMEMBRANE (PH…
FKP355.477.1|m.4005	FKP355.477.1	NODE_108_length_42285_cov_99.291901	517	3814	ribosome biogenesis gtpase	641	1		Coil (COILS); IPR027417 (G3DSA:3.40.50.GENE3D); IPR006073 (PFAM); PTHR11089:SF7 (PANTHER); PTHR11089 (PANTHER); PTHR11089 (PANTHER); PTHR11089:SF7 (PANTHER); IPR027417 (SUPERFAMILY)
FKP355.477.1|m.4006	FKP355.477.1	NODE_108_length_42285_cov_99.291901	517	3814	low-density lipoprotein receptor-related	355	1		NON_CYTOPLASMIC_DOMAIN (PHOBIUS); NON_CYTOPLASMIC_DOMAIN (PHOBIUS); TRANSMEMBRANE (PHOBIUS); CYTOPLASMIC_DOMAIN (PHOBIUS); TRANSMEMBRANE (PHOBIUS); TMhelix (TMHMM); TMhelix (TMHMM)
FKP355.477.1|m.4007	FKP355.477.1	NODE_108_length_42285_cov_99.291901	517	3814	single-domain possibly non-specific due to the lack of the second domain	257	1		IPR011078 (PIRSF); IPR001608 (PFAM); IPR029066 (G3DSA:3.20.20.GENE3D); IPR011078 (TIGRFAM); IPR011078 (PANTHER); IPR011078 (PROSITE_PATTERNS); IPR029066 (SUPERFAMILY)
FKP355.477.1|m.4009	FKP355.477.1	NODE_108_length_42285_cov_99.291901	517	3814	large subunit gtpase 1	171	1		PTHR11089 (PANTHER); PTHR11089:SF7 (PANTHER)
FKP355.478.1|m.4119	FKP355.478.1	NODE_108_length_42285_cov_99.291901	517	3814	ribosome biogenesis gtpase	725	1	YALI0C21956g	Coil (COILS); IPR027417 (G3DSA:3.40.50.GENE3D); IPR006073 (PFAM); PTHR11089 (PANTHER); PTHR11089 (PANTHER); PTHR11089:SF7 (PANTHER); PTHR11089:SF7 (PANTHER); IPR030378 (PROSITE_PROFILES); IPR027417 (SUPERFAMILY)
FKP355.478.1|m.4120	FKP355.478.1	NODE_108_length_42285_cov_99.291901	517	3814	low-density lipoprotein receptor-related	355	1	YALI0C21956g	TRANSMEMBRANE (PHOBIUS); NON_CYTOPLASMIC_DOMAIN (PHOBIUS); NON_CYTOPLASMIC_DOMAIN (PHOBIUS); TRANSMEMBRANE (PHOBIUS); CYTOPLASMIC_DOMAIN (PHOBIUS); TMhelix (TMHMM); TMhelix (TMHMM)
FKP355.478.1|m.4121	FKP355.478.1	NODE_108_length_42285_cov_99.291901	517	3814	single-domain possibly non-specific due to the lack of the second domain	257	1	YALI0C21956g	IPR001608 (PFAM); IPR029066 (G3DSA:3.20.20.GENE3D); IPR011078 (PIRSF); IPR011078 (TIGRFAM); IPR011078 (PANTHER); IPR011078 (PROSITE_PATTERNS); IPR029066 (SUPERFAMILY)
FKP355.469.1|m.4031	FKP355.469.1	NODE_108_length_42285_cov_99.291901	4958	6057	udp-glucose 4-epimerase	366	1	YALI0C21978g	no IPS match
FKP355.471.1|m.3991	FKP355.471.1	NODE_108_length_42285_cov_99.291901	6176	7173	hsp31p	240	1	YALI0C22000g	IPR002818 (PFAM); IPR029062 (G3DSA:3.40.50.GENE3D); PTHR11019:SF106 (PANTHER); PTHR11019 (PANTHER); IPR029062 (SUPERFAMILY)
FKP355.470.1|m.4021	FKP355.470.1	NODE_108_length_42285_cov_99.291901	9536	11808	abc transporter family protein	675	1	YALI0C22022g	no IPS match
FKP355.472.1|m.4112	FKP355.472.1	NODE_108_length_42285_cov_99.291901	12224	14462	malate transporter	658	1	YALI0C22044g	TMhelix (TMHMM)
FKP355.491.1|m.4087	FKP355.491.1	NODE_108_length_42285_cov_99.291901	15017	19093	nucleoporin nic96	897	1	YALI0C22066g	IPR007231 (PFAM); IPR007231 (PANTHER)
FKP355.491.1|m.4088	FKP355.491.1	NODE_108_length_42285_cov_99.291901	15017	19093	yhr112c-like protein	381	1	YALI0C22066g	IPR000277 (PIRSF); IPR015421 (G3DSA:3.40.640.GENE3D); IPR015422 (G3DSA:3.90.1150.GENE3D); IPR000277 (PFAM); PTHR11808:SF35 (PANTHER); IPR000277 (PANTHER); IPR000277 (PROSITE_PATTERNS); IPR015424 (SUPERFAMILY)
FKP355.479.1|m.4074	FKP355.479.1	NODE_108_length_42285_cov_99.291901	20175	21016	thioesterase superfamily protein	225	1	YALI0C22121g	PF13279 (PFAM); IPR029069 (G3DSA:3.10.129.GENE3D); PTHR31793:SF1 (PANTHER); PTHR31793 (PANTHER); IPR029069 (SUPERFAMILY)
FKP355.488.1|m.4099	FKP355.488.1	NODE_108_length_42285_cov_99.291901	22572	26500	YALI0C22143p	882	1	YALI0C22143g	TRANSMEMBRANE (PHOBIUS); TRANSMEMBRANE (PHOBIUS); NON_CYTOPLASMIC_DOMAIN (PHOBIUS); CYTOPLASMIC_DOMAIN (PHOBIUS); NON_CYTOPLASMIC_DOMAIN (PHOBIUS); TMhelix (TMHMM)
FKP355.488.1|m.4100	FKP355.488.1	NODE_108_length_42285_cov_99.291901	22572	26500	sterol-4-alpha-carboxylate 3-dehydrogenase	375	1	YALI0C22143g	G3DSA:3.40.50.720 (GENE3D); IPR002225 (PFAM); PTHR10366:SF242 (PANTHER); PTHR10366:SF242 (PANTHER); PTHR10366 (PANTHER); IPR016040 (SUPERFAMILY); TMhelix (TMHMM)
FKP355.482.1|m.4082	FKP355.482.1	NODE_108_length_42285_cov_99.291901	27373	28643	membrane protein	350	1	YALI0C22187g	Coil (COILS); IPR024722 (PFAM); PTHR28285:SF2 (PANTHER); PTHR28285 (PANTHER); PTHR28285 (PANTHER); PTHR28285:SF2 (PANTHER); NON_CYTOPLASMIC_DOMAIN (PHOBIUS); CYTOPLASMIC_DOMAIN (PHOBIUS); NON_CYTOPLASMIC_DOMAIN (PHOBIUS); TRANSMEMBRANE (PHOBIUS); TRANSMEMBRANE (PHOBIUS); SignalP-TM (SIGNALP_EUK); SignalP-TM (SIGNALP_GRAM_POSITIVE); TMhelix (TMHMM); TMhelix (TMHMM)
FKP355.481.1|m.3994	FKP355.481.1	NODE_108_length_42285_cov_99.291901	29059	31638	small ubiquitin-related modifier-like	400	1	YALI0C22209g	Coil (COILS); IPR022617 (PFAM); G3DSA:3.10.20.90 (GENE3D); PTHR10562:SF24 (PANTHER); PTHR10562 (PANTHER); IPR000626 (PROSITE_PROFILES); IPR029071 (SUPERFAMILY)
FKP355.489.1|m.4044	FKP355.489.1	NODE_108_length_42285_cov_99.291901	32164	39910	rna polymerase iii transcription factor	1395	0.999862	YALI0C22231g	Coil (COILS); Coil (COILS); IPR007309 (PFAM); PTHR15180 (PANTHER)
FKP355.489.1|m.4045	FKP355.489.1	NODE_108_length_42285_cov_99.291901	32164	39910	nup60p	547	0.999862	YALI0C22231g	PTHR28284:SF1 (PANTHER); PTHR28284 (PANTHER)
FKP355.485.1|m.4034	FKP355.485.1	NODE_108_length_42285_cov_99.291901	40328	42219	syntaxin 7	232	1	YALI0C22275g	Coil (COILS); G3DSA:1.20.58.70 (GENE3D); PF14523 (PFAM); PTHR19957:SF38 (PANTHER); PTHR19957 (PANTHER); IPR000727 (PROSITE_PROFILES); IPR010989 (SUPERFAMILY)
FKP355.486.1|m.4043	FKP355.486.1	NODE_108_length_42285_cov_99.291901	41231	41578	snare domain-containing protein	52	1		IPR000727 (PFAM); G3DSA:1.20.5.110 (GENE3D); CYTOPLASMIC_DOMAIN (PHOBIUS); NON_CYTOPLASMIC_DOMAIN (PHOBIUS); TRANSMEMBRANE (PHOBIUS); TMhelix (TMHMM)
FKP355.495.1|m.4142	FKP355.495.1	NODE_109_length_39110_cov_74.200562	1069	2600	sam-dependent methyltransferase	237	1	YALI0D24475g	no IPS match
FKP355.492.1|m.4174	FKP355.492.1	NODE_109_length_39110_cov_74.200562	4259	7959	YALI0D24453p	707	1	YALI0D24453g	Coil (COILS); PTHR42107 (PANTHER)
FKP355.492.1|m.4175	FKP355.492.1	NODE_109_length_39110_cov_74.200562	4259	7959	van willebrand factor a	373	1	YALI0D24453g	TRANSMEMBRANE (PHOBIUS); NON_CYTOPLASMIC_DOMAIN (PHOBIUS); SIGNAL_PEPTIDE_H_REGION (PHOBIUS); SIGNAL_PEPTIDE_N_REGION (PHOBIUS); SIGNAL_PEPTIDE_C_REGION (PHOBIUS); SIGNAL_PEPTIDE (PHOBIUS); CYTOPLASMIC_DOMAIN (PHOBIUS)
FKP355.492.1|m.4176	FKP355.492.1	NODE_109_length_39110_cov_74.200562	4259	7959	---NA---	333	1	YALI0D24453g	NON_CYTOPLASMIC_DOMAIN (PHOBIUS); CYTOPLASMIC_DOMAIN (PHOBIUS); TRANSMEMBRANE (PHOBIUS)
FKP355.624.1|m.4206	FKP355.624.1	NODE_109_length_39110_cov_74.200562	9913	14888	---NA---	549	1	YALI0D24431g	TMhelix (TMHMM)
FKP355.624.1|m.4207	FKP355.624.1	NODE_109_length_39110_cov_74.200562	9913	14888	atp citrate lyase subunit putatibe	498	1	YALI0D24431g	IPR032263 (PFAM); IPR016102 (G3DSA:3.40.50.GENE3D); IPR013650 (PFAM); IPR013816 (G3DSA:3.30.470.GENE3D); PTHR23118 (PANTHER); SSF56059 (SUPERFAMILY); IPR016102 (SUPERFAMILY)
FKP355.626.1|m.4229	FKP355.626.1	NODE_109_length_39110_cov_74.200562	15117	17492	glycine sarcosine betaine reductase component b subunits	635	1	YALI0D24409g	no IPS match
FKP355.626.1|m.4230	FKP355.626.1	NODE_109_length_39110_cov_74.200562	15117	17492	bifunctional purine biosynthesis protein ade17	608	1	YALI0D24409g	IPR011607 (SMART); IPR002695 (SMART); IPR002695 (TIGRFAM); IPR002695 (PIRSF); IPR011607 (PFAM); IPR011607 (G3DSA:3.40.50.GENE3D); IPR002695 (PFAM); IPR024051 (G3DSA:3.40.140.GENE3D); IPR024050 (G3DSA:1.10.287.GENE3D); IPR024051 (G3DSA:3.40.140.GENE3D); PTHR11692:SF0 (PANTHER); IPR002695 (PANTHER); IPR016193 (SUPERFAMILY); IPR011607 (SUPERFAMILY)
FKP355.628.1|m.4149	FKP355.628.1	NODE_109_length_39110_cov_74.200562	19600	21790	abc-type multidrug transport atpase component	94	1		no IPS match
FKP355.631.1|m.4183	FKP355.631.1	NODE_109_length_39110_cov_74.200562	22099	23028	rpl15bp	204	1	YALI0D24387g	IPR000439 (PFAM); IPR024794 (G3DSA:3.40.1120.GENE3D); IPR000439 (PANTHER); IPR020925 (PROSITE_PATTERNS); IPR012678 (SUPERFAMILY)
FKP355.500.1|m.4161	FKP355.500.1	NODE_109_length_39110_cov_74.200562	27097	28758	---NA---	489	1	YALI0D24365g	PR01217 (PRINTS); CYTOPLASMIC_DOMAIN (PHOBIUS); TRANSMEMBRANE (PHOBIUS); TRANSMEMBRANE (PHOBIUS); NON_CYTOPLASMIC_DOMAIN (PHOBIUS); TRANSMEMBRANE (PHOBIUS); TRANSMEMBRANE (PHOBIUS); NON_CYTOPLASMIC_DOMAIN (PHOBIUS); CYTOPLASMIC_DOMAIN (PHOBIUS); TRANSMEMBRANE (PHOBIUS); NON_CYTOPLASMIC_DOMAIN (PHOBIUS); CYTOPLASMIC_DOMAIN (PHOBIUS); TRANSMEMBRANE (PHOBIUS); CYTOPLASMIC_DOMAIN (PHOBIUS)
FKP355.500.1|m.4162	FKP355.500.1	NODE_109_length_39110_cov_74.200562	27097	28758	YALI0D24365p	405	1	YALI0D24365g	CYTOPLASMIC_DOMAIN (PHOBIUS); TRANSMEMBRANE (PHOBIUS); NON_CYTOPLASMIC_DOMAIN (PHOBIUS)
FKP355.500.1|m.4163	FKP355.500.1	NODE_109_length_39110_cov_74.200562	27097	28758	choline-binding surface protein a	368	1	YALI0D24365g	no IPS match
FKP355.504.1|m.4165	FKP355.504.1	NODE_109_length_39110_cov_74.200562	31443	34327	mitochondrial import inner membrane translocase subunit tim54	592	1	YALI0D24343g	Coil (COILS); IPR021056 (PFAM); PTHR12358 (PANTHER); CYTOPLASMIC_DOMAIN (PHOBIUS); TRANSMEMBRANE (PHOBIUS); NON_CYTOPLASMIC_DOMAIN (PHOBIUS)
FKP355.545.1|m.4188	FKP355.545.1	NODE_109_length_39110_cov_74.200562	35314	39132	alpha beta-hydrolase	369	1	YALI0D24321g	IPR029058 (G3DSA:3.40.50.GENE3D); IPR029059 (PFAM); PTHR12277 (PANTHER); CYTOPLASMIC_DOMAIN (PHOBIUS); NON_CYTOPLASMIC_DOMAIN (PHOBIUS); TRANSMEMBRANE (PHOBIUS); IPR029058 (SUPERFAMILY); TMhelix (TMHMM)
FKP355.545.1|m.4189	FKP355.545.1	NODE_109_length_39110_cov_74.200562	35314	39132	translation initiation factor 4e	256	1	YALI0D24321g	IPR001040 (PFAM); IPR023398 (G3DSA:3.30.760.GENE3D); IPR001040 (PANTHER); IPR023398 (SUPERFAMILY)
FKP355.509.1|m.4268	FKP355.509.1	NODE_111_length_22153_cov_97.877846	301	2059	phosphatases ii	217	0.994883	YALI0A00330g	IPR020422 (SMART); IPR029021 (G3DSA:3.90.190.GENE3D); IPR000340 (PFAM); IPR024950 (PANTHER); PTHR10159:SF343 (PANTHER); IPR029021 (SUPERFAMILY)
FKP355.623.1|m.4274	FKP355.623.1	NODE_111_length_22153_cov_97.877846	4730	9107	elongation factor 2	835	0.998173	YALI0A00352g	Coil (COILS); IPR000795 (PRINTS); IPR000640 (SMART); IPR005517 (SMART); IPR000640 (G3DSA:3.30.70.GENE3D); G3DSA:3.30.70.870 (GENE3D); IPR014721 (G3DSA:3.30.230.GENE3D); IPR009022 (PFAM); G3DSA:3.90.1430.10 (GENE3D); IPR005225 (TIGRFAM); IPR005517 (PFAM); IPR004161 (PFAM); IPR027417 (G3DSA:3.40.50.GENE3D); IPR000640 (PFAM); G3DSA:2.40.30.10 (GENE3D); PF00009 (PFAM); PTHR23115:SF187 (PANTHER); PTHR…
FKP355.623.1|m.4275	FKP355.623.1	NODE_111_length_22153_cov_97.877846	4730	9107	elongation factor 2	811	0.998173	YALI0A00352g	no IPS match
FKP355.623.1|m.4276	FKP355.623.1	NODE_111_length_22153_cov_97.877846	4730	9107	mum2p	265	0.998173	YALI0A00352g	Coil (COILS); Coil (COILS); Coil (COILS)
FKP355.522.1|m.4246	FKP355.522.1	NODE_111_length_22153_cov_97.877846	10006	12508	YALI0A00374p	339	0.988813	YALI0A00374g	SIGNAL_PEPTIDE_C_REGION (PHOBIUS); SIGNAL_PEPTIDE_N_REGION (PHOBIUS); SIGNAL_PEPTIDE (PHOBIUS); NON_CYTOPLASMIC_DOMAIN (PHOBIUS); SIGNAL_PEPTIDE_H_REGION (PHOBIUS); SignalP-noTM (SIGNALP_EUK); SignalP-noTM (SIGNALP_GRAM_NEGATIVE); SignalP-TM (SIGNALP_GRAM_POSITIVE)
FKP355.531.1|m.4295	FKP355.531.1	NODE_111_length_22153_cov_97.877846	13131	14885	transcription factor	506	0.99886	YALI0A00396g	PTHR23030 (PANTHER); PTHR23030:SF22 (PANTHER); IPR002035 (SUPERFAMILY)
FKP355.516.1|m.4256	FKP355.516.1	NODE_111_length_22153_cov_97.877846	16364	18193	mfs monocarboxylate transporter	540	0.996175	YALI0A00418g	G3DSA:1.20.1250.20 (GENE3D); G3DSA:1.20.1250.20 (GENE3D); IPR011701 (PFAM); PTHR11360:SF118 (PANTHER); PTHR11360 (PANTHER); TRANSMEMBRANE (PHOBIUS); TRANSMEMBRANE (PHOBIUS); NON_CYTOPLASMIC_DOMAIN (PHOBIUS); TRANSMEMBRANE (PHOBIUS); CYTOPLASMIC_DOMAIN (PHOBIUS); TRANSMEMBRANE (PHOBIUS); TRANSMEMBRANE (PHOBIUS); CYTOPLASMIC_DOMAIN (PHOBIUS); NON_CYTOPLASMIC_DOMAIN (PHOBIUS); TRANSMEMBRANE (PHOBIUS…
FKP355.519.1|m.4289	FKP355.519.1	NODE_111_length_22153_cov_97.877846	19837	20837	protein fun14	175	0.994006	YALI0A00440g	Coil (COILS); IPR007014 (PFAM); PTHR21346 (PANTHER); PTHR21346:SF0 (PANTHER); SIGNAL_PEPTIDE_C_REGION (PHOBIUS); NON_CYTOPLASMIC_DOMAIN (PHOBIUS); SIGNAL_PEPTIDE (PHOBIUS); SIGNAL_PEPTIDE_H_REGION (PHOBIUS); SIGNAL_PEPTIDE_N_REGION (PHOBIUS); TMhelix (TMHMM)
FKP355.515.1|m.4266	FKP355.515.1	NODE_111_length_22153_cov_97.877846	20996	21642	hypothetical protein BOTBODRAFT_37888	63	0.995992		PTHR34561 (PANTHER); SIGNAL_PEPTIDE_C_REGION (PHOBIUS); SIGNAL_PEPTIDE (PHOBIUS); NON_CYTOPLASMIC_DOMAIN (PHOBIUS); SIGNAL_PEPTIDE_H_REGION (PHOBIUS); SIGNAL_PEPTIDE_N_REGION (PHOBIUS)
FKP355.510.1|m.4244	FKP355.510.1	NODE_1119_length_166_cov_722.204834	1	243	gag-like protein	81	1		Coil (COILS)
FKP355.523.1|m.4345	FKP355.523.1	NODE_112_length_28958_cov_95.262314	678	3539	YALI0B20944p	702	1	YALI0B20944g	Coil (COILS); IPR001138 (SMART); IPR001138 (PFAM); IPR001138 (G3DSA:4.10.240.GENE3D); PTHR31263:SF4 (PANTHER); PTHR31263 (PANTHER); IPR001138 (PROSITE_PATTERNS); IPR001138 (PROSITE_PROFILES); IPR001138 (SUPERFAMILY)
FKP355.525.1|m.4341	FKP355.525.1	NODE_112_length_28958_cov_95.262314	4546	5157	stress response rci	127	1	YALI0B20966g	IPR000612 (PFAM); IPR000612 (PANTHER); PTHR21659:SF0 (PANTHER); SIGNAL_PEPTIDE_H_REGION (PHOBIUS); CYTOPLASMIC_DOMAIN (PHOBIUS); SIGNAL_PEPTIDE_N_REGION (PHOBIUS); SIGNAL_PEPTIDE_C_REGION (PHOBIUS); TRANSMEMBRANE (PHOBIUS); NON_CYTOPLASMIC_DOMAIN (PHOBIUS); SIGNAL_PEPTIDE (PHOBIUS); TMhelix (TMHMM); TMhelix (TMHMM)
FKP355.521.1|m.4316	FKP355.521.1	NODE_112_length_28958_cov_95.262314	5342	8003	pantothenate transporter	551	1	YALI0B21010g	IPR011701 (PFAM); G3DSA:1.20.1250.20 (GENE3D); PTHR11662 (PANTHER); PTHR11662:SF256 (PANTHER); TRANSMEMBRANE (PHOBIUS); TRANSMEMBRANE (PHOBIUS); NON_CYTOPLASMIC_DOMAIN (PHOBIUS); TRANSMEMBRANE (PHOBIUS); TRANSMEMBRANE (PHOBIUS); CYTOPLASMIC_DOMAIN (PHOBIUS); TRANSMEMBRANE (PHOBIUS); TRANSMEMBRANE (PHOBIUS); NON_CYTOPLASMIC_DOMAIN (PHOBIUS); CYTOPLASMIC_DOMAIN (PHOBIUS); NON_CYTOPLASMIC_DOMAIN (PH…
FKP355.521.1|m.4317	FKP355.521.1	NODE_112_length_28958_cov_95.262314	5342	8003	potential spliceosomal snrnp complex component brr1	263	1	YALI0B21010g	IPR017364 (PIRSF); PF04938 (PFAM); PTHR12794 (PANTHER); IPR017364 (PTHR12794:PANTHER); IPR003309 (PROSITE_PROFILES)
FKP355.520.1|m.4395	FKP355.520.1	NODE_112_length_28958_cov_95.262314	9078	10569	surp module family protein	477	1	YALI0B21032g	Coil (COILS); Coil (COILS); IPR000061 (SMART); IPR022030 (PFAM); IPR000061 (PFAM); PTHR15316 (PANTHER); IPR000061 (PROSITE_PROFILES); IPR000061 (PROSITE_PROFILES); IPR000061 (SUPERFAMILY); IPR000061 (SUPERFAMILY)
FKP355.524.1|m.4306	FKP355.524.1	NODE_112_length_28958_cov_95.262314	10885	13134	wd repeat-containing protein 74	733	1	YALI0B21054g	Coil (COILS); IPR015943 (G3DSA:2.130.10.GENE3D); PTHR16038 (PANTHER); IPR017986 (SUPERFAMILY)
FKP355.530.1|m.4303	FKP355.530.1	NODE_112_length_28958_cov_95.262314	13589	14687	60s ribosomal protein l28	117	1	YALI0B21076g	G3DSA:3.100.10.10 (GENE3D); IPR021131 (PFAM); PTHR11721 (PANTHER); IPR001196 (PROSITE_PATTERNS); IPR021131 (SUPERFAMILY)
FKP355.526.1|m.4383	FKP355.526.1	NODE_112_length_28958_cov_95.262314	15116	17092	pkhd-type hydroxylase tpa1	621	1	YALI0B21098g	IPR006620 (SMART); IPR019601 (PFAM); IPR005123 (PFAM); PTHR12117 (PANTHER); IPR005123 (PROSITE_PROFILES)
FKP355.533.1|m.4329	FKP355.533.1	NODE_112_length_28958_cov_95.262314	17347	18548	bar domain protein	329	1	YALI0B21120g	Coil (COILS); IPR004148 (SMART); IPR027267 (G3DSA:1.20.1270.GENE3D); IPR018859 (PFAM); PTHR10663:SF191 (PANTHER); PTHR10663 (PANTHER); SSF103657 (SUPERFAMILY)
FKP355.527.1|m.4363	FKP355.527.1	NODE_112_length_28958_cov_95.262314	19819	21997	mfs multidrug	551	1	YALI0B21142g	G3DSA:1.20.1250.20 (GENE3D); IPR011701 (PFAM); G3DSA:1.20.1250.20 (GENE3D); PTHR23502:SF40 (PANTHER); PTHR23502 (PANTHER); TRANSMEMBRANE (PHOBIUS); NON_CYTOPLASMIC_DOMAIN (PHOBIUS); TRANSMEMBRANE (PHOBIUS); TRANSMEMBRANE (PHOBIUS); NON_CYTOPLASMIC_DOMAIN (PHOBIUS); TRANSMEMBRANE (PHOBIUS); NON_CYTOPLASMIC_DOMAIN (PHOBIUS); TRANSMEMBRANE (PHOBIUS); TRANSMEMBRANE (PHOBIUS); CYTOPLASMIC_DOMAIN (PHOB…
FKP355.528.1|m.4334	FKP355.528.1	NODE_112_length_28958_cov_95.262314	22107	23190	hydroxyproline-rich glycoprotein	186	1	YALI0B21164g	PF05205 (PFAM); PTHR28034 (PANTHER); IPR007870 (PRODOM)
FKP355.529.1|m.4356	FKP355.529.1	NODE_112_length_28958_cov_95.262314	23975	25600	aminopeptidase y precursor	515	1	YALI0B21186g	G3DSA:3.50.30.30 (GENE3D); G3DSA:3.40.630.10 (GENE3D); IPR007484 (PFAM); IPR003137 (PFAM); PTHR12147 (PANTHER); IPR029514 (PTHR12147:PANTHER); IPR029514 (PTHR12147:PANTHER); SIGNAL_PEPTIDE_H_REGION (PHOBIUS); NON_CYTOPLASMIC_DOMAIN (PHOBIUS); SIGNAL_PEPTIDE_C_REGION (PHOBIUS); SIGNAL_PEPTIDE (PHOBIUS); SIGNAL_PEPTIDE_N_REGION (PHOBIUS); SignalP-TM (SIGNALP_GRAM_POSITIVE); SignalP-noTM (SIGNALP_EU…
FKP355.534.1|m.4392	FKP355.534.1	NODE_112_length_28958_cov_95.262314	27874	28814	YALI0B21208p	248	1	YALI0B21208g	PTHR37852 (PANTHER); PTHR37852:SF1 (PANTHER); TRANSMEMBRANE (PHOBIUS); NON_CYTOPLASMIC_DOMAIN (PHOBIUS); NON_CYTOPLASMIC_DOMAIN (PHOBIUS); TRANSMEMBRANE (PHOBIUS); CYTOPLASMIC_DOMAIN (PHOBIUS); TRANSMEMBRANE (PHOBIUS); CYTOPLASMIC_DOMAIN (PHOBIUS); TMhelix (TMHMM); TMhelix (TMHMM); TMhelix (TMHMM)
FKP355.541.1|m.4407	FKP355.541.1	NODE_113_length_40276_cov_92.341690	2603	4754	pyruvate dehydrogenase kinase	463	1	YALI0C21582g	IPR004358 (PRINTS); IPR003594 (SMART); IPR003594 (PFAM); IPR018955 (PFAM); IPR018955 (G3DSA:1.20.140.GENE3D); IPR003594 (G3DSA:3.30.565.GENE3D); PTHR11947 (PANTHER); PTHR11947:SF23 (PANTHER); IPR005467 (PROSITE_PROFILES); IPR018955 (SUPERFAMILY); IPR003594 (SUPERFAMILY)
FKP355.544.1|m.4468	FKP355.544.1	NODE_113_length_40276_cov_92.341690	4818	6585	carboxypeptidase y precursor	528	1	YALI0C21604g	IPR001563 (PRINTS); IPR029058 (G3DSA:3.40.50.GENE3D); IPR001563 (PFAM); G3DSA:1.10.287.410 (GENE3D); PTHR11802:SF51 (PANTHER); IPR001563 (PANTHER); IPR018202 (PROSITE_PATTERNS); CYTOPLASMIC_DOMAIN (PHOBIUS); NON_CYTOPLASMIC_DOMAIN (PHOBIUS); TRANSMEMBRANE (PHOBIUS); IPR029058 (SUPERFAMILY)
FKP355.539.1|m.4498	FKP355.539.1	NODE_113_length_40276_cov_92.341690	6927	8612	YALI0C21626p	278	1	YALI0C21626g	Coil (COILS); IPR019150 (PFAM); G3DSA:1.20.5.110 (GENE3D); PTHR13050 (PANTHER); CYTOPLASMIC_DOMAIN (PHOBIUS); TRANSMEMBRANE (PHOBIUS); NON_CYTOPLASMIC_DOMAIN (PHOBIUS); SSF58038 (SUPERFAMILY); TMhelix (TMHMM)
FKP355.540.1|m.4484	FKP355.540.1	NODE_113_length_40276_cov_92.341690	9091	13247	dna polymerase zeta catalytic	1339	1	YALI0C21648g	IPR006172 (PRINTS); IPR006172 (SMART); IPR023211 (G3DSA:3.90.1600.GENE3D); IPR006133 (PFAM); IPR006134 (PFAM); IPR012337 (G3DSA:3.30.420.GENE3D); IPR025687 (PFAM); IPR030559 (PTHR10322:PANTHER); PTHR10322 (PANTHER); IPR017964 (PROSITE_PATTERNS); IPR012337 (SUPERFAMILY); SSF56672 (SUPERFAMILY)
FKP355.535.1|m.4436	FKP355.535.1	NODE_113_length_40276_cov_92.341690	13748	14923	replication factor c subunit 5	357	1	YALI0C21692g	IPR003593 (SMART); IPR027417 (G3DSA:3.40.50.GENE3D); G3DSA:1.20.272.10 (GENE3D); PF13177 (PFAM); G3DSA:1.10.8.60 (GENE3D); IPR013748 (PFAM); PTHR11669 (PANTHER); PTHR11669:SF1 (PANTHER); IPR008921 (SUPERFAMILY); IPR027417 (SUPERFAMILY)
FKP355.546.1|m.4441	FKP355.546.1	NODE_113_length_40276_cov_92.341690	18496	23247	likely protein kinase	968	1	YALI0C21758g	IPR002290 (SMART); G3DSA:3.30.200.20 (GENE3D); G3DSA:1.10.510.10 (GENE3D); IPR000719 (PFAM); PTHR24343 (PANTHER); PTHR24343:SF98 (PANTHER); IPR008271 (PROSITE_PATTERNS); IPR017441 (PROSITE_PATTERNS); NON_CYTOPLASMIC_DOMAIN (PHOBIUS); CYTOPLASMIC_DOMAIN (PHOBIUS); TRANSMEMBRANE (PHOBIUS); IPR000719 (PROSITE_PROFILES); IPR011009 (SUPERFAMILY)
FKP355.546.1|m.4442	FKP355.546.1	NODE_113_length_40276_cov_92.341690	18496	23247	---NA---	332	1	YALI0C21758g	TRANSMEMBRANE (PHOBIUS); CYTOPLASMIC_DOMAIN (PHOBIUS); NON_CYTOPLASMIC_DOMAIN (PHOBIUS)
FKP355.543.1|m.4462	FKP355.543.1	NODE_113_length_40276_cov_92.341690	23814	24707	tim9-tim10 complex subunit tim10	110	1	YALI0C21780g	Coil (COILS); IPR004217 (G3DSA:1.10.287.GENE3D); IPR004217 (PFAM); IPR027102 (PTHR11038:PANTHER); IPR027247 (PANTHER); IPR004217 (SUPERFAMILY)
FKP355.548.1|m.4405	FKP355.548.1	NODE_113_length_40276_cov_92.341690	24777	25791	YALI0C21789p	124	1	YALI0C21789g	IPR017384 (PFAM); IPR017384 (PANTHER); PTHR17098:SF2 (PANTHER); TRANSMEMBRANE (PHOBIUS); CYTOPLASMIC_DOMAIN (PHOBIUS); NON_CYTOPLASMIC_DOMAIN (PHOBIUS); TMhelix (TMHMM)
FKP355.573.1|m.4516	FKP355.573.1	NODE_113_length_40276_cov_92.341690	26059	28897	copi vesicle coat beta	878	1		Coil (COILS); IPR020472 (PRINTS); IPR001680 (SMART); IPR016453 (PIRSF); IPR001680 (PFAM); IPR015943 (G3DSA:2.130.10.GENE3D); IPR006692 (PFAM); PTHR19876:SF2 (PANTHER); PTHR19876 (PANTHER); IPR019775 (PROSITE_PATTERNS); IPR017986 (PROSITE_PROFILES); IPR001680 (PROSITE_PROFILES); IPR001680 (PROSITE_PROFILES); IPR001680 (PROSITE_PROFILES); IPR001680 (PROSITE_PROFILES); IPR017986 (SUPERFAMILY); IPR01…
FKP355.573.1|m.4517	FKP355.573.1	NODE_113_length_40276_cov_92.341690	26059	28897	inner-membrane translocator	528	1		no IPS match
FKP355.572.1|m.4525	FKP355.572.1	NODE_113_length_40276_cov_92.341690	26059	28967	copi vesicle coat beta	880	1	YALI0C21802g	Coil (COILS); IPR020472 (PRINTS); IPR016453 (PIRSF); IPR001680 (SMART); IPR001680 (PFAM); IPR015943 (G3DSA:2.130.10.GENE3D); IPR006692 (PFAM); PTHR19876:SF2 (PANTHER); PTHR19876 (PANTHER); IPR019775 (PROSITE_PATTERNS); IPR017986 (PROSITE_PROFILES); IPR001680 (PROSITE_PROFILES); IPR017986 (SUPERFAMILY); IPR017986 (SUPERFAMILY)
FKP355.572.1|m.4526	FKP355.572.1	NODE_113_length_40276_cov_92.341690	26059	28967	inner-membrane translocator	528	1	YALI0C21802g	no IPS match
FKP355.553.1|m.4428	FKP355.553.1	NODE_113_length_40276_cov_92.341690	29561	31156	small copii coat gtpase sar1	153	1	YALI0C21824g	IPR006689 (PRINTS); SM00178 (SMART); IPR024156 (SMART); IPR006689 (PFAM); IPR027417 (G3DSA:3.40.50.GENE3D); PTHR11711 (PANTHER); PTHR11711:SF195 (PANTHER); IPR006687 (PROSITE_PROFILES); IPR027417 (SUPERFAMILY)
FKP355.547.1|m.4503	FKP355.547.1	NODE_113_length_40276_cov_92.341690	31295	34720	probable ribosome biogenesis protein bms1	1128	1	YALI0C21846g	Coil (COILS); Coil (COILS); Coil (COILS); Coil (COILS); IPR003593 (SMART); IPR012948 (SMART); IPR007034 (PFAM); IPR012948 (PFAM); IPR027417 (G3DSA:3.40.50.GENE3D); IPR027417 (G3DSA:3.40.50.GENE3D); PTHR12858 (PANTHER); PTHR12858:SF2 (PANTHER); IPR030387 (PROSITE_PROFILES); IPR027417 (SUPERFAMILY)
FKP355.547.1|m.4504	FKP355.547.1	NODE_113_length_40276_cov_92.341690	31295	34720	#NAME?	350	1	YALI0C21846g	CYTOPLASMIC_DOMAIN (PHOBIUS); TRANSMEMBRANE (PHOBIUS); NON_CYTOPLASMIC_DOMAIN (PHOBIUS); TRANSMEMBRANE (PHOBIUS); TRANSMEMBRANE (PHOBIUS); CYTOPLASMIC_DOMAIN (PHOBIUS); NON_CYTOPLASMIC_DOMAIN (PHOBIUS); TMhelix (TMHMM)
FKP355.552.1|m.4416	FKP355.552.1	NODE_113_length_40276_cov_92.341690	35299	36803	potential chromatin remodeling complex component rvb1p	467	1	YALI0C21868g	IPR003593 (SMART); IPR010339 (PFAM); G3DSA:1.10.8.60 (GENE3D); IPR027417 (G3DSA:3.40.50.GENE3D); IPR027238 (PANTHER); IPR027417 (SUPERFAMILY)
FKP355.561.1|m.4423	FKP355.561.1	NODE_113_length_40276_cov_92.341690	37148	38705	pci domain protein	435	1	YALI0C21890g	IPR000717 (SMART); IPR000717 (PFAM); PTHR15350:SF2 (PANTHER); PTHR15350 (PANTHER)
FKP355.554.1|m.4403	FKP355.554.1	NODE_113_length_40276_cov_92.341690	39105	40215	YALI0C21912p	278	1	YALI0C21912g	TRANSMEMBRANE (PHOBIUS); CYTOPLASMIC_DOMAIN (PHOBIUS); NON_CYTOPLASMIC_DOMAIN (PHOBIUS); TRANSMEMBRANE (PHOBIUS); TRANSMEMBRANE (PHOBIUS); CYTOPLASMIC_DOMAIN (PHOBIUS); TRANSMEMBRANE (PHOBIUS); NON_CYTOPLASMIC_DOMAIN (PHOBIUS); CYTOPLASMIC_DOMAIN (PHOBIUS); NON_CYTOPLASMIC_DOMAIN (PHOBIUS); TRANSMEMBRANE (PHOBIUS); TMhelix (TMHMM); TMhelix (TMHMM); TMhelix (TMHMM); TMhelix (TMHMM)
FKP355.550.1|m.4552	FKP355.550.1	NODE_114_length_15171_cov_131.055969	18	381	lpxtg cell wall anchor domain protein	121	1		SignalP-TM (SIGNALP_GRAM_POSITIVE)
FKP355.551.1|m.4589	FKP355.551.1	NODE_114_length_15171_cov_131.055969	469	2147	YALI0C22924p	537	1	YALI0C22924g	SignalP-TM (SIGNALP_GRAM_POSITIVE)
FKP355.567.1|m.4536	FKP355.567.1	NODE_114_length_15171_cov_131.055969	3199	8580	vacuolar assembly sorting protein vps8	1710	1	YALI0C22946g	Coil (COILS); Coil (COILS); IPR001680 (SMART); IPR013083 (G3DSA:3.30.40.GENE3D); IPR015943 (G3DSA:2.130.10.GENE3D); IPR025941 (PFAM); PTHR12616 (PANTHER); SignalP-TM (SIGNALP_GRAM_POSITIVE); IPR017986 (SUPERFAMILY)
FKP355.568.1|m.4555	FKP355.568.1	NODE_114_length_15171_cov_131.055969	3454	8580	vacuolar protein sorting-associated protein 8 homolog q0p5w1	1582	1		Coil (COILS); IPR001680 (SMART); IPR015943 (G3DSA:2.130.10.GENE3D); IPR013083 (G3DSA:3.30.40.GENE3D); IPR025941 (PFAM); PTHR12616 (PANTHER); IPR017986 (SUPERFAMILY)
FKP355.556.1|m.4569	FKP355.556.1	NODE_114_length_15171_cov_131.055969	8651	10987	ypt rab-gap of gyp1p	578	1	YALI0C22968g	IPR000195 (SMART); G3DSA:1.10.8.270 (GENE3D); IPR000195 (PFAM); PTHR22957:SF28 (PANTHER); PTHR22957 (PANTHER); IPR000195 (PROSITE_PROFILES); IPR000195 (SUPERFAMILY); IPR000195 (SUPERFAMILY)
FKP355.566.1|m.4574	FKP355.566.1	NODE_114_length_15171_cov_131.055969	11331	14453	transcriptional activator	844	1	YALI0C22990g	IPR007219 (SMART); IPR001138 (SMART); IPR007219 (PFAM); IPR001138 (G3DSA:4.10.240.GENE3D); IPR001138 (PFAM); PTHR31001:SF53 (PANTHER); PTHR31001 (PANTHER); IPR001138 (PROSITE_PATTERNS); CYTOPLASMIC_DOMAIN (PHOBIUS); NON_CYTOPLASMIC_DOMAIN (PHOBIUS); TRANSMEMBRANE (PHOBIUS); IPR001138 (PROSITE_PROFILES); IPR001138 (SUPERFAMILY)
FKP355.558.1|m.4592	FKP355.558.1	NODE_1165_length_210_cov_60.223808	1	286	YALI0C06391p	95	0.996503		no IPS match
FKP355.560.1|m.4597	FKP355.560.1	NODE_1169_length_884_cov_85.487556	1	964	histidine kinase	69	0.998963		no IPS match
FKP355.559.1|m.4601	FKP355.559.1	NODE_117_length_15582_cov_146.170639	347	2726	transcription factor tos4	739	1	YALI0E01430g	PTHR23105 (PANTHER); PTHR23105:SF42 (PANTHER); IPR000253 (PROSITE_PROFILES)
FKP355.559.1|m.4602	FKP355.559.1	NODE_117_length_15582_cov_146.170639	347	2726	hemolysin secretion protein d	356	1	YALI0E01430g	TRANSMEMBRANE (PHOBIUS); NON_CYTOPLASMIC_DOMAIN (PHOBIUS); CYTOPLASMIC_DOMAIN (PHOBIUS); NON_CYTOPLASMIC_DOMAIN (PHOBIUS); TRANSMEMBRANE (PHOBIUS); TRANSMEMBRANE (PHOBIUS); CYTOPLASMIC_DOMAIN (PHOBIUS); TMhelix (TMHMM); TMhelix (TMHMM); TMhelix (TMHMM)
FKP355.629.1|m.4644	FKP355.629.1	NODE_117_length_15582_cov_146.170639	3344	7321	rnd family efflux transporter mfp subunit	764	1		Coil (COILS); Coil (COILS)
FKP355.629.1|m.4646	FKP355.629.1	NODE_117_length_15582_cov_146.170639	3344	7321	60s ribosomal protein l37	85	1		IPR011331 (G3DSA:2.20.25.GENE3D); IPR001569 (PFAM); PTHR10768 (PANTHER); IPR018267 (PROSITE_PATTERNS); IPR001569 (PRODOM); IPR001569 (HAMAP); IPR011332 (SUPERFAMILY)
FKP355.630.1|m.4618	FKP355.630.1	NODE_117_length_15582_cov_146.170639	3348	7321	rnd family efflux transporter mfp subunit	764	1	YALI0E01474g	Coil (COILS); Coil (COILS)
FKP355.569.1|m.4627	FKP355.569.1	NODE_117_length_15582_cov_146.170639	8152	9488	emg1p	259	1	YALI0E01496g	IPR005304 (PFAM); PTHR12636:SF5 (PANTHER); IPR005304 (PANTHER); IPR029028 (SUPERFAMILY)
FKP355.582.1|m.4635	FKP355.582.1	NODE_117_length_15582_cov_146.170639	12536	13803	YALI0E01518p	208	1	YALI0E01518g	no IPS match
FKP355.576.1|m.4613	FKP355.576.1	NODE_117_length_15582_cov_146.170639	14022	14954	mechanosensitive ion channel protein	146	1	YALI0E01540g	Coil (COILS)
FKP355.580.1|m.4666	FKP355.580.1	NODE_118_length_2135_cov_135.763474	5	2214	YALI0F00990p	692	1		no IPS match
FKP355.581.1|m.4653	FKP355.581.1	NODE_118_length_2135_cov_135.763474	15	2214	YALI0F00990p	733	1	YALI0F00990g	no IPS match
FKP355.574.1|m.4722	FKP355.574.1	NODE_119_length_26349_cov_87.002808	799	2382	trna nucleotidyltransferase	515	1	YALI0D03267g	G3DSA:3.30.460.10 (GENE3D); PF12627 (PFAM); G3DSA:1.10.3090.10 (GENE3D); IPR002646 (PFAM); PTHR13734:SF5 (PANTHER); PTHR13734 (PANTHER); PTHR13734:SF5 (PANTHER); SSF81891 (SUPERFAMILY); SSF81301 (SUPERFAMILY)
FKP355.632.1|m.4711	FKP355.632.1	NODE_119_length_26349_cov_87.002808	4742	7108	phosphoenolpyruvate synthase	220	0.999578	YALI0D03245g	SIGNAL_PEPTIDE_C_REGION (PHOBIUS); NON_CYTOPLASMIC_DOMAIN (PHOBIUS); SIGNAL_PEPTIDE_H_REGION (PHOBIUS); SIGNAL_PEPTIDE (PHOBIUS); SIGNAL_PEPTIDE_N_REGION (PHOBIUS); SignalP-noTM (SIGNALP_EUK); TMhelix (TMHMM); TMhelix (TMHMM)
FKP355.593.2|m.4701	FKP355.593.2	NODE_119_length_26349_cov_87.002808	11525	13628	chitin synthase b	581	1		IPR004834 (PFAM); IPR004835 (PANTHER); PTHR22914:SF11 (PANTHER); TRANSMEMBRANE (PHOBIUS); CYTOPLASMIC_DOMAIN (PHOBIUS); NON_CYTOPLASMIC_DOMAIN (PHOBIUS); TRANSMEMBRANE (PHOBIUS); CYTOPLASMIC_DOMAIN (PHOBIUS); TRANSMEMBRANE (PHOBIUS); CYTOPLASMIC_DOMAIN (PHOBIUS); TRANSMEMBRANE (PHOBIUS); NON_CYTOPLASMIC_DOMAIN (PHOBIUS); NON_CYTOPLASMIC_DOMAIN (PHOBIUS); CYTOPLASMIC_DOMAIN (PHOBIUS); TRANSMEMBRAN…
FKP355.593.2|m.4708	FKP355.593.2	NODE_119_length_26349_cov_87.002808	11525	13628	chitin synthase b	74	1		IPR004834 (PFAM); PTHR22914:SF11 (PANTHER); IPR004835 (PANTHER); IPR004834 (PRODOM)
FKP355.592.1|m.4744	FKP355.592.1	NODE_119_length_26349_cov_87.002808	11525	15860	chitin synthase b	950	1	YALI0D03179g	IPR004834 (PFAM); IPR013616 (PFAM); IPR004835 (PANTHER); PTHR22914:SF11 (PANTHER); TRANSMEMBRANE (PHOBIUS); NON_CYTOPLASMIC_DOMAIN (PHOBIUS); TRANSMEMBRANE (PHOBIUS); TRANSMEMBRANE (PHOBIUS); NON_CYTOPLASMIC_DOMAIN (PHOBIUS); TRANSMEMBRANE (PHOBIUS); TRANSMEMBRANE (PHOBIUS); NON_CYTOPLASMIC_DOMAIN (PHOBIUS); CYTOPLASMIC_DOMAIN (PHOBIUS); NON_CYTOPLASMIC_DOMAIN (PHOBIUS); TRANSMEMBRANE (PHOBIUS); …
FKP355.593.1|m.4687	FKP355.593.1	NODE_119_length_26349_cov_87.002808	11525	15860	chitin synthase b	1043	1		IPR013616 (PFAM); IPR004834 (PFAM); PTHR22914:SF11 (PANTHER); IPR004835 (PANTHER); TRANSMEMBRANE (PHOBIUS); TRANSMEMBRANE (PHOBIUS); CYTOPLASMIC_DOMAIN (PHOBIUS); NON_CYTOPLASMIC_DOMAIN (PHOBIUS); TRANSMEMBRANE (PHOBIUS); CYTOPLASMIC_DOMAIN (PHOBIUS); TRANSMEMBRANE (PHOBIUS); NON_CYTOPLASMIC_DOMAIN (PHOBIUS); NON_CYTOPLASMIC_DOMAIN (PHOBIUS); CYTOPLASMIC_DOMAIN (PHOBIUS); TRANSMEMBRANE (PHOBIUS);…
FKP355.585.1|m.4734	FKP355.585.1	NODE_119_length_26349_cov_87.002808	15919	18249	conserved hypothetical protein	60	1		no IPS match
FKP355.589.1|m.4772	FKP355.589.1	NODE_119_length_26349_cov_87.002808	19122	20430	septum-promoting gtp-binding protein 1	211	1	YALI0D03157g	PR00449 (PRINTS); IPR003578 (SMART); IPR003579 (SMART); IPR020849 (SMART); IPR001806 (PFAM); IPR005225 (TIGRFAM); PIRSF037527 (PIRSF); IPR027417 (G3DSA:3.40.50.GENE3D); PTHR24073 (PANTHER); PTHR24073:SF420 (PANTHER); PS51419 (PROSITE_PROFILES); IPR027417 (SUPERFAMILY)
FKP355.625.1|m.4762	FKP355.625.1	NODE_119_length_26349_cov_87.002808	24002	25529	ketol-acid mitochondrial	399	1	YALI0D03135g	IPR016207 (PIRSF); IPR000506 (PFAM); IPR013116 (PFAM); IPR013328 (G3DSA:1.10.1040.GENE3D); IPR013023 (TIGRFAM); IPR013023 (PANTHER); SignalP-TM (SIGNALP_GRAM_POSITIVE); IPR008927 (SUPERFAMILY); IPR016040 (SUPERFAMILY)
FKP355.633.1|m.4837	FKP355.633.1	NODE_120_length_26473_cov_84.437767	273	3235	hypothetical protein O988_05695	517	0.997758	YALI0A17919g	NON_CYTOPLASMIC_DOMAIN (PHOBIUS); CYTOPLASMIC_DOMAIN (PHOBIUS); TRANSMEMBRANE (PHOBIUS); SignalP-TM (SIGNALP_GRAM_POSITIVE)
FKP355.633.1|m.4838	FKP355.633.1	NODE_120_length_26473_cov_84.437767	273	3235	tos1p	454	0.997758	YALI0A17919g	IPR013320 (G3DSA:2.60.120.GENE3D); IPR018807 (PFAM); IPR018805 (PFAM); PTHR31737 (PANTHER); PTHR31737:SF2 (PANTHER); SIGNAL_PEPTIDE_N_REGION (PHOBIUS); SIGNAL_PEPTIDE_C_REGION (PHOBIUS); SIGNAL_PEPTIDE_H_REGION (PHOBIUS); NON_CYTOPLASMIC_DOMAIN (PHOBIUS); SIGNAL_PEPTIDE (PHOBIUS); SignalP-noTM (SIGNALP_EUK); SignalP-noTM (SIGNALP_GRAM_NEGATIVE); SignalP-TM (SIGNALP_GRAM_POSITIVE)
FKP355.599.1|m.4828	FKP355.599.1	NODE_120_length_26473_cov_84.437767	6636	8427	polymyositis scleroderma autoantigen	206	0.99442	YALI0A17897g	Coil (COILS); IPR021302 (PFAM)
FKP355.601.1|m.4845	FKP355.601.1	NODE_120_length_26473_cov_84.437767	9007	10916	fatty aldehyde dehydrogenase	534	0.998953	YALI0A17875g	IPR012394 (PIRSF); IPR016162 (G3DSA:3.40.605.GENE3D); IPR016163 (G3DSA:3.40.309.GENE3D); IPR015590 (PFAM); PTHR11699 (PANTHER); PTHR11699:SF15 (PANTHER); IPR016160 (PROSITE_PATTERNS); IPR029510 (PROSITE_PATTERNS); IPR016161 (SUPERFAMILY)
FKP355.603.1|m.4807	FKP355.603.1	NODE_120_length_26473_cov_84.437767	11826	16149	neurofilament protein	1262	0.994912	YALI0A17853g	Coil (COILS); Coil (COILS); Coil (COILS); IPR018844 (PFAM); PTHR32093:SF27 (PANTHER); PTHR32093 (PANTHER)
FKP355.620.1|m.4783	FKP355.620.1	NODE_120_length_26473_cov_84.437767	18495	19930	ynl208w-like protein	202	0.999304	YALI0A17831g	IPR008816 (PFAM)
FKP355.608.1|m.4788	FKP355.608.1	NODE_120_length_26473_cov_84.437767	22574	26137	duf625 domain	879	0.999158	YALI0A17809g	Coil (COILS); IPR006887 (PFAM); IPR011993 (G3DSA:2.30.29.GENE3D); PTHR23318:SF0 (PANTHER); PTHR23318 (PANTHER); PTHR23318:SF0 (PANTHER); PTHR23318 (PANTHER); IPR016024 (SUPERFAMILY); SSF50729 (SUPERFAMILY)
FKP355.608.1|m.4789	FKP355.608.1	NODE_120_length_26473_cov_84.437767	22574	26137	coiled-coil protein	135	0.999158	YALI0A17809g	Coil (COILS)
FKP355.604.1|m.4898	FKP355.604.1	NODE_121_length_31492_cov_68.514130	249	1495	cop9 signalosome complex subunit 5	377	1	YALI0E04829g	IPR000555 (SMART); G3DSA:3.40.140.10 (GENE3D); IPR000555 (PFAM); PTHR10410:SF6 (PANTHER); PTHR10410 (PANTHER); SSF102712 (SUPERFAMILY)
FKP355.621.1|m.4866	FKP355.621.1	NODE_121_length_31492_cov_68.514130	1814	5352	3-hydroxy-3-methylglutaryl-coenzyme a reductase	1031	1	YALI0E04807g	IPR002202 (PRINTS); PF12349 (PFAM); IPR009023 (G3DSA:3.30.70.GENE3D); IPR004554 (TIGRFAM); IPR002202 (PFAM); IPR023282 (G3DSA:1.10.3270.GENE3D); IPR023074 (G3DSA:3.90.770.GENE3D); PTHR10572:SF2 (PANTHER); IPR002202 (PANTHER); IPR023076 (PROSITE_PATTERNS); IPR023076 (PROSITE_PATTERNS); IPR023076 (PROSITE_PATTERNS); TRANSMEMBRANE (PHOBIUS); TRANSMEMBRANE (PHOBIUS); TRANSMEMBRANE (PHOBIUS); NON_CYTO…
FKP355.621.1|m.4867	FKP355.621.1	NODE_121_length_31492_cov_68.514130	1814	5352	---NA---	301	1	YALI0E04807g	no IPS match
FKP355.607.1|m.4860	FKP355.607.1	NODE_121_length_31492_cov_68.514130	5890	7306	trna (guanine-n -)-methyltransferase subunit trm82	384	1	YALI0E04785g	IPR001680 (SMART); IPR015943 (G3DSA:2.130.10.GENE3D); PTHR16288:SF0 (PANTHER); PTHR16288 (PANTHER); IPR028884 (HAMAP); IPR017986 (PROSITE_PROFILES); IPR001680 (PROSITE_PROFILES); IPR011047 (SUPERFAMILY)
FKP355.607.1|m.4861	FKP355.607.1	NODE_121_length_31492_cov_68.514130	5890	7306	---NA---	325	1	YALI0E04785g	no IPS match
FKP355.605.1|m.4957	FKP355.605.1	NODE_121_length_31492_cov_68.514130	7735	8889	spermidine synthase	312	1	YALI0E04763g	IPR001045 (TIGRFAM); IPR030668 (PIRSF); IPR029063 (G3DSA:3.40.50.GENE3D); G3DSA:2.30.140.10 (GENE3D); PF01564 (PFAM); PTHR11558:SF31 (PANTHER); PTHR11558 (PANTHER); IPR030373 (PROSITE_PATTERNS); IPR001045 (HAMAP); IPR030374 (PROSITE_PROFILES); IPR029063 (SUPERFAMILY)
FKP355.606.1|m.4858	FKP355.606.1	NODE_121_length_31492_cov_68.514130	8986	10002	subunit of rnase mrp	326	1	YALI0E04741g	PTHR37792:SF1 (PANTHER); PTHR37792 (PANTHER); TMhelix (TMHMM)
FKP355.611.1|m.4877	FKP355.611.1	NODE_121_length_31492_cov_68.514130	10324	11450	spfh domain band 7 family protein	292	1	YALI0E04719g	Coil (COILS); Coil (COILS); IPR000163 (PRINTS); IPR001107 (SMART); IPR001107 (PFAM); IPR000163 (PANTHER); NON_CYTOPLASMIC_DOMAIN (PHOBIUS); TRANSMEMBRANE (PHOBIUS); CYTOPLASMIC_DOMAIN (PHOBIUS); SSF117892 (SUPERFAMILY); TMhelix (TMHMM)
FKP355.609.1|m.4882	FKP355.609.1	NODE_121_length_31492_cov_68.514130	11627	13201	pre-mrna-splicing factor prp46	442	1	YALI0E04697g	IPR020472 (PRINTS); IPR001680 (SMART); IPR015943 (G3DSA:2.130.10.GENE3D); IPR001680 (PFAM); PTHR19923:SF0 (PANTHER); PTHR19923 (PANTHER); IPR019775 (PROSITE_PATTERNS); IPR017986 (PROSITE_PROFILES); IPR001680 (PROSITE_PROFILES); IPR017986 (SUPERFAMILY)
FKP355.610.1|m.4918	FKP355.610.1	NODE_121_length_31492_cov_68.514130	13494	18004	serine threonine-protein kinase	522	1	YALI0E04664g	CYTOPLASMIC_DOMAIN (PHOBIUS); NON_CYTOPLASMIC_DOMAIN (PHOBIUS); TRANSMEMBRANE (PHOBIUS); TMhelix (TMHMM)
FKP355.610.1|m.4919	FKP355.610.1	NODE_121_length_31492_cov_68.514130	13494	18004	esa1p	470	1	YALI0E04664g	G3DSA:2.30.30.270 (GENE3D); IPR002717 (PFAM); IPR016181 (G3DSA:3.40.630.GENE3D); IPR025995 (PFAM); PTHR10615 (PANTHER); IPR002717 (PROSITE_PROFILES); IPR016197 (SUPERFAMILY); IPR016181 (SUPERFAMILY)
FKP355.610.1|m.4920	FKP355.610.1	NODE_121_length_31492_cov_68.514130	13494	18004	rrd2p	379	1	YALI0E04664g	IPR004327 (PIRSF); IPR004327 (PFAM); PTHR10012:SF0 (PANTHER); IPR004327 (PANTHER); SSF140984 (SUPERFAMILY)
FKP355.618.1|m.4950	FKP355.618.1	NODE_121_length_31492_cov_68.514130	18152	19973	YALI0E04598p	251	0.999451	YALI0E04598g	SignalP-TM (SIGNALP_GRAM_POSITIVE)
FKP355.618.1|m.4951	FKP355.618.1	NODE_121_length_31492_cov_68.514130	18152	19973	ubiquitin-conjugating enzyme	227	0.999451	YALI0E04598g	SM00212 (SMART); IPR016135 (G3DSA:3.10.110.GENE3D); IPR000608 (PFAM); PTHR24067 (PANTHER); PTHR24067:SF143 (PANTHER); TRANSMEMBRANE (PHOBIUS); CYTOPLASMIC_DOMAIN (PHOBIUS); TRANSMEMBRANE (PHOBIUS); CYTOPLASMIC_DOMAIN (PHOBIUS); NON_CYTOPLASMIC_DOMAIN (PHOBIUS); IPR000608 (PROSITE_PROFILES); IPR016135 (SUPERFAMILY); TMhelix (TMHMM); TMhelix (TMHMM)
FKP355.622.1|m.4887	FKP355.622.1	NODE_121_length_31492_cov_68.514130	20575	23790	exportin-t	1039	1	YALI0E04576g	IPR013598 (PFAM); IPR011989 (G3DSA:1.25.10.GENE3D); PTHR15952 (PANTHER); IPR016024 (SUPERFAMILY)
FKP355.615.1|m.4944	FKP355.615.1	NODE_121_length_31492_cov_68.514130	24275	25855	ykl047w protein	427	1	YALI0E04554g	IPR018626 (PFAM); PTHR28153 (PANTHER)
FKP355.615.1|m.4945	FKP355.615.1	NODE_121_length_31492_cov_68.514130	24275	25855	family transcriptional regulator	85	1	YALI0E04554g	TRANSMEMBRANE (PHOBIUS); NON_CYTOPLASMIC_DOMAIN (PHOBIUS); CYTOPLASMIC_DOMAIN (PHOBIUS)
FKP355.619.1|m.4911	FKP355.619.1	NODE_121_length_31492_cov_68.514130	29160	31193	YALI0E04532p	412	1	YALI0E04532g	IPR007087 (PROSITE_PATTERNS)
FKP355.617.1|m.4962	FKP355.617.1	NODE_122_length_404_cov_116.299507	1	483	reverse transcriptase	160	1		no IPS match
FKP355.648.1|m.4963	FKP355.648.1	NODE_123_length_13312_cov_118.844124	8635	13339	YALI0B22088p	934	1	YALI0B22088g	IPR013083 (G3DSA:3.30.40.GENE3D); IPR001841 (PFAM); PTHR22763 (PANTHER); PTHR22763:SF55 (PANTHER); IPR001841 (PROSITE_PROFILES); SSF57850 (SUPERFAMILY)
FKP355.646.1|m.5021	FKP355.646.1	NODE_124_length_34549_cov_179.369614	75	4384	chromosome segregation protein	902	0.99768	YALI0A20636g	IPR001680 (SMART); IPR022100 (PFAM); IPR015943 (G3DSA:2.130.10.GENE3D); PTHR19932:SF10 (PANTHER); PTHR19932:SF10 (PANTHER); PTHR19932 (PANTHER); PTHR19932 (PANTHER); SSF69322 (SUPERFAMILY)
FKP355.646.1|m.5022	FKP355.646.1	NODE_124_length_34549_cov_179.369614	75	4384	domain containing protein	492	0.99768	YALI0A20636g	IPR001623 (G3DSA:1.10.287.GENE3D); IPR001623 (SUPERFAMILY)
FKP355.640.1|m.5048	FKP355.640.1	NODE_124_length_34549_cov_179.369614	5116	6858	rrp9p	511	1	YALI0A20614g	IPR001680 (SMART); IPR015943 (G3DSA:2.130.10.GENE3D); IPR001680 (PFAM); PTHR19865:SF0 (PANTHER); PTHR19865 (PANTHER); IPR001680 (PROSITE_PROFILES); IPR001680 (PROSITE_PROFILES); IPR017986 (PROSITE_PROFILES); IPR017986 (SUPERFAMILY)
FKP355.638.1|m.5000	FKP355.638.1	NODE_124_length_34549_cov_179.369614	6980	7740	conserved oligomeric golgi complex subunit 2 q14746	234	1	YALI0A20592g	Coil (COILS); IPR024602 (PFAM); IPR009316 (PANTHER)
FKP355.645.1|m.5038	FKP355.645.1	NODE_124_length_34549_cov_179.369614	7965	10703	metal-dependent phosphoesterase	397	0.998905	YALI0A20548g	IPR003141 (SMART); G3DSA:3.20.20.140 (GENE3D); IPR004013 (PFAM); PTHR30007 (PANTHER); PTHR30007:SF4 (PANTHER); CYTOPLASMIC_DOMAIN (PHOBIUS); TRANSMEMBRANE (PHOBIUS); TRANSMEMBRANE (PHOBIUS); NON_CYTOPLASMIC_DOMAIN (PHOBIUS); CYTOPLASMIC_DOMAIN (PHOBIUS); IPR016195 (SUPERFAMILY); TMhelix (TMHMM); TMhelix (TMHMM)
FKP355.645.1|m.5039	FKP355.645.1	NODE_124_length_34549_cov_179.369614	7965	10703	membrane protein	317	0.998905	YALI0A20548g	IPR003691 (PFAM); PTHR28259:SF1 (PANTHER); PTHR28259 (PANTHER); NON_CYTOPLASMIC_DOMAIN (PHOBIUS); TRANSMEMBRANE (PHOBIUS); CYTOPLASMIC_DOMAIN (PHOBIUS); SIGNAL_PEPTIDE_N_REGION (PHOBIUS); NON_CYTOPLASMIC_DOMAIN (PHOBIUS); NON_CYTOPLASMIC_DOMAIN (PHOBIUS); CYTOPLASMIC_DOMAIN (PHOBIUS); SIGNAL_PEPTIDE_H_REGION (PHOBIUS); SIGNAL_PEPTIDE_C_REGION (PHOBIUS); NON_CYTOPLASMIC_DOMAIN (PHOBIUS); NON_CYTOP…
FKP355.643.1|m.4993	FKP355.643.1	NODE_124_length_34549_cov_179.369614	12131	13255	oxidoreductase	316	1	YALI0A20526g	SignalP-noTM (SIGNALP_EUK)
FKP355.643.1|m.4994	FKP355.643.1	NODE_124_length_34549_cov_179.369614	12131	13255	mitochondrial 54s ribosomal protein 40	311	1	YALI0A20526g	IPR014722 (G3DSA:2.30.30.GENE3D); IPR003256 (PANTHER); PTHR12903:SF0 (PANTHER); IPR008991 (SUPERFAMILY)
FKP355.641.1|m.5075	FKP355.641.1	NODE_124_length_34549_cov_179.369614	13677	14347	ca2+-binding ef-hand protein	174	1	YALI0A20518g	Coil (COILS); IPR002048 (SMART); PF13833 (PFAM); IPR011992 (G3DSA:1.10.238.GENE3D); IPR011992 (G3DSA:1.10.238.GENE3D); PTHR23050 (PANTHER); IPR002048 (PROSITE_PROFILES); IPR002048 (PROSITE_PROFILES); IPR002048 (PROSITE_PROFILES); IPR002048 (PROSITE_PROFILES); SSF47473 (SUPERFAMILY)
FKP355.644.1|m.5079	FKP355.644.1	NODE_124_length_34549_cov_179.369614	14673	19025	cap-gly domain-containing protein	962	0.997932	YALI0A20504g	Coil (COILS); Coil (COILS); Coil (COILS); Coil (COILS); Coil (COILS); Coil (COILS); IPR000938 (SMART); IPR000938 (G3DSA:2.30.30.GENE3D); IPR000938 (PFAM); IPR022157 (PFAM); PTHR18916 (PANTHER); IPR027663 (PTHR18916:PANTHER); IPR000938 (PROSITE_PATTERNS); IPR000938 (PROSITE_PROFILES); IPR000938 (SUPERFAMILY)
FKP355.644.1|m.5080	FKP355.644.1	NODE_124_length_34549_cov_179.369614	14673	19025	phosphatidylinositol n-acetylglucosaminyltransferase gpi3 subunit	435	0.997932	YALI0A20504g	G3DSA:3.40.50.2000 (GENE3D); IPR013234 (PFAM); IPR001296 (PFAM); PTHR12526:SF232 (PANTHER); PTHR12526 (PANTHER); NON_CYTOPLASMIC_DOMAIN (PHOBIUS); TRANSMEMBRANE (PHOBIUS); CYTOPLASMIC_DOMAIN (PHOBIUS); SSF53756 (SUPERFAMILY)
FKP355.647.1|m.5093	FKP355.647.1	NODE_124_length_34549_cov_179.369614	19189	22353	dcw1p	509	0.998585	YALI0A20438g	IPR005198 (PFAM); IPR012341 (G3DSA:1.50.10.GENE3D); PTHR12145:SF16 (PANTHER); PTHR12145 (PANTHER); SIGNAL_PEPTIDE (PHOBIUS); TRANSMEMBRANE (PHOBIUS); SIGNAL_PEPTIDE_N_REGION (PHOBIUS); NON_CYTOPLASMIC_DOMAIN (PHOBIUS); SIGNAL_PEPTIDE_C_REGION (PHOBIUS); SIGNAL_PEPTIDE_H_REGION (PHOBIUS); CYTOPLASMIC_DOMAIN (PHOBIUS); SignalP-TM (SIGNALP_GRAM_POSITIVE); SignalP-noTM (SIGNALP_EUK); IPR008928 (SUPER…
FKP355.647.1|m.5094	FKP355.647.1	NODE_124_length_34549_cov_179.369614	19189	22353	rna methyltransferase	376	0.998585	YALI0A20438g	no IPS match
FKP355.647.1|m.5097	FKP355.647.1	NODE_124_length_34549_cov_179.369614	19189	22353	hemolytic lectin cel-iii	112	0.998585	YALI0A20438g	no IPS match
FKP355.647.1|m.5101	FKP355.647.1	NODE_124_length_34549_cov_179.369614	19189	22353	low quality protein: sentrin-specific protease 6	70	0.998585	YALI0A20438g	no IPS match
FKP355.662.1|m.5003	FKP355.662.1	NODE_124_length_34549_cov_179.369614	24260	27269	glutamate carboxypeptidase tre2	797	0.999003	YALI0A20416g	G3DSA:3.40.630.10 (GENE3D); IPR007484 (PFAM); G3DSA:3.50.30.30 (GENE3D); IPR007365 (PFAM); IPR003137 (PFAM); IPR031054 (PTHR10404:PANTHER); PTHR10404 (PANTHER); TRANSMEMBRANE (PHOBIUS); CYTOPLASMIC_DOMAIN (PHOBIUS); NON_CYTOPLASMIC_DOMAIN (PHOBIUS); SSF53187 (SUPERFAMILY); SSF52025 (SUPERFAMILY); IPR007365 (SUPERFAMILY); TMhelix (TMHMM)
FKP355.655.1|m.5058	FKP355.655.1	NODE_124_length_34549_cov_179.369614	27608	28443	cytochrome b5	159	0.997608	YALI0A20394g	IPR001199 (G3DSA:3.10.120.GENE3D); IPR001199 (PFAM); PTHR10281:SF26 (PANTHER); PTHR10281 (PANTHER); NON_CYTOPLASMIC_DOMAIN (PHOBIUS); TRANSMEMBRANE (PHOBIUS); CYTOPLASMIC_DOMAIN (PHOBIUS); IPR001199 (SUPERFAMILY); TMhelix (TMHMM)
FKP355.661.1|m.5060	FKP355.661.1	NODE_124_length_34549_cov_179.369614	28715	33486	ubiquitin-protein ligase	871	0.999371	YALI0A20372g	Coil (COILS); IPR000569 (SMART); G3DSA:3.30.2160.10 (GENE3D); IPR000569 (PFAM); PTHR11254 (PANTHER); IPR000569 (PROSITE_PROFILES); IPR000569 (SUPERFAMILY)
FKP355.661.1|m.5061	FKP355.661.1	NODE_124_length_34549_cov_179.369614	28715	33486	lipase 2	335	0.999371	YALI0A20372g	IPR005592 (PFAM); IPR002921 (PFAM); IPR029058 (G3DSA:3.40.50.GENE3D); PTHR21493:SF154 (PANTHER); PTHR21493 (PANTHER); SIGNAL_PEPTIDE_C_REGION (PHOBIUS); SIGNAL_PEPTIDE_H_REGION (PHOBIUS); NON_CYTOPLASMIC_DOMAIN (PHOBIUS); SIGNAL_PEPTIDE_N_REGION (PHOBIUS); SIGNAL_PEPTIDE (PHOBIUS); SignalP-noTM (SIGNALP_GRAM_NEGATIVE); SignalP-TM (SIGNALP_GRAM_POSITIVE); SignalP-noTM (SIGNALP_EUK); IPR029058 (SUP…
FKP355.661.1|m.5062	FKP355.661.1	NODE_124_length_34549_cov_179.369614	28715	33486	type iii restriction res subunit	333	0.999371	YALI0A20372g	no IPS match
FKP355.654.1|m.5109	FKP355.654.1	NODE_125_length_31715_cov_67.614723	887	1827	tom complex component tom7	66	0.98406	YALI0A16868g	IPR012621 (PFAM)
FKP355.653.1|m.5112	FKP355.653.1	NODE_125_length_31715_cov_67.614723	2028	4443	flx1p	314	0.99048	YALI0A16863g	IPR002067 (PRINTS); IPR018108 (PFAM); IPR023395 (G3DSA:1.50.40.GENE3D); PTHR24089 (PANTHER); PTHR24089:SF62 (PANTHER); NON_CYTOPLASMIC_DOMAIN (PHOBIUS); TRANSMEMBRANE (PHOBIUS); TRANSMEMBRANE (PHOBIUS); CYTOPLASMIC_DOMAIN (PHOBIUS); CYTOPLASMIC_DOMAIN (PHOBIUS); IPR018108 (PROSITE_PROFILES); IPR018108 (PROSITE_PROFILES); IPR018108 (PROSITE_PROFILES); IPR023395 (SUPERFAMILY); TMhelix (TMHMM); TMhe…
FKP355.650.1|m.5178	FKP355.650.1	NODE_125_length_31715_cov_67.614723	10294	11809	c2h2 transcription factor	465	0.998021	YALI0A16841g	IPR015880 (SMART); IPR013087 (G3DSA:3.30.160.GENE3D); IPR013087 (G3DSA:3.30.160.GENE3D); PTHR24409 (PANTHER); IPR007087 (PROSITE_PATTERNS); IPR007087 (PROSITE_PATTERNS); IPR007087 (PROSITE_PATTERNS); IPR007087 (PROSITE_PATTERNS); IPR007087 (PROSITE_PROFILES); IPR007087 (PROSITE_PROFILES); IPR007087 (PROSITE_PROFILES); IPR007087 (PROSITE_PROFILES); SSF57667 (SUPERFAMILY); SSF57667 (SUPERFAMILY)
FKP355.656.1|m.5141	FKP355.656.1	NODE_125_length_31715_cov_67.614723	12304	23408	candidapepsin-4 precursor	458	0.991175	YALI0A16819g	IPR001461 (PRINTS); IPR001461 (PFAM); IPR021109 (G3DSA:2.40.70.GENE3D); IPR021109 (G3DSA:2.40.70.GENE3D); PTHR13683:SF318 (PANTHER); IPR001461 (PANTHER); IPR001969 (PROSITE_PATTERNS); SIGNAL_PEPTIDE (PHOBIUS); NON_CYTOPLASMIC_DOMAIN (PHOBIUS); SIGNAL_PEPTIDE_H_REGION (PHOBIUS); SIGNAL_PEPTIDE_N_REGION (PHOBIUS); SIGNAL_PEPTIDE_C_REGION (PHOBIUS); SignalP-noTM (SIGNALP_EUK); IPR021109 (SUPERFAMILY)
FKP355.656.1|m.5173	FKP355.656.1	NODE_125_length_31715_cov_67.614723	12304	23408	membrane protein	55	0.991175	YALI0A16819g	no IPS match
FKP355.690.1|m.5128	FKP355.690.1	NODE_125_length_31715_cov_67.614723	23631	25877	vacuolar protein sorting-associated protein vps5	633	0.99911	YALI0A16797g	Coil (COILS); IPR001683 (SMART); IPR001683 (G3DSA:3.30.1520.GENE3D); IPR001683 (PFAM); IPR015404 (PFAM); PTHR10555:SF84 (PANTHER); PTHR10555 (PANTHER); IPR001683 (PROSITE_PROFILES); IPR001683 (SUPERFAMILY)
FKP355.690.1|m.5129	FKP355.690.1	NODE_125_length_31715_cov_67.614723	23631	25877	abc transporter atp-binding protein	498	0.99911	YALI0A16797g	NON_CYTOPLASMIC_DOMAIN (PHOBIUS); TRANSMEMBRANE (PHOBIUS); CYTOPLASMIC_DOMAIN (PHOBIUS)
FKP355.660.1|m.5139	FKP355.660.1	NODE_125_length_31715_cov_67.614723	25948	26903	small nuclear ribonucleoprotein	145	0.997301	YALI0A16775g	Coil (COILS); IPR001163 (SMART); G3DSA:2.30.30.100 (GENE3D); IPR001163 (PFAM); PTHR15588:SF8 (PANTHER); PTHR15588 (PANTHER); IPR010920 (SUPERFAMILY)
FKP355.660.1|m.5140	FKP355.660.1	NODE_125_length_31715_cov_67.614723	25948	26903	gamma-glutamyl phosphate reductase	68	0.997301	YALI0A16775g	no IPS match
FKP355.689.1|m.5207	FKP355.689.1	NODE_127_length_19485_cov_71.260406	2639	5139	fyve domain-containing protein	770	0.996801	YALI0A01892g	IPR000306 (SMART); IPR000306 (PFAM); IPR013083 (G3DSA:3.30.40.GENE3D); PTHR13510 (PANTHER); IPR017455 (PROSITE_PROFILES); IPR011011 (SUPERFAMILY)
FKP355.689.1|m.5208	FKP355.689.1	NODE_127_length_19485_cov_71.260406	2639	5139	---NA---	541	0.996801	YALI0A01892g	NON_CYTOPLASMIC_DOMAIN (PHOBIUS); TRANSMEMBRANE (PHOBIUS); CYTOPLASMIC_DOMAIN (PHOBIUS); TMhelix (TMHMM)
FKP355.689.1|m.5213	FKP355.689.1	NODE_127_length_19485_cov_71.260406	2639	5139	---NA---	77	0.996801	YALI0A01892g	SIGNAL_PEPTIDE_C_REGION (PHOBIUS); SIGNAL_PEPTIDE_N_REGION (PHOBIUS); SIGNAL_PEPTIDE_H_REGION (PHOBIUS); SIGNAL_PEPTIDE (PHOBIUS); NON_CYTOPLASMIC_DOMAIN (PHOBIUS); TMhelix (TMHMM)
FKP355.676.1|m.5194	FKP355.676.1	NODE_127_length_19485_cov_71.260406	9831	12059	mfs quinate transporter	547	0.99013	YALI0A01958g	IPR003663 (PRINTS); G3DSA:1.20.1250.20 (GENE3D); IPR005828 (PFAM); IPR003663 (TIGRFAM); PTHR23500:SF35 (PANTHER); PTHR23500 (PANTHER); IPR005829 (PROSITE_PATTERNS); TRANSMEMBRANE (PHOBIUS); TRANSMEMBRANE (PHOBIUS); CYTOPLASMIC_DOMAIN (PHOBIUS); CYTOPLASMIC_DOMAIN (PHOBIUS); NON_CYTOPLASMIC_DOMAIN (PHOBIUS); TRANSMEMBRANE (PHOBIUS); TRANSMEMBRANE (PHOBIUS); TRANSMEMBRANE (PHOBIUS); TRANSMEMBRANE (…
FKP355.666.1|m.5202	FKP355.666.1	NODE_127_length_19485_cov_71.260406	12885	14612	sister chromatid cohesion 1 protein 1	525	0.995949	YALI0A01980g	IPR006910 (PFAM); PTHR12585 (PANTHER)
FKP355.670.1|m.5233	FKP355.670.1	NODE_127_length_19485_cov_71.260406	15206	19564	YALI0A02024p	597	0.985777	YALI0A02024g	G3DSA:1.20.1280.50 (GENE3D); IPR001810 (PFAM); IPR001810 (PROSITE_PROFILES); IPR001810 (SUPERFAMILY)
FKP355.670.1|m.5234	FKP355.670.1	NODE_127_length_19485_cov_71.260406	15206	19564	candidapepsin-3 precursor	448	0.985777	YALI0A02024g	IPR001461 (PRINTS); IPR021109 (G3DSA:2.40.70.GENE3D); IPR021109 (G3DSA:2.40.70.GENE3D); IPR001461 (PFAM); IPR001461 (PANTHER); PTHR13683:SF318 (PANTHER); IPR001969 (PROSITE_PATTERNS); IPR001969 (PROSITE_PATTERNS); SIGNAL_PEPTIDE_N_REGION (PHOBIUS); SIGNAL_PEPTIDE_H_REGION (PHOBIUS); SIGNAL_PEPTIDE_C_REGION (PHOBIUS); NON_CYTOPLASMIC_DOMAIN (PHOBIUS); SIGNAL_PEPTIDE (PHOBIUS); SignalP-TM (SIGNALP_…
FKP355.670.1|m.5244	FKP355.670.1	NODE_127_length_19485_cov_71.260406	15206	19564	metal dependent phosphohydrolase	55	0.985777	YALI0A02024g	no IPS match
FKP355.711.1|m.5556	FKP355.711.1	NODE_129_length_22696_cov_112.038994	5706	6718	YALI0B02090p	77	1		no IPS match
FKP355.719.1|m.5530	FKP355.719.1	NODE_129_length_22696_cov_112.038994	6778	12825	YALI0B02090p	786	1	YALI0B02090g	IPR004813 (PFAM); IPR004813 (TIGRFAM); IPR004648 (TIGRFAM); PTHR22601:SF9 (PANTHER); PTHR22601 (PANTHER); NON_CYTOPLASMIC_DOMAIN (PHOBIUS); TRANSMEMBRANE (PHOBIUS); TRANSMEMBRANE (PHOBIUS); NON_CYTOPLASMIC_DOMAIN (PHOBIUS); TRANSMEMBRANE (PHOBIUS); TRANSMEMBRANE (PHOBIUS); NON_CYTOPLASMIC_DOMAIN (PHOBIUS); CYTOPLASMIC_DOMAIN (PHOBIUS); CYTOPLASMIC_DOMAIN (PHOBIUS); CYTOPLASMIC_DOMAIN (PHOBIUS); C…
FKP355.719.1|m.5531	FKP355.719.1	NODE_129_length_22696_cov_112.038994	6778	12825	ww domain binding protein 11	388	1	YALI0B02090g	Coil (COILS); Coil (COILS); IPR019007 (PFAM); PF12622 (PFAM)
FKP355.719.1|m.5532	FKP355.719.1	NODE_129_length_22696_cov_112.038994	6778	12825	ribonuclease h rnh1	223	1	YALI0B02090g	no IPS match
FKP355.719.1|m.5534	FKP355.719.1	NODE_129_length_22696_cov_112.038994	6778	12825	subunit of the rna polymerase ii mediator complex	195	1	YALI0B02090g	Coil (COILS); IPR019364 (PFAM); PTHR13074:SF9 (PANTHER); PTHR13074 (PANTHER); IPR020178 (PRODOM)
FKP355.723.1|m.5508	FKP355.723.1	NODE_129_length_22696_cov_112.038994	14006	19789	YALI0B02002p	1262	1	YALI0B02002g	Coil (COILS)
FKP355.722.1|m.5561	FKP355.722.1	NODE_129_length_22696_cov_112.038994	20427	21980	mitochondrial replication protein mtf1	472	1	YALI0B01980g	Coil (COILS); Coil (COILS); IPR023165 (G3DSA:1.10.8.GENE3D); IPR001737 (PFAM); IPR029063 (G3DSA:3.40.50.GENE3D); PTHR11727:SF15 (PANTHER); IPR001737 (PANTHER); IPR029063 (SUPERFAMILY)
FKP355.668.1|m.5274	FKP355.668.1	NODE_1290_length_123_cov_353.186981	5	201	heat shock protein 70 2	65	0.964467		IPR013126 (PFAM); G3DSA:3.30.420.40 (GENE3D); PTHR19375:SF140 (PANTHER); PTHR19375 (PANTHER); SSF53067 (SUPERFAMILY)
FKP355.677.1|m.5492	FKP355.677.1	NODE_1296_length_80794_cov_41.127350	4	3967	related to phosphopantetheine adenylyltransferase	232	0.994955		IPR004821 (PFAM); IPR014729 (G3DSA:3.40.50.GENE3D); PTHR10695 (PANTHER); SSF52374 (SUPERFAMILY)
FKP355.677.1|m.5493	FKP355.677.1	NODE_1296_length_80794_cov_41.127350	4	3967	uroporphyrinogen-iii synthase	131	0.994955		SIGNAL_PEPTIDE_H_REGION (PHOBIUS); NON_CYTOPLASMIC_DOMAIN (PHOBIUS); SIGNAL_PEPTIDE_C_REGION (PHOBIUS); SIGNAL_PEPTIDE_N_REGION (PHOBIUS); SIGNAL_PEPTIDE (PHOBIUS)
FKP355.678.1|m.5331	FKP355.678.1	NODE_1296_length_80794_cov_41.127350	4	3967	related to phosphopantetheine adenylyltransferase	370	0.994253	YALI0D19426g	IPR004821 (PFAM); IPR014729 (G3DSA:3.40.50.GENE3D); PTHR10695 (PANTHER); NON_CYTOPLASMIC_DOMAIN (PHOBIUS); SIGNAL_PEPTIDE_N_REGION (PHOBIUS); SIGNAL_PEPTIDE (PHOBIUS); SIGNAL_PEPTIDE_H_REGION (PHOBIUS); SIGNAL_PEPTIDE_C_REGION (PHOBIUS); SSF52374 (SUPERFAMILY)
FKP355.674.1|m.5299	FKP355.674.1	NODE_1296_length_80794_cov_41.127350	4771	6308	ycr016w protein	472	0.998049	YALI0D19382g	Coil (COILS); Coil (COILS); Coil (COILS); Coil (COILS); IPR019327 (PFAM); PTHR22306 (PANTHER)
FKP355.674.1|m.5300	FKP355.674.1	NODE_1296_length_80794_cov_41.127350	4771	6308	---NA---	313	0.998049	YALI0D19382g	NON_CYTOPLASMIC_DOMAIN (PHOBIUS); SIGNAL_PEPTIDE_H_REGION (PHOBIUS); SIGNAL_PEPTIDE_C_REGION (PHOBIUS); SIGNAL_PEPTIDE (PHOBIUS); SIGNAL_PEPTIDE_N_REGION (PHOBIUS)
FKP355.675.1|m.5344	FKP355.675.1	NODE_1296_length_80794_cov_41.127350	6459	9419	YALI0D19360p	975	0.993246	YALI0D19360g	no IPS match
FKP355.692.1|m.5480	FKP355.692.1	NODE_1296_length_80794_cov_41.127350	12618	13271	YALI0D19338p	128	0.989297	YALI0D19338g	no IPS match
FKP355.688.1|m.5372	FKP355.688.1	NODE_1296_length_80794_cov_41.127350	13390	17187	YALI0D19316p	554	0.99684	YALI0D19316g	no IPS match
FKP355.683.1|m.5482	FKP355.683.1	NODE_1296_length_80794_cov_41.127350	24315	24654	YALI0D19294p	113	0.997059	YALI0D19294g	no IPS match
FKP355.687.1|m.5461	FKP355.687.1	NODE_1296_length_80794_cov_41.127350	25969	28886	YALI0D19272p	444	0.997258	YALI0D19272g	IPR010828 (PFAM); PTHR28037 (PANTHER); PTHR28037:SF1 (PANTHER); SSF52777 (SUPERFAMILY)
FKP355.687.1|m.5462	FKP355.687.1	NODE_1296_length_80794_cov_41.127350	25969	28886	YALI0D19250p	191	0.997258	YALI0D19272g	Coil (COILS); IPR013640 (PFAM); PTHR28218 (PANTHER)
FKP355.686.1|m.5426	FKP355.686.1	NODE_1296_length_80794_cov_41.127350	29356	30156	dna repair protein rev1	167	1	YALI0D19228g	IPR001357 (SMART); IPR001357 (G3DSA:3.40.50.GENE3D); PTHR11076 (PANTHER); PTHR11076:SF10 (PANTHER); IPR001357 (PROSITE_PROFILES); IPR001357 (SUPERFAMILY)
FKP355.725.1|m.5305	FKP355.725.1	NODE_1296_length_80794_cov_41.127350	31296	40000	ph-response regulator protein	882	0.996669	YALI0D19162g	IPR011022 (SMART); IPR011021 (PFAM); PTHR11188:SF17 (PANTHER); PTHR11188 (PANTHER)
FKP355.725.1|m.5306	FKP355.725.1	NODE_1296_length_80794_cov_41.127350	31296	40000	delta(24(24 ))-sterol reductase	471	0.996669	YALI0D19162g	IPR001171 (PFAM); PTHR21257 (PANTHER); PTHR21257:SF31 (PANTHER); IPR018083 (PROSITE_PATTERNS); TRANSMEMBRANE (PHOBIUS); NON_CYTOPLASMIC_DOMAIN (PHOBIUS); TRANSMEMBRANE (PHOBIUS); CYTOPLASMIC_DOMAIN (PHOBIUS); NON_CYTOPLASMIC_DOMAIN (PHOBIUS); CYTOPLASMIC_DOMAIN (PHOBIUS); NON_CYTOPLASMIC_DOMAIN (PHOBIUS); CYTOPLASMIC_DOMAIN (PHOBIUS); CYTOPLASMIC_DOMAIN (PHOBIUS); CYTOPLASMIC_DOMAIN (PHOBIUS); TR…
FKP355.725.1|m.5307	FKP355.725.1	NODE_1296_length_80794_cov_41.127350	31296	40000	lipase	367	0.996669	YALI0D19162g	IPR002921 (PFAM); IPR029058 (G3DSA:3.40.50.GENE3D); PTHR21493:SF154 (PANTHER); PTHR21493 (PANTHER); SIGNAL_PEPTIDE_N_REGION (PHOBIUS); SIGNAL_PEPTIDE (PHOBIUS); NON_CYTOPLASMIC_DOMAIN (PHOBIUS); SIGNAL_PEPTIDE_C_REGION (PHOBIUS); SIGNAL_PEPTIDE_H_REGION (PHOBIUS); SignalP-TM (SIGNALP_GRAM_POSITIVE); IPR029058 (SUPERFAMILY)
FKP355.725.1|m.5312	FKP355.725.1	NODE_1296_length_80794_cov_41.127350	31296	40000	domain protein	115	0.996669	YALI0D19162g	TRANSMEMBRANE (PHOBIUS); NON_CYTOPLASMIC_DOMAIN (PHOBIUS); TRANSMEMBRANE (PHOBIUS); CYTOPLASMIC_DOMAIN (PHOBIUS); CYTOPLASMIC_DOMAIN (PHOBIUS); TMhelix (TMHMM); TMhelix (TMHMM)
FKP355.691.1|m.5483	FKP355.691.1	NODE_1296_length_80794_cov_41.127350	40912	42689	malate glyoxysomal	532	0.99775	YALI0D19140g	G3DSA:3.20.20.360 (GENE3D); G3DSA:1.20.1220.12 (GENE3D); IPR001465 (PFAM); IPR006252 (TIGRFAM); IPR006252 (PIRSF); PTHR21631:SF1 (PANTHER); PTHR21631 (PANTHER); IPR019830 (PROSITE_PATTERNS); IPR011076 (SUPERFAMILY)
FKP355.724.1|m.5431	FKP355.724.1	NODE_1296_length_80794_cov_41.127350	44907	49871	snare-dependent exocytosis protein	1000	0.998025	YALI0D19096g	Coil (COILS); IPR001680 (SMART); IPR013905 (PFAM); IPR015943 (G3DSA:2.130.10.GENE3D); PTHR10241:SF25 (PANTHER); PTHR10241 (PANTHER); IPR019775 (PROSITE_PATTERNS); IPR001680 (PROSITE_PROFILES); IPR017986 (SUPERFAMILY); SSF101908 (SUPERFAMILY); IPR017986 (SUPERFAMILY)
FKP355.724.1|m.5432	FKP355.724.1	NODE_1296_length_80794_cov_41.127350	44907	49871	yor006c-like protein	358	0.998025	YALI0D19096g	IPR007209 (PFAM); IPR007177 (PFAM); PTHR20426:SF0 (PANTHER); IPR022968 (PANTHER); IPR007177 (PRODOM)
FKP355.695.1|m.5275	FKP355.695.1	NODE_1296_length_80794_cov_41.127350	52617	53729	sad1 interacting factor 1 protein	359	0.997305	YALI0D19074g	Coil (COILS); IPR028143 (PFAM); PTHR28263:SF1 (PANTHER); PTHR28263:SF1 (PANTHER); PTHR28263 (PANTHER); PTHR28263 (PANTHER); NON_CYTOPLASMIC_DOMAIN (PHOBIUS); CYTOPLASMIC_DOMAIN (PHOBIUS); CYTOPLASMIC_DOMAIN (PHOBIUS); TRANSMEMBRANE (PHOBIUS); TRANSMEMBRANE (PHOBIUS); TMhelix (TMHMM)
FKP355.693.1|m.5420	FKP355.693.1	NODE_1296_length_80794_cov_41.127350	53813	54858	YALI0D19052p	101	0.992352	YALI0D19052g	no IPS match
FKP355.715.1|m.5457	FKP355.715.1	NODE_1296_length_80794_cov_41.127350	55417	57271	nadh-ubiquinone oxidoreductase	160	0.997409	YALI0D19030g	IPR019401 (G3DSA:2.60.260.GENE3D); IPR019401 (PFAM); PTHR13156 (PANTHER)
FKP355.715.1|m.5460	FKP355.715.1	NODE_1296_length_80794_cov_41.127350	55417	57271	---NA---	54	0.997409	YALI0D19030g	no IPS match
FKP355.705.1|m.5357	FKP355.705.1	NODE_1296_length_80794_cov_41.127350	57844	59171	zip zinc transporter	335	0.997741	YALI0D19008g	IPR003689 (PFAM); PTHR16133:SF0 (PANTHER); PTHR16133 (PANTHER); NON_CYTOPLASMIC_DOMAIN (PHOBIUS); CYTOPLASMIC_DOMAIN (PHOBIUS); TRANSMEMBRANE (PHOBIUS); TRANSMEMBRANE (PHOBIUS); TRANSMEMBRANE (PHOBIUS); NON_CYTOPLASMIC_DOMAIN (PHOBIUS); TRANSMEMBRANE (PHOBIUS); TRANSMEMBRANE (PHOBIUS); CYTOPLASMIC_DOMAIN (PHOBIUS); CYTOPLASMIC_DOMAIN (PHOBIUS); NON_CYTOPLASMIC_DOMAIN (PHOBIUS); TRANSMEMBRANE (PHO…
FKP355.694.1|m.5405	FKP355.694.1	NODE_1296_length_80794_cov_41.127350	59568	60430	YALI0D18986p	269	0.994206	YALI0D18986g	Coil (COILS); PTHR28257 (PANTHER)
FKP355.720.1|m.5354	FKP355.720.1	NODE_1296_length_80794_cov_41.127350	60976	62042	sorbitol utilization protein sou1	316	0.994377	YALI0D18964g	IPR002198 (PRINTS); IPR002347 (PRINTS); G3DSA:3.40.50.720 (GENE3D); IPR002198 (PFAM); PTHR24322 (PANTHER); PTHR24322 (PANTHER); PTHR24322:SF627 (PANTHER); IPR020904 (PROSITE_PATTERNS); IPR016040 (SUPERFAMILY)
FKP355.704.1|m.5472	FKP355.704.1	NODE_1296_length_80794_cov_41.127350	64648	65957	tlg2-vesicle protein of 38 kda	278	0.993893	YALI0D18942g	PF09335 (PFAM); IPR015414 (PANTHER); PTHR12677:SF23 (PANTHER); CYTOPLASMIC_DOMAIN (PHOBIUS); NON_CYTOPLASMIC_DOMAIN (PHOBIUS); TRANSMEMBRANE (PHOBIUS); NON_CYTOPLASMIC_DOMAIN (PHOBIUS); CYTOPLASMIC_DOMAIN (PHOBIUS); CYTOPLASMIC_DOMAIN (PHOBIUS); NON_CYTOPLASMIC_DOMAIN (PHOBIUS); TRANSMEMBRANE (PHOBIUS); TRANSMEMBRANE (PHOBIUS); TRANSMEMBRANE (PHOBIUS); TRANSMEMBRANE (PHOBIUS); TMhelix (TMHMM); TM…
FKP355.717.1|m.5287	FKP355.717.1	NODE_1296_length_80794_cov_41.127350	66414	67970	dihydroorotate dehydrogenase	453	1	YALI0D18920g	IPR005719 (TIGRFAM); IPR005720 (PFAM); IPR013785 (G3DSA:3.20.20.GENE3D); PTHR11938 (PANTHER); IPR001295 (PROSITE_PATTERNS); IPR001295 (PROSITE_PATTERNS); SignalP-TM (SIGNALP_GRAM_POSITIVE); SSF51395 (SUPERFAMILY); TMhelix (TMHMM)
FKP355.702.1|m.5424	FKP355.702.1	NODE_1296_length_80794_cov_41.127350	70375	70970	---NA---	80	0.857383		no IPS match
FKP355.703.1|m.5393	FKP355.703.1	NODE_1296_length_80794_cov_41.127350	72088	73497	cytosolic phospholipase a2 epsilon-like isoform x3	61	0.960993		no IPS match
FKP355.721.1|m.5280	FKP355.721.1	NODE_1296_length_80794_cov_41.127350	73583	76283	lim domain-containing protein	586	0.998519	YALI0D18898g	IPR001781 (SMART); IPR001781 (G3DSA:2.10.110.GENE3D); IPR001781 (PFAM); IPR001781 (G3DSA:2.10.110.GENE3D); PTHR24216 (PANTHER); PTHR24216:SF15 (PANTHER); IPR001781 (PROSITE_PATTERNS); IPR001781 (PROSITE_PROFILES); SSF57716 (SUPERFAMILY)
FKP355.713.1|m.5292	FKP355.713.1	NODE_1296_length_80794_cov_41.127350	77231	79212	quinate permease	241	0.997567		IPR005828 (PFAM); G3DSA:1.20.1250.20 (GENE3D); PTHR23500:SF35 (PANTHER); PTHR23500 (PANTHER); IPR005829 (PROSITE_PATTERNS); NON_CYTOPLASMIC_DOMAIN (PHOBIUS); SIGNAL_PEPTIDE_H_REGION (PHOBIUS); SIGNAL_PEPTIDE (PHOBIUS); TRANSMEMBRANE (PHOBIUS); NON_CYTOPLASMIC_DOMAIN (PHOBIUS); NON_CYTOPLASMIC_DOMAIN (PHOBIUS); TRANSMEMBRANE (PHOBIUS); TRANSMEMBRANE (PHOBIUS); CYTOPLASMIC_DOMAIN (PHOBIUS); TRANSME…
FKP355.714.1|m.5396	FKP355.714.1	NODE_1296_length_80794_cov_41.127350	77231	79212	quinate permease	537	0.997982	YALI0D18876g	IPR003663 (PRINTS); G3DSA:1.20.1250.20 (GENE3D); IPR003663 (TIGRFAM); IPR005828 (PFAM); PTHR23500 (PANTHER); PTHR23500:SF35 (PANTHER); IPR005829 (PROSITE_PATTERNS); SIGNAL_PEPTIDE (PHOBIUS); TRANSMEMBRANE (PHOBIUS); CYTOPLASMIC_DOMAIN (PHOBIUS); TRANSMEMBRANE (PHOBIUS); TRANSMEMBRANE (PHOBIUS); CYTOPLASMIC_DOMAIN (PHOBIUS); TRANSMEMBRANE (PHOBIUS); NON_CYTOPLASMIC_DOMAIN (PHOBIUS); CYTOPLASMIC_DO…
FKP355.845.1|m.6471	FKP355.845.1	NODE_13_length_55380_cov_99.375839	767	3569	ribonucleotide reductase large subunit	552	1		Coil (COILS); IPR000788 (PRINTS); IPR000788 (PFAM); G3DSA:3.20.70.20 (GENE3D); IPR013346 (TIGRFAM); PTHR11573 (PANTHER); IPR000788 (PROSITE_PATTERNS); SSF51998 (SUPERFAMILY)
FKP355.845.1|m.6472	FKP355.845.1	NODE_13_length_55380_cov_99.375839	767	3569	ribonucleotide reductase large subunit	323	1		G3DSA:3.20.70.20 (GENE3D); IPR000788 (PFAM); IPR013509 (PFAM); IPR005144 (PFAM); PTHR11573 (PANTHER); IPR005144 (PROSITE_PROFILES); SSF51998 (SUPERFAMILY); IPR008926 (SUPERFAMILY)
FKP355.845.1|m.6473	FKP355.845.1	NODE_13_length_55380_cov_99.375839	767	3569	pyrroline-5-carboxylate reductase	315	1		no IPS match
FKP355.844.1|m.6460	FKP355.844.1	NODE_13_length_55380_cov_99.375839	767	3569	ribonucleotide reductase large subunit	909	1	YALI0F31735g	Coil (COILS); IPR000788 (PRINTS); G3DSA:3.20.70.20 (GENE3D); IPR005144 (PFAM); IPR000788 (PFAM); IPR013346 (TIGRFAM); IPR013509 (PFAM); PTHR11573 (PANTHER); IPR000788 (PROSITE_PATTERNS); IPR005144 (PROSITE_PROFILES); IPR008926 (SUPERFAMILY); SSF51998 (SUPERFAMILY)
FKP355.834.1|m.6318	FKP355.834.1	NODE_13_length_55380_cov_99.375839	4371	7327	YALI0F31713p	700	1	YALI0F31713g	IPR009057 (G3DSA:1.10.10.GENE3D); IPR009057 (SUPERFAMILY)
FKP355.833.1|m.6299	FKP355.833.1	NODE_13_length_55380_cov_99.375839	7732	8907	surf1 family protein	349	1		IPR002994 (PFAM); PTHR23427:SF2 (PANTHER); PTHR23427 (PANTHER); CYTOPLASMIC_DOMAIN (PHOBIUS); CYTOPLASMIC_DOMAIN (PHOBIUS); NON_CYTOPLASMIC_DOMAIN (PHOBIUS); TRANSMEMBRANE (PHOBIUS); TRANSMEMBRANE (PHOBIUS); IPR002994 (PROSITE_PROFILES); SignalP-TM (SIGNALP_GRAM_POSITIVE); TMhelix (TMHMM); TMhelix (TMHMM)
FKP355.837.1|m.6364	FKP355.837.1	NODE_13_length_55380_cov_99.375839	9267	12301	origin recognition complex subunit 6 protein	366	1	YALI0F31647g	IPR016811 (PIRSF); IPR008721 (PFAM)
FKP355.837.1|m.6365	FKP355.837.1	NODE_13_length_55380_cov_99.375839	9267	12301	isopenicillin-n n-acyltransferase	251	1	YALI0F31647g	Coil (COILS); PF12352 (PFAM); G3DSA:1.20.5.110 (GENE3D); IPR027027 (PIRSF); PTHR21230 (PANTHER); PTHR21230:SF1 (PANTHER); CYTOPLASMIC_DOMAIN (PHOBIUS); TRANSMEMBRANE (PHOBIUS); NON_CYTOPLASMIC_DOMAIN (PHOBIUS); TMhelix (TMHMM)
FKP355.837.1|m.6366	FKP355.837.1	NODE_13_length_55380_cov_99.375839	9267	12301	swr1 complex subunit vps71	158	1	YALI0F31647g	PTHR13093 (PANTHER)
FKP355.854.1|m.6351	FKP355.854.1	NODE_13_length_55380_cov_99.375839	12363	16293	pro-apoptotic serine protease	1037	1	YALI0F31603g	Coil (COILS); IPR001940 (PRINTS); IPR001478 (SMART); G3DSA:2.40.10.10 (GENE3D); G3DSA:2.40.10.10 (GENE3D); G3DSA:2.40.10.10 (GENE3D); PF13365 (PFAM); IPR025926 (PFAM); IPR001478 (G3DSA:2.30.42.GENE3D); PTHR22939 (PANTHER); PTHR22939:SF66 (PANTHER); IPR001478 (SUPERFAMILY); IPR009003 (SUPERFAMILY); IPR001478 (SUPERFAMILY); IPR009003 (SUPERFAMILY); IPR001478 (SUPERFAMILY)
FKP355.854.1|m.6352	FKP355.854.1	NODE_13_length_55380_cov_99.375839	12363	16293	---NA---	313	1	YALI0F31603g	no IPS match
FKP355.848.1|m.6308	FKP355.848.1	NODE_13_length_55380_cov_99.375839	16896	18369	co zn cd cation transporter	118	1	YALI0F31581g	no IPS match
FKP355.848.1|m.6310	FKP355.848.1	NODE_13_length_55380_cov_99.375839	16896	18369	50s ribosomal protein l35	96	1	YALI0F31581g	IPR021137 (PFAM); SSF143034 (SUPERFAMILY)
FKP355.838.1|m.6488	FKP355.838.1	NODE_13_length_55380_cov_99.375839	18471	18966	mdm35p	85	1	YALI0F31548g	IPR007918 (PFAM); PTHR21329 (PANTHER)
FKP355.841.1|m.6313	FKP355.841.1	NODE_13_length_55380_cov_99.375839	19053	20125	ynl165w-like protein	278	1	YALI0F31537g	no IPS match
FKP355.840.1|m.6435	FKP355.840.1	NODE_13_length_55380_cov_99.375839	20308	21794	YALI0F31515p	375	1	YALI0F31515g	Coil (COILS); NON_CYTOPLASMIC_DOMAIN (PHOBIUS); SIGNAL_PEPTIDE_H_REGION (PHOBIUS); SIGNAL_PEPTIDE_N_REGION (PHOBIUS); SIGNAL_PEPTIDE (PHOBIUS); SIGNAL_PEPTIDE_C_REGION (PHOBIUS)
FKP355.843.1|m.6394	FKP355.843.1	NODE_13_length_55380_cov_99.375839	22007	23748	atp-dependent rna helicase dbp9	558	1	YALI0F31493g	Coil (COILS); IPR014001 (SMART); IPR001650 (SMART); IPR001650 (PFAM); IPR011545 (PFAM); IPR027417 (G3DSA:3.40.50.GENE3D); IPR027417 (G3DSA:3.40.50.GENE3D); PTHR24031:SF96 (PANTHER); PTHR24031 (PANTHER); PTHR24031:SF96 (PANTHER); PTHR24031:SF96 (PANTHER); PTHR24031 (PANTHER); IPR014001 (PROSITE_PROFILES); IPR014014 (PROSITE_PROFILES); IPR001650 (PROSITE_PROFILES); IPR027417 (SUPERFAMILY)
FKP355.847.1|m.6491	FKP355.847.1	NODE_13_length_55380_cov_99.375839	23923	25725	u3 snorna associated protein	585	1	YALI0F31471g	IPR001680 (SMART); IPR015943 (G3DSA:2.130.10.GENE3D); IPR011659 (PFAM); PTHR18359 (PANTHER); IPR001680 (PROSITE_PROFILES); IPR017986 (PROSITE_PROFILES); IPR017986 (SUPERFAMILY)
FKP355.857.1|m.6423	FKP355.857.1	NODE_13_length_55380_cov_99.375839	25864	30736	potential nucleolar protein urb2p	419	1		no IPS match
FKP355.857.1|m.6424	FKP355.857.1	NODE_13_length_55380_cov_99.375839	25864	30736	d-amino-acid oxidase	200	1		G3DSA:3.30.9.10 (GENE3D); IPR006076 (PFAM); IPR023209 (PANTHER); PTHR11530:SF9 (PANTHER); SSF51971 (SUPERFAMILY); SSF54373 (SUPERFAMILY)
FKP355.857.1|m.6429	FKP355.857.1	NODE_13_length_55380_cov_99.375839	25864	30736	urb2p	74	1		IPR018849 (PFAM); PTHR15682 (PANTHER)
FKP355.856.1|m.6503	FKP355.856.1	NODE_13_length_55380_cov_99.375839	25864	30736	nucleolar 27s pre-rrna processing protein	1140	1	YALI0F31449g	Coil (COILS); IPR018849 (PFAM); PTHR15682 (PANTHER)
FKP355.856.1|m.6504	FKP355.856.1	NODE_13_length_55380_cov_99.375839	25864	30736	d-amino-acid oxidase	200	1	YALI0F31449g	IPR006076 (PFAM); G3DSA:3.30.9.10 (GENE3D); PTHR11530:SF9 (PANTHER); IPR023209 (PANTHER); SSF51971 (SUPERFAMILY); SSF54373 (SUPERFAMILY)
FKP355.852.1|m.6500	FKP355.852.1	NODE_13_length_55380_cov_99.375839	31181	31984	60s ribosomal protein l33	127	1	YALI0F31405g	IPR001780 (PFAM); IPR001780 (PANTHER); IPR018266 (PROSITE_PATTERNS); IPR001780 (PRODOM); IPR009000 (SUPERFAMILY)
FKP355.850.1|m.6442	FKP355.850.1	NODE_13_length_55380_cov_99.375839	32356	33785	rio2p	434	1	YALI0F31383g	Coil (COILS); IPR000687 (SMART); G3DSA:1.10.510.10 (GENE3D); G3DSA:3.30.200.20 (GENE3D); IPR015285 (PFAM); IPR011991 (G3DSA:1.10.10.GENE3D); PF01163 (PFAM); IPR030484 (PTHR10593:PANTHER); PTHR10593 (PANTHER); SSF46785 (SUPERFAMILY); IPR011009 (SUPERFAMILY)
FKP355.851.1|m.6304	FKP355.851.1	NODE_13_length_55380_cov_99.375839	34162	34865	glutathione s-transferase	161	1	YALI0F31361g	IPR009297 (PFAM); PTHR34129:SF1 (PANTHER); PTHR34129 (PANTHER); SSF56399 (SUPERFAMILY)
FKP355.853.1|m.6482	FKP355.853.1	NODE_13_length_55380_cov_99.375839	34948	36482	mrna turnover protein mrt4	245	1	YALI0F31317g	IPR001790 (PFAM); PTHR21141 (PANTHER); PTHR21141:SF37 (PANTHER); SSF160369 (SUPERFAMILY)
FKP355.853.1|m.6483	FKP355.853.1	NODE_13_length_55380_cov_99.375839	34948	36482	s1-like domain-containing protein	170	1	YALI0F31317g	IPR001253 (SMART); IPR006196 (PFAM); IPR012340 (G3DSA:2.40.50.GENE3D); PTHR21641 (PANTHER); IPR012340 (SUPERFAMILY)
FKP355.855.1|m.6453	FKP355.855.1	NODE_13_length_55380_cov_99.375839	36609	37950	uracil phosphoribosyltransferase	239	1	YALI0F31273g	PF14681 (PFAM); IPR029057 (G3DSA:3.40.50.GENE3D); PTHR10285 (PANTHER); IPR029057 (SUPERFAMILY)
FKP355.855.1|m.6454	FKP355.855.1	NODE_13_length_55380_cov_99.375839	36609	37950	fungal protein	129	1	YALI0F31273g	Coil (COILS); IPR024526 (PFAM); PTHR40642 (PANTHER); PTHR40642:SF1 (PANTHER)
FKP355.1497.1|m.6338	FKP355.1497.1	NODE_13_length_55380_cov_99.375839	38313	41773	het-c domain protein	745	1	YALI0F31251g	IPR010816 (PFAM); PTHR14905:SF7 (PANTHER); PTHR14905:SF7 (PANTHER); PTHR14905 (PANTHER); PTHR14905 (PANTHER); NON_CYTOPLASMIC_DOMAIN (PHOBIUS); SIGNAL_PEPTIDE (PHOBIUS); SIGNAL_PEPTIDE_C_REGION (PHOBIUS); SIGNAL_PEPTIDE_N_REGION (PHOBIUS); SIGNAL_PEPTIDE_H_REGION (PHOBIUS); SignalP-noTM (SIGNALP_EUK); SignalP-noTM (SIGNALP_GRAM_NEGATIVE); SignalP-TM (SIGNALP_GRAM_POSITIVE)
FKP355.1499.1|m.6408	FKP355.1499.1	NODE_13_length_55380_cov_99.375839	38313	54569	het-c domain protein	562	1		IPR010816 (PFAM); PTHR14905 (PANTHER); PTHR14905:SF7 (PANTHER)
FKP355.1499.1|m.6409	FKP355.1499.1	NODE_13_length_55380_cov_99.375839	38313	54569	vacuolar atpase 98 kda	360	1		Coil (COILS); IPR002490 (PFAM); PTHR11629:SF64 (PANTHER); IPR002490 (PANTHER)
FKP355.1501.1|m.6402	FKP355.1501.1	NODE_13_length_55380_cov_99.375839	44426	46496	inheritance of peroxisomes protein 1	545	1	YALI0F31229g	IPR024758 (PFAM)
FKP355.1502.1|m.6448	FKP355.1502.1	NODE_13_length_55380_cov_99.375839	47003	48375	mitochondrial import receptor subunit tom40	378	1	YALI0F31207g	Coil (COILS); IPR027246 (PFAM); IPR023614 (G3DSA:2.40.160.GENE3D); PTHR10802:SF2 (PANTHER); PTHR10802 (PANTHER)
FKP355.1503.1|m.6327	FKP355.1503.1	NODE_13_length_55380_cov_99.375839	48551	50775	hypothetical conserved protein	171	1	YALI0F31185g	no IPS match
FKP355.1503.1|m.6328	FKP355.1503.1	NODE_13_length_55380_cov_99.375839	48551	50775	microtubule-associated protein	165	1	YALI0F31185g	IPR011425 (PFAM)
FKP355.1498.1|m.6376	FKP355.1498.1	NODE_13_length_55380_cov_99.375839	50917	54571	vph1p	823	1	YALI0F31119g	Coil (COILS); IPR002490 (PFAM); IPR026028 (PIRSF); PTHR11629:SF59 (PANTHER); IPR002490 (PANTHER); TRANSMEMBRANE (PHOBIUS); CYTOPLASMIC_DOMAIN (PHOBIUS); TRANSMEMBRANE (PHOBIUS); TRANSMEMBRANE (PHOBIUS); NON_CYTOPLASMIC_DOMAIN (PHOBIUS); CYTOPLASMIC_DOMAIN (PHOBIUS); CYTOPLASMIC_DOMAIN (PHOBIUS); CYTOPLASMIC_DOMAIN (PHOBIUS); TRANSMEMBRANE (PHOBIUS); NON_CYTOPLASMIC_DOMAIN (PHOBIUS); NON_CYTOPLASM…
FKP355.1498.1|m.6377	FKP355.1498.1	NODE_13_length_55380_cov_99.375839	50917	54571	tail protein	436	1	YALI0F31119g	no IPS match
FKP355.1498.1|m.6378	FKP355.1498.1	NODE_13_length_55380_cov_99.375839	50917	54571	non-essential hydrolase involved in mrna decapping	341	1	YALI0F31119g	IPR008594 (PFAM); IPR011146 (G3DSA:3.30.428.GENE3D); PF11969 (PFAM); IPR008594 (PIRSF); PTHR12978:SF0 (PANTHER); IPR008594 (PANTHER); IPR011146 (SUPERFAMILY); IPR011145 (SUPERFAMILY)
FKP355.733.1|m.5586	FKP355.733.1	NODE_130_length_13935_cov_66.062363	1580	4267	glycerol uptake protein 1	596	1	YALI0E30283g	IPR004299 (PFAM); PTHR13285 (PANTHER); PTHR13285:SF18 (PANTHER); CYTOPLASMIC_DOMAIN (PHOBIUS); TRANSMEMBRANE (PHOBIUS); TRANSMEMBRANE (PHOBIUS); NON_CYTOPLASMIC_DOMAIN (PHOBIUS); CYTOPLASMIC_DOMAIN (PHOBIUS); TRANSMEMBRANE (PHOBIUS); NON_CYTOPLASMIC_DOMAIN (PHOBIUS); CYTOPLASMIC_DOMAIN (PHOBIUS); TRANSMEMBRANE (PHOBIUS); TRANSMEMBRANE (PHOBIUS); NON_CYTOPLASMIC_DOMAIN (PHOBIUS); TRANSMEMBRANE (PH…
FKP355.733.1|m.5587	FKP355.733.1	NODE_130_length_13935_cov_66.062363	1580	4267	lcl3_yarli ame: full=probable endonuclease lcl3	227	1	YALI0E30283g	IPR016071 (SMART); IPR016071 (G3DSA:2.40.50.GENE3D); IPR016071 (PFAM); PTHR12302 (PANTHER); CYTOPLASMIC_DOMAIN (PHOBIUS); NON_CYTOPLASMIC_DOMAIN (PHOBIUS); TRANSMEMBRANE (PHOBIUS); IPR016071 (PROSITE_PROFILES); IPR016071 (SUPERFAMILY); TMhelix (TMHMM)
FKP355.728.1|m.5607	FKP355.728.1	NODE_130_length_13935_cov_66.062363	4478	5364	duf1772-domain-containing protein	204	1	YALI0E30327g	IPR013901 (PFAM); NON_CYTOPLASMIC_DOMAIN (PHOBIUS); TRANSMEMBRANE (PHOBIUS); CYTOPLASMIC_DOMAIN (PHOBIUS); TRANSMEMBRANE (PHOBIUS); CYTOPLASMIC_DOMAIN (PHOBIUS); NON_CYTOPLASMIC_DOMAIN (PHOBIUS); CYTOPLASMIC_DOMAIN (PHOBIUS); TRANSMEMBRANE (PHOBIUS); TRANSMEMBRANE (PHOBIUS); TMhelix (TMHMM); TMhelix (TMHMM); TMhelix (TMHMM); TMhelix (TMHMM)
FKP355.734.1|m.5568	FKP355.734.1	NODE_130_length_13935_cov_66.062363	5697	9948	transcriptional regulatory protein spp41	1319	1	YALI0E30349g	Coil (COILS); IPR021386 (PFAM)
FKP355.732.1|m.5605	FKP355.732.1	NODE_130_length_13935_cov_66.062363	10668	11545	ribosomal protein s18	185	1	YALI0E30371g	IPR001648 (G3DSA:4.10.640.GENE3D); IPR001648 (PFAM); PTHR13479 (PANTHER); PTHR13479:SF40 (PANTHER); IPR001648 (SUPERFAMILY)
FKP355.730.1|m.5597	FKP355.730.1	NODE_130_length_13935_cov_66.062363	12154	14014	clavaminate synthase-like protein	511	1	YALI0E30393g	IPR003347 (SMART); IPR001965 (SMART); PF13621 (PFAM); G3DSA:2.60.120.650 (GENE3D); IPR013083 (G3DSA:3.30.40.GENE3D); IPR019787 (PFAM); PTHR23123 (PANTHER); NON_CYTOPLASMIC_DOMAIN (PHOBIUS); CYTOPLASMIC_DOMAIN (PHOBIUS); TRANSMEMBRANE (PHOBIUS); IPR019787 (PROSITE_PROFILES); IPR003347 (PROSITE_PROFILES); SSF51197 (SUPERFAMILY); IPR011011 (SUPERFAMILY)
FKP355.772.1|m.5611	FKP355.772.1	NODE_131_length_22689_cov_87.897789	1152	2948	atp-dependent rna helicase eif4a	396	1	YALI0B20922g	IPR014001 (SMART); IPR001650 (SMART); IPR027417 (G3DSA:3.40.50.GENE3D); IPR011545 (PFAM); IPR027417 (G3DSA:3.40.50.GENE3D); IPR001650 (PFAM); PTHR24031 (PANTHER); PTHR24031:SF84 (PANTHER); IPR000629 (PROSITE_PATTERNS); IPR014014 (PROSITE_PROFILES); IPR001650 (PROSITE_PROFILES); IPR014001 (PROSITE_PROFILES); IPR027417 (SUPERFAMILY)
FKP355.772.1|m.5612	FKP355.772.1	NODE_131_length_22689_cov_87.897789	1152	2948	unnamed protein product	370	1	YALI0B20922g	no IPS match
FKP355.735.1|m.5642	FKP355.735.1	NODE_131_length_22689_cov_87.897789	3634	5736	yar1p	195	1	YALI0B20900g	IPR002110 (PRINTS); IPR002110 (SMART); IPR020683 (PFAM); IPR020683 (G3DSA:1.25.40.GENE3D); PTHR24188 (PANTHER); IPR002110 (PROSITE_PROFILES); IPR020683 (PROSITE_PROFILES); IPR020683 (SUPERFAMILY)
FKP355.735.1|m.5646	FKP355.735.1	NODE_131_length_22689_cov_87.897789	3634	5736	ubiquitin-conjugating enzyme e2 g2	96	1	YALI0B20900g	SM00212 (SMART); IPR000608 (PFAM); IPR016135 (G3DSA:3.10.110.GENE3D); PTHR24067:SF154 (PANTHER); PTHR24067 (PANTHER); IPR023313 (PROSITE_PATTERNS); IPR000608 (PROSITE_PROFILES); IPR016135 (SUPERFAMILY)
FKP355.737.1|m.5676	FKP355.737.1	NODE_131_length_22689_cov_87.897789	5951	7121	rhomboid protein 2	164	1	YALI0B20878g	PTHR12917 (PANTHER); PTHR12917:SF21 (PANTHER); NON_CYTOPLASMIC_DOMAIN (PHOBIUS); TRANSMEMBRANE (PHOBIUS); CYTOPLASMIC_DOMAIN (PHOBIUS); CYTOPLASMIC_DOMAIN (PHOBIUS); TRANSMEMBRANE (PHOBIUS); SSF144091 (SUPERFAMILY); TMhelix (TMHMM); TMhelix (TMHMM)
FKP355.737.1|m.5682	FKP355.737.1	NODE_131_length_22689_cov_87.897789	5951	7121	rbd2_yarli ame: full=rhomboid protein 2	71	1	YALI0B20878g	TRANSMEMBRANE (PHOBIUS); CYTOPLASMIC_DOMAIN (PHOBIUS); NON_CYTOPLASMIC_DOMAIN (PHOBIUS); TMhelix (TMHMM)
FKP355.748.1|m.5684	FKP355.748.1	NODE_131_length_22689_cov_87.897789	7681	9737	potential mitochondrial presequence translocase guide protein	467	1	YALI0B20856g	IPR004274 (SMART); IPR004274 (PFAM); IPR023214 (G3DSA:3.40.50.GENE3D); PTHR12210 (PANTHER); IPR027111 (PTHR12210:PANTHER); TRANSMEMBRANE (PHOBIUS); CYTOPLASMIC_DOMAIN (PHOBIUS); NON_CYTOPLASMIC_DOMAIN (PHOBIUS); IPR004274 (PROSITE_PROFILES); IPR023214 (SUPERFAMILY)
FKP355.749.1|m.5663	FKP355.749.1	NODE_131_length_22689_cov_87.897789	11665	16307	aaa family atpase	1051	1	YALI0B20834g	IPR003593 (SMART); IPR015415 (PFAM); IPR003959 (PFAM); IPR027417 (G3DSA:3.40.50.GENE3D); G3DSA:1.10.8.60 (GENE3D); PTHR23074 (PANTHER); PTHR23074:SF86 (PANTHER); IPR003960 (PROSITE_PATTERNS); IPR027417 (SUPERFAMILY)
FKP355.750.1|m.5634	FKP355.750.1	NODE_131_length_22689_cov_87.897789	13541	16307	aaa family atpase	720	1		IPR003593 (SMART); IPR015415 (PFAM); IPR003959 (PFAM); IPR027417 (G3DSA:3.40.50.GENE3D); G3DSA:1.10.8.60 (GENE3D); PTHR23074 (PANTHER); PTHR23074:SF86 (PANTHER); IPR003960 (PROSITE_PATTERNS); IPR027417 (SUPERFAMILY)
FKP355.738.1|m.5652	FKP355.738.1	NODE_131_length_22689_cov_87.897789	16927	18644	probable carboxypeptidase y	525	1	YALI0B20812g	IPR001563 (PRINTS); IPR029058 (G3DSA:3.40.50.GENE3D); IPR001563 (PFAM); IPR001563 (PANTHER); PTHR11802:SF51 (PANTHER); IPR018202 (PROSITE_PATTERNS); IPR029058 (SUPERFAMILY)
FKP355.739.1|m.5630	FKP355.739.1	NODE_131_length_22689_cov_87.897789	18839	20112	k+-transporting b subunit	321	1	YALI0B20790g	no IPS match
FKP355.758.1|m.5619	FKP355.758.1	NODE_131_length_22689_cov_87.897789	20467	22768	acid phosphatase	554	1	YALI0B20768g	IPR029052 (G3DSA:3.60.21.GENE3D); IPR025733 (PFAM); IPR015914 (PFAM); IPR015914 (G3DSA:2.60.40.GENE3D); IPR004843 (PFAM); PTHR22953:SF12 (PANTHER); PTHR22953:SF12 (PANTHER); PTHR22953 (PANTHER); PTHR22953 (PANTHER); CYTOPLASMIC_DOMAIN (PHOBIUS); NON_CYTOPLASMIC_DOMAIN (PHOBIUS); TRANSMEMBRANE (PHOBIUS); IPR008963 (SUPERFAMILY); IPR029052 (SUPERFAMILY)
FKP355.758.1|m.5620	FKP355.758.1	NODE_131_length_22689_cov_87.897789	20467	22768	gpi16 gpi transamidase component	182	1	YALI0B20768g	IPR007245 (PFAM); IPR007245 (PANTHER); PTHR12959:SF11 (PANTHER); TRANSMEMBRANE (PHOBIUS); CYTOPLASMIC_DOMAIN (PHOBIUS); NON_CYTOPLASMIC_DOMAIN (PHOBIUS); TMhelix (TMHMM)
FKP355.740.1|m.5703	FKP355.740.1	NODE_132_length_15098_cov_169.759369	618	977	abc transporter	111	1		no IPS match
FKP355.741.1|m.5711	FKP355.741.1	NODE_132_length_15098_cov_169.759369	2370	2710	---NA---	58	1		NON_CYTOPLASMIC_DOMAIN (PHOBIUS); TRANSMEMBRANE (PHOBIUS); CYTOPLASMIC_DOMAIN (PHOBIUS); TMhelix (TMHMM)
FKP355.745.1|m.5704	FKP355.745.1	NODE_132_length_15098_cov_169.759369	3549	7016	YALI0F00440p	180	1	YALI0F00440g	SIGNAL_PEPTIDE_N_REGION (PHOBIUS); TRANSMEMBRANE (PHOBIUS); SIGNAL_PEPTIDE_H_REGION (PHOBIUS); SIGNAL_PEPTIDE_C_REGION (PHOBIUS); TRANSMEMBRANE (PHOBIUS); TRANSMEMBRANE (PHOBIUS); CYTOPLASMIC_DOMAIN (PHOBIUS); NON_CYTOPLASMIC_DOMAIN (PHOBIUS); CYTOPLASMIC_DOMAIN (PHOBIUS); SIGNAL_PEPTIDE (PHOBIUS); NON_CYTOPLASMIC_DOMAIN (PHOBIUS); SignalP-TM (SIGNALP_GRAM_POSITIVE); SignalP-TM (SIGNALP_GRAM_NEGA…
FKP355.746.1|m.5693	FKP355.746.1	NODE_132_length_15098_cov_169.759369	8385	10506	iron ion transporter	287	1	YALI0F00418g	IPR018108 (PFAM); IPR023395 (G3DSA:1.50.40.GENE3D); PTHR24089 (PANTHER); PTHR24089:SF370 (PANTHER); CYTOPLASMIC_DOMAIN (PHOBIUS); TRANSMEMBRANE (PHOBIUS); NON_CYTOPLASMIC_DOMAIN (PHOBIUS); TRANSMEMBRANE (PHOBIUS); TRANSMEMBRANE (PHOBIUS); NON_CYTOPLASMIC_DOMAIN (PHOBIUS); CYTOPLASMIC_DOMAIN (PHOBIUS); IPR018108 (PROSITE_PROFILES); IPR018108 (PROSITE_PROFILES); IPR018108 (PROSITE_PROFILES); IPR023…
FKP355.744.1|m.5720	FKP355.744.1	NODE_132_length_15098_cov_169.759369	10865	12014	---NA---	52	1		no IPS match
FKP355.759.1|m.5712	FKP355.759.1	NODE_132_length_15098_cov_169.759369	12598	15032	ynl045w-like protein	648	1	YALI0F00396g	IPR014782 (PRINTS); IPR014782 (PFAM); IPR012777 (TIGRFAM); IPR015211 (PFAM); G3DSA:1.10.390.10 (GENE3D); IPR001930 (PANTHER); PTHR11533:SF174 (PANTHER); IPR016024 (SUPERFAMILY); SSF63737 (SUPERFAMILY); SSF55486 (SUPERFAMILY)
FKP355.759.1|m.5713	FKP355.759.1	NODE_132_length_15098_cov_169.759369	12598	15032	hypothetical protein	321	1	YALI0F00396g	no IPS match
FKP355.776.1|m.5835	FKP355.776.1	NODE_133_length_57939_cov_71.468437	1518	2906	cell wall mannoprotein hsp150	306	1	YALI0B20306g	PTHR23124:SF55 (PANTHER); PTHR23124 (PANTHER); SIGNAL_PEPTIDE_N_REGION (PHOBIUS); SIGNAL_PEPTIDE (PHOBIUS); SIGNAL_PEPTIDE_C_REGION (PHOBIUS); NON_CYTOPLASMIC_DOMAIN (PHOBIUS); SIGNAL_PEPTIDE_H_REGION (PHOBIUS); SignalP-noTM (SIGNALP_GRAM_NEGATIVE); SignalP-noTM (SIGNALP_EUK); SignalP-TM (SIGNALP_GRAM_POSITIVE)
FKP355.757.1|m.5809	FKP355.757.1	NODE_133_length_57939_cov_71.468437	5557	7868	zn2 cys6 dna-binding protein	394	1	YALI0B20284g	CYTOPLASMIC_DOMAIN (PHOBIUS); TRANSMEMBRANE (PHOBIUS); NON_CYTOPLASMIC_DOMAIN (PHOBIUS)
FKP355.1031.1|m.5841	FKP355.1031.1	NODE_133_length_57939_cov_71.468437	9461	16589	dna-binding set3 histone deacetylase complex	1516	1	YALI0B20262g	Coil (COILS); Coil (COILS); Coil (COILS); Coil (COILS); Coil (COILS); IPR001005 (SMART); IPR009057 (G3DSA:1.10.10.GENE3D); PTHR10799:SF598 (PANTHER); PTHR10799:SF598 (PANTHER); PTHR10799 (PANTHER); PTHR10799 (PANTHER); PTHR10799:SF598 (PANTHER); IPR017884 (PROSITE_PROFILES); IPR009057 (SUPERFAMILY); IPR009057 (SUPERFAMILY)
FKP355.1031.1|m.5842	FKP355.1031.1	NODE_133_length_57939_cov_71.468437	9461	16589	---NA---	333	1	YALI0B20262g	no IPS match
FKP355.1031.1|m.5851	FKP355.1031.1	NODE_133_length_57939_cov_71.468437	9461	16589	molybdopterin molybdochelatase	92	1	YALI0B20262g	no IPS match
FKP355.764.1|m.5815	FKP355.764.1	NODE_133_length_57939_cov_71.468437	16654	17463	subunit of the arp2 3 complex	176	1	YALI0B20240g	IPR007204 (PIRSF); IPR007204 (G3DSA:1.10.1760.GENE3D); IPR007204 (PFAM); IPR007204 (PANTHER); PTHR12391:SF0 (PANTHER); IPR007204 (SUPERFAMILY)
FKP355.777.1|m.5747	FKP355.777.1	NODE_133_length_57939_cov_71.468437	18672	23723	rho guanyl nucleotide exchange factor	1352	0.999777	YALI0B20218g	IPR000591 (SMART); IPR000219 (SMART); IPR001180 (SMART); IPR011993 (G3DSA:2.30.29.GENE3D); IPR000591 (PFAM); IPR000219 (PFAM); IPR000219 (G3DSA:1.20.900.GENE3D); PF15405 (PFAM); IPR001180 (PFAM); IPR011991 (G3DSA:1.10.10.GENE3D); PTHR12673:SF107 (PANTHER); PTHR12673:SF107 (PANTHER); PTHR12673 (PANTHER); IPR000219 (PROSITE_PROFILES); IPR001180 (PROSITE_PROFILES); IPR000219 (SUPERFAMILY); SSF50729 …
FKP355.778.1|m.5721	FKP355.778.1	NODE_133_length_57939_cov_71.468437	19158	23723	rho guanyl nucleotide exchange factor	1290	0.999781		IPR001180 (SMART); IPR000591 (SMART); IPR000219 (SMART); IPR000219 (G3DSA:1.20.900.GENE3D); IPR011993 (G3DSA:2.30.29.GENE3D); IPR001180 (PFAM); IPR011991 (G3DSA:1.10.10.GENE3D); PF15405 (PFAM); IPR000591 (PFAM); IPR000219 (PFAM); PTHR12673 (PANTHER); PTHR12673:SF107 (PANTHER); PTHR12673:SF107 (PANTHER); IPR000219 (PROSITE_PROFILES); IPR001180 (PROSITE_PROFILES); SSF50729 (SUPERFAMILY); IPR000219 …
FKP355.763.1|m.5778	FKP355.763.1	NODE_133_length_57939_cov_71.468437	24321	25268	---NA---	63	1		no IPS match
FKP355.773.1|m.5804	FKP355.773.1	NODE_133_length_57939_cov_71.468437	26760	28653	elongation of fatty acids protein 3	352	1	YALI0B20196g	IPR002076 (PFAM); PTHR11157:SF13 (PANTHER); IPR002076 (PANTHER); PS01188 (PROSITE_PATTERNS); CYTOPLASMIC_DOMAIN (PHOBIUS); CYTOPLASMIC_DOMAIN (PHOBIUS); NON_CYTOPLASMIC_DOMAIN (PHOBIUS); TRANSMEMBRANE (PHOBIUS); TRANSMEMBRANE (PHOBIUS); TRANSMEMBRANE (PHOBIUS); CYTOPLASMIC_DOMAIN (PHOBIUS); SIGNAL_PEPTIDE_N_REGION (PHOBIUS); TRANSMEMBRANE (PHOBIUS); TRANSMEMBRANE (PHOBIUS); CYTOPLASMIC_DOMAIN (PH…
FKP355.761.1|m.5763	FKP355.761.1	NODE_133_length_57939_cov_71.468437	29788	30567	aspartic-type endopeptidase	112	1		IPR001461 (PFAM); IPR021109 (G3DSA:2.40.70.GENE3D); IPR001461 (PANTHER); PTHR13683:SF318 (PANTHER); IPR001969 (PROSITE_PATTERNS); SIGNAL_PEPTIDE_N_REGION (PHOBIUS); SIGNAL_PEPTIDE (PHOBIUS); SIGNAL_PEPTIDE_H_REGION (PHOBIUS); NON_CYTOPLASMIC_DOMAIN (PHOBIUS); SIGNAL_PEPTIDE_C_REGION (PHOBIUS); SignalP-TM (SIGNALP_GRAM_POSITIVE); SignalP-noTM (SIGNALP_EUK); SignalP-noTM (SIGNALP_GRAM_NEGATIVE); IP…
FKP355.760.1|m.5767	FKP355.760.1	NODE_133_length_57939_cov_71.468437	30696	31230	aspartic-type endopeptidase	178	1	YALI0B20174g	IPR001461 (PRINTS); IPR001461 (PFAM); IPR021109 (G3DSA:2.40.70.GENE3D); IPR001461 (PANTHER); PTHR13683:SF318 (PANTHER); IPR021109 (SUPERFAMILY)
FKP355.780.1|m.5739	FKP355.780.1	NODE_133_length_57939_cov_71.468437	33586	37069	ydr348c-like protein	536	1		IPR013226 (PFAM); PTHR28307 (PANTHER); PTHR28307:SF2 (PANTHER)
FKP355.781.1|m.5819	FKP355.781.1	NODE_133_length_57939_cov_71.468437	35330	37069	pal1-domain-containing protein	433	1	YALI0B20108g	IPR013226 (PFAM); PTHR28307 (PANTHER); PTHR28307:SF2 (PANTHER)
FKP355.771.1|m.5826	FKP355.771.1	NODE_133_length_57939_cov_71.468437	38918	40233	mn-superoxide dismutase	347	1	YALI0B20086g	Coil (COILS); IPR019832 (PFAM); PTHR11404:SF22 (PANTHER); IPR001189 (PANTHER); SignalP-TM (SIGNALP_GRAM_POSITIVE); IPR019832 (SUPERFAMILY); IPR019831 (SUPERFAMILY)
FKP355.770.1|m.5867	FKP355.770.1	NODE_133_length_57939_cov_71.468437	41925	43886	amino acid permease	632	1	YALI0B20064g	IPR004841 (PFAM); PTHR11785:SF206 (PANTHER); IPR002293 (PANTHER); IPR002293 (PANTHER); NON_CYTOPLASMIC_DOMAIN (PHOBIUS); NON_CYTOPLASMIC_DOMAIN (PHOBIUS); TRANSMEMBRANE (PHOBIUS); TRANSMEMBRANE (PHOBIUS); CYTOPLASMIC_DOMAIN (PHOBIUS); TRANSMEMBRANE (PHOBIUS); TRANSMEMBRANE (PHOBIUS); NON_CYTOPLASMIC_DOMAIN (PHOBIUS); CYTOPLASMIC_DOMAIN (PHOBIUS); TRANSMEMBRANE (PHOBIUS); CYTOPLASMIC_DOMAIN (PHOBI…
FKP355.765.1|m.5772	FKP355.765.1	NODE_133_length_57939_cov_71.468437	44414	44935	YALI0B20042p	147	1	YALI0B20042g	TRANSMEMBRANE (PHOBIUS); CYTOPLASMIC_DOMAIN (PHOBIUS); NON_CYTOPLASMIC_DOMAIN (PHOBIUS); TMhelix (TMHMM)
FKP355.775.1|m.5780	FKP355.775.1	NODE_133_length_57939_cov_71.468437	46000	47263	2-dehydro-3-deoxy phosphoheptonate aldolase	363	1	YALI0B20020g	IPR006219 (PIRSF); IPR013785 (G3DSA:3.20.20.GENE3D); IPR006219 (TIGRFAM); IPR006218 (PFAM); IPR006219 (PANTHER); PTHR21225:SF0 (PANTHER); SSF51569 (SUPERFAMILY)
FKP355.946.1|m.5784	FKP355.946.1	NODE_133_length_57939_cov_71.468437	50891	57827	glutamate synthase	2139	1	YALI0B19998g	PR00419 (PRINTS); IPR029055 (G3DSA:3.60.20.GENE3D); IPR006005 (TIGRFAM); IPR028261 (PFAM); IPR006982 (PFAM); IPR013785 (G3DSA:3.20.20.GENE3D); IPR012220 (PIRSF); IPR023753 (G3DSA:3.50.50.GENE3D); IPR023753 (PFAM); IPR002489 (G3DSA:2.160.20.GENE3D); IPR013785 (G3DSA:3.20.20.GENE3D); G3DSA:3.40.50.720 (GENE3D); IPR017932 (PFAM); IPR002489 (PFAM); IPR002932 (PFAM); G3DSA:1.10.1060.10 (GENE3D); PTHR1…
FKP355.946.1|m.5785	FKP355.946.1	NODE_133_length_57939_cov_71.468437	50891	57827	glutamate synthase	626	1	YALI0B19998g	NON_CYTOPLASMIC_DOMAIN (PHOBIUS); SIGNAL_PEPTIDE_N_REGION (PHOBIUS); SIGNAL_PEPTIDE (PHOBIUS); SIGNAL_PEPTIDE_H_REGION (PHOBIUS); SIGNAL_PEPTIDE_C_REGION (PHOBIUS); SignalP-noTM (SIGNALP_EUK)
FKP355.784.1|m.5899	FKP355.784.1	NODE_134_length_14387_cov_163.491348	1150	1809	related to allantoate permease	79	1		G3DSA:1.20.1250.20 (GENE3D); PTHR11662:SF230 (PANTHER); PTHR11662 (PANTHER); TRANSMEMBRANE (PHOBIUS); CYTOPLASMIC_DOMAIN (PHOBIUS); NON_CYTOPLASMIC_DOMAIN (PHOBIUS); IPR020846 (SUPERFAMILY); TMhelix (TMHMM)
FKP355.1090.1|m.5880	FKP355.1090.1	NODE_134_length_14387_cov_163.491348	7060	9870	glycerol kinase	504	1	YALI0F00484g	IPR000577 (PIRSF); IPR018484 (PFAM); IPR018485 (PFAM); G3DSA:3.30.420.40 (GENE3D); IPR005999 (TIGRFAM); G3DSA:3.30.420.40 (GENE3D); PTHR10196 (PANTHER); PTHR10196:SF69 (PANTHER); IPR018483 (PROSITE_PATTERNS); SSF53067 (SUPERFAMILY); SSF53067 (SUPERFAMILY)
FKP355.858.1|m.5890	FKP355.858.1	NODE_134_length_14387_cov_163.491348	12439	14014	aquaglyceroporin like other eukaryote	323	1	YALI0F00462g	PR02019 (PRINTS); IPR000425 (PRINTS); IPR023271 (G3DSA:1.20.1080.GENE3D); IPR000425 (TIGRFAM); IPR000425 (PFAM); IPR000425 (PANTHER); PTHR19139:SF100 (PANTHER); TRANSMEMBRANE (PHOBIUS); TRANSMEMBRANE (PHOBIUS); TRANSMEMBRANE (PHOBIUS); NON_CYTOPLASMIC_DOMAIN (PHOBIUS); CYTOPLASMIC_DOMAIN (PHOBIUS); NON_CYTOPLASMIC_DOMAIN (PHOBIUS); CYTOPLASMIC_DOMAIN (PHOBIUS); TRANSMEMBRANE (PHOBIUS); TRANSMEMBR…
FKP355.800.1|m.5916	FKP355.800.1	NODE_135_length_29721_cov_148.138321	972	5137	hal protein kinase	581	0.992593	YALI0B00880g	IPR002290 (SMART); G3DSA:1.10.510.10 (GENE3D); IPR000719 (PFAM); G3DSA:3.30.200.20 (GENE3D); PTHR24343 (PANTHER); PTHR24343:SF137 (PANTHER); IPR008271 (PROSITE_PATTERNS); IPR017441 (PROSITE_PATTERNS); IPR000719 (PROSITE_PROFILES); IPR011009 (SUPERFAMILY)
FKP355.800.1|m.5917	FKP355.800.1	NODE_135_length_29721_cov_148.138321	972	5137	unnamed protein product	364	0.992593	YALI0B00880g	SignalP-noTM (SIGNALP_EUK)
FKP355.810.1|m.5929	FKP355.810.1	NODE_135_length_29721_cov_148.138321	5458	6702	hmo1 transcription factor	266	0.996787	YALI0B00858g	Coil (COILS); IPR009071 (SMART); IPR009071 (G3DSA:1.10.30.GENE3D); IPR009071 (PFAM); PTHR13711 (PANTHER); IPR009071 (PROSITE_PROFILES); IPR009071 (SUPERFAMILY)
FKP355.799.1|m.5935	FKP355.799.1	NODE_135_length_29721_cov_148.138321	9867	11269	ribose-phosphate pyrophosphokinase	371	0.999287	YALI0B00836g	IPR029099 (PFAM); IPR029057 (G3DSA:3.40.50.GENE3D); IPR029057 (G3DSA:3.40.50.GENE3D); IPR005946 (TIGRFAM); IPR005946 (PFAM); PTHR10210:SF36 (PANTHER); PTHR10210 (PANTHER); IPR000842 (PROSITE_PATTERNS); IPR029057 (SUPERFAMILY)
FKP355.790.1|m.5911	FKP355.790.1	NODE_135_length_29721_cov_148.138321	15697	18012	hypothetical protein	56	0.99525		no IPS match
FKP355.791.1|m.5955	FKP355.791.1	NODE_135_length_29721_cov_148.138321	18493	20392	gnat family acetyltransferase	176	0.872105	YALI0B00638g	IPR000182 (PFAM); IPR016181 (G3DSA:3.40.630.GENE3D); PTHR20531 (PANTHER); IPR000182 (PROSITE_PROFILES); IPR016181 (SUPERFAMILY)
FKP355.796.1|m.5946	FKP355.796.1	NODE_135_length_29721_cov_148.138321	20760	22771	c2h2 finger domain-containing protein	342	0.993539	YALI0B00660g	Coil (COILS); Coil (COILS); IPR015880 (SMART); IPR013087 (G3DSA:3.30.160.GENE3D); IPR013087 (G3DSA:3.30.160.GENE3D); PTHR24409 (PANTHER); IPR007087 (PROSITE_PATTERNS); IPR007087 (PROSITE_PROFILES); SSF57667 (SUPERFAMILY)
FKP355.798.1|m.5985	FKP355.798.1	NODE_137_length_13946_cov_89.205940	3499	4035	tpr domain protein	133	1	YALI0D24816g	NON_CYTOPLASMIC_DOMAIN (PHOBIUS); SIGNAL_PEPTIDE (PHOBIUS); TRANSMEMBRANE (PHOBIUS); SIGNAL_PEPTIDE_H_REGION (PHOBIUS); SIGNAL_PEPTIDE_C_REGION (PHOBIUS); SIGNAL_PEPTIDE_N_REGION (PHOBIUS); CYTOPLASMIC_DOMAIN (PHOBIUS); SignalP-TM (SIGNALP_GRAM_POSITIVE); TMhelix (TMHMM)
FKP355.803.1|m.5973	FKP355.803.1	NODE_137_length_13946_cov_89.205940	5233	7242	tetracycline-efflux transporter	468	0.998507	YALI0D24772g	G3DSA:1.20.1250.20 (GENE3D); PTHR23507 (PANTHER); TRANSMEMBRANE (PHOBIUS); NON_CYTOPLASMIC_DOMAIN (PHOBIUS); TRANSMEMBRANE (PHOBIUS); CYTOPLASMIC_DOMAIN (PHOBIUS); TRANSMEMBRANE (PHOBIUS); NON_CYTOPLASMIC_DOMAIN (PHOBIUS); NON_CYTOPLASMIC_DOMAIN (PHOBIUS); NON_CYTOPLASMIC_DOMAIN (PHOBIUS); CYTOPLASMIC_DOMAIN (PHOBIUS); TRANSMEMBRANE (PHOBIUS); TRANSMEMBRANE (PHOBIUS); TRANSMEMBRANE (PHOBIUS); CYT…
FKP355.846.1|m.5979	FKP355.846.1	NODE_137_length_13946_cov_89.205940	9129	11388	hypothetical protein F751_6491	752	1	YALI0D24750g	NON_CYTOPLASMIC_DOMAIN (PHOBIUS); TRANSMEMBRANE (PHOBIUS); NON_CYTOPLASMIC_DOMAIN (PHOBIUS); CYTOPLASMIC_DOMAIN (PHOBIUS); TRANSMEMBRANE (PHOBIUS)
FKP355.846.1|m.5980	FKP355.846.1	NODE_137_length_13946_cov_89.205940	9129	11388	acyl- oxidase	717	1	YALI0D24750g	IPR006091 (PFAM); IPR009075 (PFAM); IPR012258 (PIRSF); IPR029320 (PFAM); G3DSA:2.40.110.10 (GENE3D); G3DSA:1.20.140.10 (GENE3D); IPR013786 (G3DSA:1.10.540.GENE3D); G3DSA:1.20.140.10 (GENE3D); IPR002655 (PFAM); PTHR10909:SF343 (PANTHER); PTHR10909 (PANTHER); PTHR10909 (PANTHER); PTHR10909:SF343 (PANTHER); IPR009100 (SUPERFAMILY); IPR009075 (SUPERFAMILY); IPR009075 (SUPERFAMILY)
FKP355.809.1|m.6283	FKP355.809.1	NODE_138_length_80839_cov_63.283661	1	2251	c2h2 finger domain-containing protein	675	1	YALI0C00957g	IPR015880 (SMART); IPR013083 (G3DSA:3.30.40.GENE3D); PTHR22938 (PANTHER); PTHR22938:SF0 (PANTHER); IPR007087 (PROSITE_PATTERNS); IPR001841 (PROSITE_PROFILES); SSF57850 (SUPERFAMILY)
FKP355.807.1|m.6186	FKP355.807.1	NODE_138_length_80839_cov_63.283661	3445	6271	sphingomyelin phosphodiesterase	636	1	YALI0C00979g	IPR004843 (PFAM); IPR029052 (G3DSA:3.60.21.GENE3D); PTHR10340 (PANTHER); PTHR10340:SF27 (PANTHER); SIGNAL_PEPTIDE_H_REGION (PHOBIUS); NON_CYTOPLASMIC_DOMAIN (PHOBIUS); SIGNAL_PEPTIDE_C_REGION (PHOBIUS); SIGNAL_PEPTIDE_N_REGION (PHOBIUS); SIGNAL_PEPTIDE (PHOBIUS); IPR029052 (SUPERFAMILY)
FKP355.806.1|m.6202	FKP355.806.1	NODE_138_length_80839_cov_63.283661	7892	8343	phosphoribosylformylglycinamidine synthase i	136	1	YALI0C01001g	no IPS match
FKP355.808.1|m.6253	FKP355.808.1	NODE_138_length_80839_cov_63.283661	8574	10023	peroxisome biosynthesis protein (peroxin-10)	368	1	YALI0C01023g	IPR001841 (SMART); PF13920 (PFAM); IPR006845 (PFAM); IPR013083 (G3DSA:3.30.40.GENE3D); IPR025654 (PANTHER); IPR017907 (PROSITE_PATTERNS); IPR001841 (PROSITE_PROFILES); SSF57850 (SUPERFAMILY)
FKP355.822.1|m.6156	FKP355.822.1	NODE_138_length_80839_cov_63.283661	11648	15674	c2 membrane targeting protein	1227	1	YALI0C01045g	Coil (COILS); IPR000008 (SMART); IPR019558 (PFAM); IPR000008 (PFAM); IPR000008 (G3DSA:2.60.40.GENE3D); PTHR10774 (PANTHER); IPR014772 (PROSITE_PROFILES); IPR014770 (PROSITE_PROFILES); IPR000008 (PROSITE_PROFILES); IPR000008 (SUPERFAMILY)
FKP355.812.1|m.6262	FKP355.812.1	NODE_138_length_80839_cov_63.283661	15836	17585	YALI0C01067p	359	1	YALI0C01067g	SignalP-TM (SIGNALP_GRAM_POSITIVE)
FKP355.811.1|m.6251	FKP355.811.1	NODE_138_length_80839_cov_63.283661	18440	19214	protein nirf	144	1	YALI0C01089g	no IPS match
FKP355.813.1|m.6150	FKP355.813.1	NODE_138_length_80839_cov_63.283661	19294	20496	riboflavin synthase	229	1	YALI0C01111g	IPR001783 (PIRSF); IPR023366 (G3DSA:2.40.30.GENE3D); IPR026017 (PFAM); IPR001783 (TIGRFAM); PTHR21098:SF0 (PANTHER); IPR001783 (PANTHER); IPR026017 (PROSITE_PROFILES); IPR017938 (SUPERFAMILY); IPR017938 (SUPERFAMILY)
FKP355.842.1|m.6001	FKP355.842.1	NODE_138_length_80839_cov_63.283661	21831	26622	uncharacterized zinc metalloprotease ybr074w	1010	1	YALI0C01133g	IPR007484 (PFAM); G3DSA:3.40.630.10 (GENE3D); PTHR12147:SF6 (PANTHER); PTHR12147:SF6 (PANTHER); PTHR12147 (PANTHER); PTHR12147 (PANTHER); NON_CYTOPLASMIC_DOMAIN (PHOBIUS); NON_CYTOPLASMIC_DOMAIN (PHOBIUS); NON_CYTOPLASMIC_DOMAIN (PHOBIUS); CYTOPLASMIC_DOMAIN (PHOBIUS); TRANSMEMBRANE (PHOBIUS); TRANSMEMBRANE (PHOBIUS); TRANSMEMBRANE (PHOBIUS); TRANSMEMBRANE (PHOBIUS); TRANSMEMBRANE (PHOBIUS); TRAN…
FKP355.842.1|m.6002	FKP355.842.1	NODE_138_length_80839_cov_63.283661	21831	26622	60s ribosomal protein l44 q9uvb8	291	1	YALI0C01133g	IPR009097 (G3DSA:3.90.1140.GENE3D); IPR009097 (SUPERFAMILY)
FKP355.821.1|m.5993	FKP355.821.1	NODE_138_length_80839_cov_63.283661	27357	29220	YALI0C01177p	275	1	YALI0C01177g	no IPS match
FKP355.819.1|m.6113	FKP355.819.1	NODE_138_length_80839_cov_63.283661	34751	35823	YALI0C01199p	333	1	YALI0C01199g	no IPS match
FKP355.820.1|m.6144	FKP355.820.1	NODE_138_length_80839_cov_63.283661	36569	38126	atp-dependent rna partial	87	1		no IPS match
FKP355.918.1|m.6107	FKP355.918.1	NODE_138_length_80839_cov_63.283661	39066	40493	nas6 protein	250	1	YALI0C01221g	IPR002110 (PRINTS); IPR002110 (SMART); IPR020683 (G3DSA:1.25.40.GENE3D); IPR020683 (PFAM); IPR020683 (G3DSA:1.25.40.GENE3D); PF13637 (PFAM); PTHR24198 (PANTHER); IPR002110 (PROSITE_PROFILES); IPR002110 (PROSITE_PROFILES); IPR002110 (PROSITE_PROFILES); IPR002110 (PROSITE_PROFILES); IPR020683 (PROSITE_PROFILES); IPR020683 (SUPERFAMILY)
FKP355.920.2|m.6231	FKP355.920.2	NODE_138_length_80839_cov_63.283661	43210	45410	nuclear protein sth1 nps1	548	1		IPR001487 (PRINTS); IPR001650 (SMART); IPR001487 (SMART); IPR029295 (PFAM); IPR001487 (G3DSA:1.20.920.GENE3D); IPR001650 (PFAM); IPR027417 (G3DSA:3.40.50.GENE3D); IPR001487 (PFAM); PTHR10799 (PANTHER); PTHR10799:SF640 (PANTHER); IPR018359 (PROSITE_PATTERNS); IPR001650 (PROSITE_PROFILES); IPR001487 (PROSITE_PROFILES); IPR027417 (SUPERFAMILY); IPR001487 (SUPERFAMILY)
FKP355.920.1|m.6203	FKP355.920.1	NODE_138_length_80839_cov_63.283661	43210	51064	nuclear protein sth1 nps1	1236	1	YALI0C01243g	IPR001487 (PRINTS); IPR014012 (SMART); IPR001650 (SMART); IPR001487 (SMART); IPR014001 (SMART); IPR000330 (PFAM); IPR001650 (PFAM); IPR001487 (G3DSA:1.20.920.GENE3D); IPR029295 (PFAM); IPR014012 (PFAM); IPR027417 (G3DSA:3.40.50.GENE3D); IPR001487 (PFAM); IPR027417 (G3DSA:3.40.50.GENE3D); PTHR10799:SF640 (PANTHER); PTHR10799 (PANTHER); IPR018359 (PROSITE_PATTERNS); IPR001650 (PROSITE_PROFILES); IP…
FKP355.920.1|m.6204	FKP355.920.1	NODE_138_length_80839_cov_63.283661	43210	51064	upf0029-domain-containing protein	246	1	YALI0C01243g	Coil (COILS); Coil (COILS); IPR006575 (SMART); IPR001498 (PFAM); IPR001498 (G3DSA:3.30.230.GENE3D); IPR016135 (G3DSA:3.10.110.GENE3D); IPR006575 (PFAM); PTHR16301:SF2 (PANTHER); IPR023582 (PANTHER); IPR020569 (PROSITE_PATTERNS); IPR006575 (PROSITE_PROFILES); IPR016135 (SUPERFAMILY); IPR020568 (SUPERFAMILY)
FKP355.920.1|m.6205	FKP355.920.1	NODE_138_length_80839_cov_63.283661	43210	51064	trna phosphotransferase 1	227	1	YALI0C01243g	IPR002745 (PFAM); PTHR12684 (PANTHER); PTHR12684:SF2 (PANTHER); SSF56399 (SUPERFAMILY)
FKP355.920.1|m.6212	FKP355.920.1	NODE_138_length_80839_cov_63.283661	43210	51064	m-phase phosphoprotein 6	129	1	YALI0C01243g	Coil (COILS); IPR019324 (PFAM)
FKP355.919.1|m.6116	FKP355.919.1	NODE_138_length_80839_cov_63.283661	43545	51064	snf2-family atp dependent chromatin remodeling factor snf21	1167	1		IPR001487 (PRINTS); IPR001487 (SMART); IPR014001 (SMART); IPR001650 (SMART); IPR014012 (SMART); IPR001650 (PFAM); IPR027417 (G3DSA:3.40.50.GENE3D); IPR001487 (G3DSA:1.20.920.GENE3D); IPR029295 (PFAM); IPR000330 (PFAM); IPR027417 (G3DSA:3.40.50.GENE3D); IPR014012 (PFAM); IPR001487 (PFAM); PTHR10799:SF640 (PANTHER); PTHR10799 (PANTHER); PTHR10799 (PANTHER); PTHR10799:SF640 (PANTHER); IPR018359 (PRO…
FKP355.919.1|m.6117	FKP355.919.1	NODE_138_length_80839_cov_63.283661	43545	51064	upf0029-domain-containing protein	246	1		Coil (COILS); Coil (COILS); IPR006575 (SMART); IPR001498 (G3DSA:3.30.230.GENE3D); IPR016135 (G3DSA:3.10.110.GENE3D); IPR001498 (PFAM); IPR006575 (PFAM); IPR023582 (PANTHER); PTHR16301:SF2 (PANTHER); IPR020569 (PROSITE_PATTERNS); IPR006575 (PROSITE_PROFILES); IPR020568 (SUPERFAMILY); IPR016135 (SUPERFAMILY)
FKP355.919.1|m.6118	FKP355.919.1	NODE_138_length_80839_cov_63.283661	43545	51064	trna phosphotransferase 1	227	1		IPR002745 (PFAM); PTHR12684:SF2 (PANTHER); PTHR12684 (PANTHER); SSF56399 (SUPERFAMILY)
FKP355.919.1|m.6122	FKP355.919.1	NODE_138_length_80839_cov_63.283661	43545	51064	m-phase phosphoprotein 6	169	1		Coil (COILS); IPR019324 (PFAM); IPR019324 (PANTHER)
FKP355.919.1|m.6136	FKP355.919.1	NODE_138_length_80839_cov_63.283661	43545	51064	YALI0C01243p	67	1		no IPS match
FKP355.828.1|m.6023	FKP355.828.1	NODE_138_length_80839_cov_63.283661	51330	55667	c6 transcription	778	1	YALI0C01375g	IPR001138 (SMART); IPR001138 (G3DSA:4.10.240.GENE3D); IPR001138 (PFAM); PTHR31313 (PANTHER); PTHR31313:SF6 (PANTHER); CYTOPLASMIC_DOMAIN (PHOBIUS); NON_CYTOPLASMIC_DOMAIN (PHOBIUS); TRANSMEMBRANE (PHOBIUS); IPR001138 (PROSITE_PROFILES); IPR001138 (SUPERFAMILY)
FKP355.826.1|m.6053	FKP355.826.1	NODE_138_length_80839_cov_63.283661	55944	62975	#NAME?	1915	1	YALI0C01411g	IPR026899 (PFAM); IPR003440 (PFAM); PTHR12741 (PANTHER); PTHR12741:SF7 (PANTHER); TRANSMEMBRANE (PHOBIUS); CYTOPLASMIC_DOMAIN (PHOBIUS); TRANSMEMBRANE (PHOBIUS); CYTOPLASMIC_DOMAIN (PHOBIUS); TRANSMEMBRANE (PHOBIUS); NON_CYTOPLASMIC_DOMAIN (PHOBIUS); TRANSMEMBRANE (PHOBIUS); TRANSMEMBRANE (PHOBIUS); TRANSMEMBRANE (PHOBIUS); NON_CYTOPLASMIC_DOMAIN (PHOBIUS); NON_CYTOPLASMIC_DOMAIN (PHOBIUS); TRANS…
FKP355.826.1|m.6054	FKP355.826.1	NODE_138_length_80839_cov_63.283661	55944	62975	ribonuclease d	351	1	YALI0C01411g	TRANSMEMBRANE (PHOBIUS); TRANSMEMBRANE (PHOBIUS); NON_CYTOPLASMIC_DOMAIN (PHOBIUS); CYTOPLASMIC_DOMAIN (PHOBIUS); NON_CYTOPLASMIC_DOMAIN (PHOBIUS); TMhelix (TMHMM); TMhelix (TMHMM)
FKP355.826.1|m.6055	FKP355.826.1	NODE_138_length_80839_cov_63.283661	55944	62975	mitochondrial outer membrane protein with similarity to tom70p	315	1	YALI0C01411g	IPR019734 (SMART); IPR011990 (G3DSA:1.25.40.GENE3D); IPR025986 (PFAM); PF13414 (PFAM); PTHR22904 (PANTHER); SSF48452 (SUPERFAMILY)
FKP355.827.1|m.6244	FKP355.827.1	NODE_138_length_80839_cov_63.283661	64766	66394	glucosamine-6-phosphate partial	208	1	YALI0C01419g	G3DSA:3.40.50.1360 (GENE3D); IPR006148 (PFAM); IPR004547 (PANTHER); IPR018321 (PROSITE_PATTERNS); SSF100950 (SUPERFAMILY)
FKP355.827.1|m.6245	FKP355.827.1	NODE_138_length_80839_cov_63.283661	64766	66394	glucosamine-6-phosphate isomerase	111	1	YALI0C01419g	G3DSA:3.40.50.1360 (GENE3D); IPR004547 (PANTHER); SSF100950 (SUPERFAMILY)
FKP355.835.1|m.6169	FKP355.835.1	NODE_138_length_80839_cov_63.283661	67422	69503	moz protein represents a chromatin-associated acetyltransferase	413	1	YALI0C01441g	Coil (COILS); Coil (COILS); IPR024461 (PFAM); PTHR14360:SF12 (PANTHER); PTHR14360 (PANTHER); NON_CYTOPLASMIC_DOMAIN (PHOBIUS); TRANSMEMBRANE (PHOBIUS); CYTOPLASMIC_DOMAIN (PHOBIUS); TMhelix (TMHMM)
FKP355.832.1|m.6267	FKP355.832.1	NODE_138_length_80839_cov_63.283661	73076	76435	forkhead box protein l2	873	1	YALI0C01463g	IPR001766 (PRINTS); IPR001766 (SMART); IPR011991 (G3DSA:1.10.10.GENE3D); IPR001766 (PFAM); PTHR11829 (PANTHER); PTHR11829:SF220 (PANTHER); PS00658 (PROSITE_PATTERNS); IPR018122 (PROSITE_PATTERNS); IPR001766 (PROSITE_PROFILES); SSF46785 (SUPERFAMILY)
FKP355.832.1|m.6276	FKP355.832.1	NODE_138_length_80839_cov_63.283661	73076	76435	---NA---	69	1	YALI0C01463g	no IPS match
FKP355.836.1|m.6090	FKP355.836.1	NODE_138_length_80839_cov_63.283661	76752	80340	f-box protein pof10	561	1	YALI0C01485g	G3DSA:1.20.1280.50 (GENE3D); IPR001810 (PROSITE_PROFILES); IPR001810 (SUPERFAMILY)
FKP355.836.1|m.6091	FKP355.836.1	NODE_138_length_80839_cov_63.283661	76752	80340	glycosyltransferase family 22 protein	511	1	YALI0C01485g	IPR005599 (PFAM); PTHR22760:SF3 (PANTHER); IPR005599 (PANTHER); CYTOPLASMIC_DOMAIN (PHOBIUS); TRANSMEMBRANE (PHOBIUS); CYTOPLASMIC_DOMAIN (PHOBIUS); TRANSMEMBRANE (PHOBIUS); TRANSMEMBRANE (PHOBIUS); NON_CYTOPLASMIC_DOMAIN (PHOBIUS); SIGNAL_PEPTIDE_N_REGION (PHOBIUS); TRANSMEMBRANE (PHOBIUS); TRANSMEMBRANE (PHOBIUS); CYTOPLASMIC_DOMAIN (PHOBIUS); TRANSMEMBRANE (PHOBIUS); TRANSMEMBRANE (PHOBIUS); S…
FKP355.831.1|m.6293	FKP355.831.1	NODE_139_length_1202_cov_161.023300	1	1282	cell surface	426	0		SignalP-TM (SIGNALP_GRAM_POSITIVE)
FKP355.877.1|m.6524	FKP355.877.1	NODE_140_length_15370_cov_86.651207	3943	7051	ribonucleoside-diphosphate reductase large chain	850	1	YALI0D03333g	IPR000788 (PRINTS); IPR000788 (PFAM); IPR005144 (PFAM); G3DSA:3.20.70.20 (GENE3D); IPR013509 (PFAM); IPR013346 (TIGRFAM); PTHR11573 (PANTHER); IPR000788 (PROSITE_PATTERNS); SIGNAL_PEPTIDE_N_REGION (PHOBIUS); NON_CYTOPLASMIC_DOMAIN (PHOBIUS); SIGNAL_PEPTIDE_H_REGION (PHOBIUS); SIGNAL_PEPTIDE_C_REGION (PHOBIUS); SIGNAL_PEPTIDE (PHOBIUS); IPR005144 (PROSITE_PROFILES); IPR008926 (SUPERFAMILY); SSF519…
FKP355.861.1|m.6550	FKP355.861.1	NODE_140_length_15370_cov_86.651207	7238	8551	YALI0D03355p	196	1	YALI0D03355g	IPR007175 (PFAM)
FKP355.881.1|m.6535	FKP355.881.1	NODE_140_length_15370_cov_86.651207	8897	13728	eukaryotic translation initiation factor 3 subunit l-like	529	1	YALI0D03399g	IPR011990 (G3DSA:1.25.40.GENE3D); IPR019382 (PFAM); PTHR13242:SF0 (PANTHER); IPR019382 (PANTHER); SSF48452 (SUPERFAMILY)
FKP355.881.1|m.6538	FKP355.881.1	NODE_140_length_15370_cov_86.651207	8897	13728	membrane protein	121	1	YALI0D03399g	no IPS match
FKP355.881.1|m.6541	FKP355.881.1	NODE_140_length_15370_cov_86.651207	8897	13728	cell division protein	75	1	YALI0D03399g	Coil (COILS)
FKP355.860.1|m.6522	FKP355.860.1	NODE_1400_length_102_cov_117.490196	3	180	likely hsp70 family chaperonin	59	0.977528		IPR013126 (PRINTS); G3DSA:3.30.420.40 (GENE3D); IPR013126 (PFAM); G3DSA:3.30.30.30 (GENE3D); PTHR19375 (PANTHER); PTHR19375:SF140 (PANTHER); SSF53067 (SUPERFAMILY)
FKP355.875.1|m.6607	FKP355.875.1	NODE_141_length_45656_cov_75.418327	6	2486	alpha-tubulin assembly	500	0.999597	YALI0A17358g	IPR000938 (SMART); IPR001611 (PFAM); G3DSA:3.80.10.10 (GENE3D); G3DSA:3.80.10.10 (GENE3D); IPR000938 (G3DSA:2.30.30.GENE3D); IPR000938 (PFAM); PTHR15140 (PANTHER); PTHR15140:SF6 (PANTHER); IPR000938 (PROSITE_PATTERNS); IPR001611 (PROSITE_PROFILES); IPR001611 (PROSITE_PROFILES); IPR001611 (PROSITE_PROFILES); IPR001611 (PROSITE_PROFILES); IPR000938 (PROSITE_PROFILES); IPR001611 (PROSITE_PROFILES); …
FKP355.875.1|m.6608	FKP355.875.1	NODE_141_length_45656_cov_75.418327	6	2486	translation machinery-associated	252	0.999597	YALI0A17358g	IPR002478 (SMART); IPR002478 (PFAM); IPR015947 (G3DSA:2.30.130.GENE3D); IPR004521 (TIGRFAM); IPR016437 (PANTHER); IPR002478 (PROSITE_PROFILES); IPR015947 (SUPERFAMILY)
FKP355.880.1|m.6709	FKP355.880.1	NODE_141_length_45656_cov_75.418327	3453	5147	protein kinase activator involved in cell cycle and shape regulation	267	1	YALI0A17336g	IPR005301 (G3DSA:1.20.140.GENE3D); IPR005301 (PFAM); PTHR22599:SF20 (PANTHER); IPR005301 (PANTHER); SignalP-TM (SIGNALP_GRAM_POSITIVE); IPR005301 (SUPERFAMILY)
FKP355.876.1|m.6700	FKP355.876.1	NODE_141_length_45656_cov_75.418327	5975	7545	tetratricopeptide repeat willebrand factor type a-like protein	441	1	YALI0A17314g	NON_CYTOPLASMIC_DOMAIN (PHOBIUS); CYTOPLASMIC_DOMAIN (PHOBIUS); CYTOPLASMIC_DOMAIN (PHOBIUS); TRANSMEMBRANE (PHOBIUS); TRANSMEMBRANE (PHOBIUS); NON_CYTOPLASMIC_DOMAIN (PHOBIUS); TRANSMEMBRANE (PHOBIUS)
FKP355.876.1|m.6701	FKP355.876.1	NODE_141_length_45656_cov_75.418327	5975	7545	peptidyl-prolyl cis-trans isomerase	386	1	YALI0A17314g	IPR002130 (PRINTS); IPR002130 (PFAM); IPR029000 (G3DSA:2.40.100.GENE3D); IPR011990 (G3DSA:1.25.40.GENE3D); IPR024936 (PANTHER); PTHR11071:SF263 (PANTHER); IPR013026 (PROSITE_PROFILES); IPR002130 (PROSITE_PROFILES); IPR019734 (PROSITE_PROFILES); IPR029000 (SUPERFAMILY); SSF48452 (SUPERFAMILY)
FKP355.866.1|m.6638	FKP355.866.1	NODE_141_length_45656_cov_75.418327	7764	8881	related to protein air2	358	1	YALI0A17292g	Coil (COILS); IPR001878 (SMART); IPR001878 (G3DSA:4.10.60.GENE3D); IPR001878 (PFAM); IPR016713 (PIRSF); IPR001878 (G3DSA:4.10.60.GENE3D); PTHR23002:SF56 (PANTHER); PTHR23002 (PANTHER); IPR001878 (PROSITE_PROFILES); IPR001878 (PROSITE_PROFILES); IPR001878 (SUPERFAMILY)
FKP355.868.1|m.6591	FKP355.868.1	NODE_141_length_45656_cov_75.418327	9235	10470	alpha beta hydrolase fold protein	339	1	YALI0A17281g	IPR029058 (G3DSA:3.40.50.GENE3D); IPR029059 (PFAM); PTHR17630:SF49 (PANTHER); PTHR17630 (PANTHER); IPR029058 (SUPERFAMILY)
FKP355.864.1|m.6704	FKP355.864.1	NODE_141_length_45656_cov_75.418327	10902	11620	recombination protein	220	1	YALI0A17259g	no IPS match
FKP355.865.1|m.6580	FKP355.865.1	NODE_141_length_45656_cov_75.418327	12713	13756	arsenate reductase	148	1	YALI0A17237g	IPR001763 (SMART); IPR001763 (G3DSA:3.40.250.GENE3D); IPR001763 (PFAM); PTHR10828 (PANTHER); PTHR10828:SF50 (PANTHER); IPR001763 (PROSITE_PROFILES); IPR001763 (SUPERFAMILY)
FKP355.870.1|m.6674	FKP355.870.1	NODE_141_length_45656_cov_75.418327	14592	18653	YALI0A17193p	509	1	YALI0A17193g	Coil (COILS); Coil (COILS)
FKP355.870.1|m.6675	FKP355.870.1	NODE_141_length_45656_cov_75.418327	14592	18653	tigger transposable element-derived protein 6-like	304	1	YALI0A17193g	IPR004875 (PFAM); PTHR19303:SF178 (PANTHER); PTHR19303 (PANTHER); SIGNAL_PEPTIDE (PHOBIUS); SIGNAL_PEPTIDE_H_REGION (PHOBIUS); SIGNAL_PEPTIDE_N_REGION (PHOBIUS); SIGNAL_PEPTIDE_C_REGION (PHOBIUS); NON_CYTOPLASMIC_DOMAIN (PHOBIUS); SignalP-noTM (SIGNALP_EUK)
FKP355.869.1|m.6646	FKP355.869.1	NODE_141_length_45656_cov_75.418327	18761	20639	pol polyprotein	136	1		NON_CYTOPLASMIC_DOMAIN (PHOBIUS); TRANSMEMBRANE (PHOBIUS); CYTOPLASMIC_DOMAIN (PHOBIUS); SSF56672 (SUPERFAMILY); TMhelix (TMHMM)
FKP355.879.1|m.6562	FKP355.879.1	NODE_141_length_45656_cov_75.418327	21579	27145	abc transporter	1475	1		IPR003593 (SMART); IPR003439 (PFAM); IPR027417 (G3DSA:3.40.50.GENE3D); G3DSA:1.20.1560.10 (GENE3D); IPR011527 (PFAM); IPR027417 (G3DSA:3.40.50.GENE3D); PTHR24223 (PANTHER); IPR017871 (PROSITE_PATTERNS); IPR017871 (PROSITE_PATTERNS); TRANSMEMBRANE (PHOBIUS); TRANSMEMBRANE (PHOBIUS); NON_CYTOPLASMIC_DOMAIN (PHOBIUS); NON_CYTOPLASMIC_DOMAIN (PHOBIUS); CYTOPLASMIC_DOMAIN (PHOBIUS); NON_CYTOPLASMIC_DO…
FKP355.878.1|m.6620	FKP355.878.1	NODE_141_length_45656_cov_75.418327	22258	27145	abc transporter	1363	1	YALI0A17171g	IPR003593 (SMART); IPR011527 (PFAM); IPR003439 (PFAM); IPR027417 (G3DSA:3.40.50.GENE3D); G3DSA:1.20.1560.10 (GENE3D); IPR027417 (G3DSA:3.40.50.GENE3D); PTHR24223 (PANTHER); IPR017871 (PROSITE_PATTERNS); IPR017871 (PROSITE_PATTERNS); NON_CYTOPLASMIC_DOMAIN (PHOBIUS); TRANSMEMBRANE (PHOBIUS); CYTOPLASMIC_DOMAIN (PHOBIUS); NON_CYTOPLASMIC_DOMAIN (PHOBIUS); CYTOPLASMIC_DOMAIN (PHOBIUS); TRANSMEMBRANE…
FKP355.874.1|m.6557	FKP355.874.1	NODE_141_length_45656_cov_75.418327	27646	29777	siderophore iron transporter mirc	694	1	YALI0A17149g	IPR011701 (PFAM); G3DSA:1.20.1250.20 (GENE3D); PTHR23501 (PANTHER); PTHR23501:SF87 (PANTHER); PTHR23501:SF87 (PANTHER); PTHR23501 (PANTHER); TRANSMEMBRANE (PHOBIUS); TRANSMEMBRANE (PHOBIUS); TRANSMEMBRANE (PHOBIUS); NON_CYTOPLASMIC_DOMAIN (PHOBIUS); CYTOPLASMIC_DOMAIN (PHOBIUS); CYTOPLASMIC_DOMAIN (PHOBIUS); NON_CYTOPLASMIC_DOMAIN (PHOBIUS); NON_CYTOPLASMIC_DOMAIN (PHOBIUS); TRANSMEMBRANE (PHOBIU…
FKP355.874.1|m.6558	FKP355.874.1	NODE_141_length_45656_cov_75.418327	27646	29777	---NA---	416	1	YALI0A17149g	no IPS match
FKP355.1054.1|m.6663	FKP355.1054.1	NODE_141_length_45656_cov_75.418327	32739	38295	clathrin heavy chain	1572	1	YALI0A17127g	Coil (COILS); IPR016341 (PIRSF); IPR000547 (SMART); IPR000547 (PFAM); IPR011990 (G3DSA:1.25.40.GENE3D); IPR016025 (G3DSA:2.130.10.GENE3D); IPR012331 (G3DSA:1.25.40.GENE3D); PF13838 (PFAM); PTHR10292 (PANTHER); PTHR10292:SF1 (PANTHER); IPR000547 (PROSITE_PROFILES); IPR001473 (SUPERFAMILY); IPR016024 (SUPERFAMILY); IPR016024 (SUPERFAMILY); IPR016024 (SUPERFAMILY); IPR016024 (SUPERFAMILY); IPR016024…
FKP355.1054.1|m.6664	FKP355.1054.1	NODE_141_length_45656_cov_75.418327	32739	38295	transcriptional crp fnr family	1305	1	YALI0A17127g	TRANSMEMBRANE (PHOBIUS); CYTOPLASMIC_DOMAIN (PHOBIUS); NON_CYTOPLASMIC_DOMAIN (PHOBIUS); TRANSMEMBRANE (PHOBIUS); NON_CYTOPLASMIC_DOMAIN (PHOBIUS)
FKP355.889.1|m.6658	FKP355.889.1	NODE_141_length_45656_cov_75.418327	38709	41035	dash complex subunit dad2	123	1	YALI0A17039g	IPR013963 (PFAM); PTHR28036 (PANTHER)
FKP355.889.1|m.6661	FKP355.889.1	NODE_141_length_45656_cov_75.418327	38709	41035	---NA---	63	1	YALI0A17039g	no IPS match
FKP355.891.1|m.6596	FKP355.891.1	NODE_141_length_45656_cov_75.418327	41948	45724	s-layer domain protein	1239	1	YALI0A17020g	PTHR28298:SF1 (PANTHER); PTHR28298 (PANTHER)
FKP355.891.1|m.6597	FKP355.891.1	NODE_141_length_45656_cov_75.418327	41948	45724	50s ribosomal protein l9	698	1	YALI0A17020g	no IPS match
FKP355.886.1|m.6805	FKP355.886.1	NODE_142_length_34135_cov_94.133995	1283	2177	---NA---	54	0.996648		SIGNAL_PEPTIDE (PHOBIUS); SIGNAL_PEPTIDE_C_REGION (PHOBIUS); SIGNAL_PEPTIDE_N_REGION (PHOBIUS); SIGNAL_PEPTIDE_H_REGION (PHOBIUS); NON_CYTOPLASMIC_DOMAIN (PHOBIUS); SignalP-TM (SIGNALP_GRAM_POSITIVE); SignalP-noTM (SIGNALP_EUK)
FKP355.888.1|m.6793	FKP355.888.1	NODE_142_length_34135_cov_94.133995	2998	4081	serine-rich protein	344	0.998155	YALI0A00682g	CYTOPLASMIC_DOMAIN (PHOBIUS); NON_CYTOPLASMIC_DOMAIN (PHOBIUS); TRANSMEMBRANE (PHOBIUS); SignalP-TM (SIGNALP_GRAM_POSITIVE); TMhelix (TMHMM)
FKP355.888.1|m.6797	FKP355.888.1	NODE_142_length_34135_cov_94.133995	2998	4081	response regulator receiver	84	0.998155	YALI0A00682g	no IPS match
FKP355.887.1|m.6720	FKP355.887.1	NODE_142_length_34135_cov_94.133995	4141	5173	YALI0A00682p	344	0.996128		PR01217 (PRINTS)
FKP355.887.1|m.6721	FKP355.887.1	NODE_142_length_34135_cov_94.133995	4141	5173	phytosulfokine receptor 1	344	0.996128		NON_CYTOPLASMIC_DOMAIN (PHOBIUS); TRANSMEMBRANE (PHOBIUS); CYTOPLASMIC_DOMAIN (PHOBIUS)
FKP355.890.1|m.6735	FKP355.890.1	NODE_142_length_34135_cov_94.133995	8826	10067	YALI0A00660p	227	1	YALI0A00660g	Coil (COILS)
FKP355.890.1|m.6739	FKP355.890.1	NODE_142_length_34135_cov_94.133995	8826	10067	thiol:disulfide interchange protein	73	1	YALI0A00660g	TRANSMEMBRANE (PHOBIUS); CYTOPLASMIC_DOMAIN (PHOBIUS); NON_CYTOPLASMIC_DOMAIN (PHOBIUS); TMhelix (TMHMM)
FKP355.900.1|m.6748	FKP355.900.1	NODE_142_length_34135_cov_94.133995	10545	12038	probable methyltransferase	237	0.98996	YALI0A00638g	IPR029063 (G3DSA:3.40.50.GENE3D); IPR008576 (PFAM); IPR008576 (PIRSF); IPR008576 (PANTHER); IPR029063 (SUPERFAMILY)
FKP355.901.1|m.6762	FKP355.901.1	NODE_142_length_34135_cov_94.133995	12882	16944	chromosome segregation protein	1209	0.998948	YALI0A00616g	Coil (COILS); Coil (COILS); Coil (COILS); Coil (COILS); Coil (COILS); Coil (COILS); Coil (COILS); Coil (COILS); Coil (COILS); Coil (COILS); Coil (COILS); Coil (COILS); IPR010935 (SMART); IPR024704 (PIRSF); IPR003395 (PFAM); IPR010935 (PFAM); IPR027417 (G3DSA:3.40.50.GENE3D); PTHR18937 (PANTHER); IPR029685 (PTHR18937:PANTHER); PTHR18937 (PANTHER); IPR029685 (PTHR18937:PANTHER); IPR010935 (SUPERFAM…
FKP355.917.1|m.6728	FKP355.917.1	NODE_142_length_34135_cov_94.133995	17451	19138	---NA---	453	0.998223	YALI0A00594g	CYTOPLASMIC_DOMAIN (PHOBIUS); CYTOPLASMIC_DOMAIN (PHOBIUS); CYTOPLASMIC_DOMAIN (PHOBIUS); NON_CYTOPLASMIC_DOMAIN (PHOBIUS); NON_CYTOPLASMIC_DOMAIN (PHOBIUS); TRANSMEMBRANE (PHOBIUS); TRANSMEMBRANE (PHOBIUS); TRANSMEMBRANE (PHOBIUS); NON_CYTOPLASMIC_DOMAIN (PHOBIUS); TRANSMEMBRANE (PHOBIUS); TRANSMEMBRANE (PHOBIUS); TRANSMEMBRANE (PHOBIUS); CYTOPLASMIC_DOMAIN (PHOBIUS); TMhelix (TMHMM); TMhelix (T…
FKP355.917.1|m.6729	FKP355.917.1	NODE_142_length_34135_cov_94.133995	17451	19138	potential ribosome-associated chaperone	440	0.998223	YALI0A00594g	Coil (COILS); Coil (COILS); IPR001623 (PRINTS); IPR001623 (SMART); IPR032003 (PFAM); IPR001623 (PFAM); IPR001623 (G3DSA:1.10.287.GENE3D); PTHR24078:SF193 (PANTHER); PTHR24078 (PANTHER); IPR018253 (PROSITE_PATTERNS); IPR001623 (PROSITE_PROFILES); IPR001623 (SUPERFAMILY)
FKP355.892.1|m.6744	FKP355.892.1	NODE_142_length_34135_cov_94.133995	19770	20865	an1-type zinc finger protein 6 isoform x3	73	0.993613		SIGNAL_PEPTIDE_N_REGION (PHOBIUS); SIGNAL_PEPTIDE_H_REGION (PHOBIUS); SIGNAL_PEPTIDE_C_REGION (PHOBIUS); SIGNAL_PEPTIDE (PHOBIUS); NON_CYTOPLASMIC_DOMAIN (PHOBIUS); SignalP-TM (SIGNALP_GRAM_POSITIVE); SignalP-noTM (SIGNALP_EUK)
FKP355.896.1|m.6806	FKP355.896.1	NODE_142_length_34135_cov_94.133995	20994	23885	dtdp-4-amino-4 6-dideoxy-d-glucose transaminase	532	0.997925	YALI0A00550g	Coil (COILS)
FKP355.896.1|m.6807	FKP355.896.1	NODE_142_length_34135_cov_94.133995	20994	23885	YALI0A00572p	352	0.997925	YALI0A00550g	no IPS match
FKP355.895.1|m.6756	FKP355.895.1	NODE_142_length_34135_cov_94.133995	25870	27736	major facilitator superfamily transporter	530	0.999464	YALI0A00528g	IPR011701 (PFAM); G3DSA:1.20.1250.20 (GENE3D); PTHR23502:SF50 (PANTHER); PTHR23502 (PANTHER); CYTOPLASMIC_DOMAIN (PHOBIUS); CYTOPLASMIC_DOMAIN (PHOBIUS); NON_CYTOPLASMIC_DOMAIN (PHOBIUS); NON_CYTOPLASMIC_DOMAIN (PHOBIUS); TRANSMEMBRANE (PHOBIUS); NON_CYTOPLASMIC_DOMAIN (PHOBIUS); TRANSMEMBRANE (PHOBIUS); TRANSMEMBRANE (PHOBIUS); CYTOPLASMIC_DOMAIN (PHOBIUS); CYTOPLASMIC_DOMAIN (PHOBIUS); TRANSMEM…
FKP355.899.1|m.6775	FKP355.899.1	NODE_142_length_34135_cov_94.133995	28904	33377	haspin protein kinase	942	0.997094	YALI0A00506g	IPR024604 (PFAM); PTHR24419 (PANTHER); PTHR24419:SF18 (PANTHER); IPR011009 (SUPERFAMILY)
FKP355.932.1|m.6853	FKP355.932.1	NODE_143_length_19847_cov_60.817554	2499	5607	kinesin family protein	888	1	YALI0D24079g	Coil (COILS); Coil (COILS); Coil (COILS); IPR001752 (PRINTS); IPR001752 (SMART); IPR001752 (G3DSA:3.40.850.GENE3D); IPR001752 (PFAM); IPR027640 (PANTHER); PTHR24115:SF431 (PANTHER); IPR019821 (PROSITE_PATTERNS); IPR001752 (PROSITE_PROFILES); IPR027417 (SUPERFAMILY)
FKP355.898.1|m.6846	FKP355.898.1	NODE_143_length_19847_cov_60.817554	6671	8739	component of the conserved oligomeric golgi complex (cog1p through cog8p)	288	1	YALI0D24057g	Coil (COILS)
FKP355.1012.1|m.6814	FKP355.1012.1	NODE_143_length_19847_cov_60.817554	9232	18111	transcriptional activator leucine zipper	2294	1	YALI0D24035g	IPR025614 (PFAM); IPR025481 (PFAM); IPR029473 (PFAM); PTHR12295 (PANTHER); PTHR12295:SF30 (PANTHER); NON_CYTOPLASMIC_DOMAIN (PHOBIUS); SIGNAL_PEPTIDE (PHOBIUS); SIGNAL_PEPTIDE_C_REGION (PHOBIUS); SIGNAL_PEPTIDE_H_REGION (PHOBIUS); SIGNAL_PEPTIDE_N_REGION (PHOBIUS); SignalP-TM (SIGNALP_GRAM_POSITIVE); IPR016024 (SUPERFAMILY)
FKP355.1012.1|m.6828	FKP355.1012.1	NODE_143_length_19847_cov_60.817554	9232	18111	protein involved in cell morphogenesis and associated with protein kinase cbk1p	78	1	YALI0D24035g	no IPS match
FKP355.907.1|m.6932	FKP355.907.1	NODE_144_length_52936_cov_65.799301	1180	2774	metallothionein-i gene transcription activator	79	1	YALI0C20075g	IPR006591 (SMART); IPR006591 (PFAM); IPR006591 (G3DSA:2.20.28.GENE3D); PTHR12056 (PANTHER); PD012151 (PRODOM); IPR029040 (SUPERFAMILY)
FKP355.908.1|m.6875	FKP355.908.1	NODE_144_length_52936_cov_65.799301	3039	4850	YALI0C20097p	192	1	YALI0C20097g	Coil (COILS); TRANSMEMBRANE (PHOBIUS); CYTOPLASMIC_DOMAIN (PHOBIUS); NON_CYTOPLASMIC_DOMAIN (PHOBIUS); TMhelix (TMHMM)
FKP355.912.1|m.6982	FKP355.912.1	NODE_144_length_52936_cov_65.799301	7169	9703	ubiquitin-like modifier-activating enzyme atg-7	642	1	YALI0C20119g	IPR006285 (TIGRFAM); G3DSA:3.40.50.720 (GENE3D); IPR032197 (PFAM); IPR000594 (PFAM); PTHR10953 (PANTHER); IPR006285 (PTHR10953:PANTHER); IPR000594 (SUPERFAMILY)
FKP355.910.1|m.6952	FKP355.910.1	NODE_144_length_52936_cov_65.799301	11344	13002	ups1p	97	1	YALI0C20141g	IPR006797 (PFAM); PTHR11158:SF29 (PANTHER); PTHR11158 (PANTHER); IPR006797 (PROSITE_PROFILES)
FKP355.915.1|m.6958	FKP355.915.1	NODE_144_length_52936_cov_65.799301	14200	17814	ubiquitin c-terminal hydrolase family protein	1136	1	YALI0C20207g	Coil (COILS); IPR028881 (PFAM); PTHR24006 (PANTHER); PTHR24006:SF524 (PANTHER); IPR028889 (PROSITE_PROFILES); SSF54001 (SUPERFAMILY)
FKP355.914.1|m.6902	FKP355.914.1	NODE_144_length_52936_cov_65.799301	19834	21362	potential oxidoreductase	339	1	YALI0C20251g	IPR001509 (PFAM); G3DSA:3.40.50.720 (GENE3D); PTHR10366:SF267 (PANTHER); PTHR10366 (PANTHER); IPR016040 (SUPERFAMILY)
FKP355.913.1|m.6976	FKP355.913.1	NODE_144_length_52936_cov_65.799301	23384	23837	hypothetical protein	51	1		no IPS match
FKP355.930.1|m.6917	FKP355.930.1	NODE_144_length_52936_cov_65.799301	25827	30570	multidrug resistance protein cdr1	1470	1	YALI0C20265g	Coil (COILS); IPR003593 (SMART); IPR027417 (G3DSA:3.40.50.GENE3D); IPR027417 (G3DSA:3.40.50.GENE3D); IPR029481 (PFAM); IPR003439 (PFAM); IPR013525 (PFAM); IPR010929 (PFAM); PTHR19241 (PANTHER); PTHR19241:SF179 (PANTHER); IPR017871 (PROSITE_PATTERNS); TRANSMEMBRANE (PHOBIUS); CYTOPLASMIC_DOMAIN (PHOBIUS); CYTOPLASMIC_DOMAIN (PHOBIUS); NON_CYTOPLASMIC_DOMAIN (PHOBIUS); CYTOPLASMIC_DOMAIN (PHOBIUS);…
FKP355.916.1|m.6941	FKP355.916.1	NODE_144_length_52936_cov_65.799301	30635	33445	aspartic protease	386	1	YALI0C20273g	IPR001461 (PRINTS); IPR001461 (PFAM); IPR021109 (G3DSA:2.40.70.GENE3D); IPR021109 (G3DSA:2.40.70.GENE3D); PTHR13683:SF318 (PANTHER); IPR001461 (PANTHER); IPR001969 (PROSITE_PATTERNS); SIGNAL_PEPTIDE (PHOBIUS); SIGNAL_PEPTIDE_C_REGION (PHOBIUS); SIGNAL_PEPTIDE_H_REGION (PHOBIUS); SIGNAL_PEPTIDE_N_REGION (PHOBIUS); NON_CYTOPLASMIC_DOMAIN (PHOBIUS); SignalP-noTM (SIGNALP_EUK); SignalP-TM (SIGNALP_GR…
FKP355.995.1|m.6867	FKP355.995.1	NODE_144_length_52936_cov_65.799301	34350	35650	high-affinity copper transporter of the plasma membrane	288	1	YALI0C20295g	IPR007274 (PFAM); PTHR12483:SF38 (PANTHER); IPR007274 (PANTHER); NON_CYTOPLASMIC_DOMAIN (PHOBIUS); CYTOPLASMIC_DOMAIN (PHOBIUS); TRANSMEMBRANE (PHOBIUS); TRANSMEMBRANE (PHOBIUS); NON_CYTOPLASMIC_DOMAIN (PHOBIUS); CYTOPLASMIC_DOMAIN (PHOBIUS); TRANSMEMBRANE (PHOBIUS); TMhelix (TMHMM); TMhelix (TMHMM); TMhelix (TMHMM); TMhelix (TMHMM); TMhelix (TMHMM)
FKP355.924.1|m.6879	FKP355.924.1	NODE_144_length_52936_cov_65.799301	35971	38290	wd domain protein	330	1	YALI0C20339g	IPR001680 (SMART); IPR015943 (G3DSA:2.130.10.GENE3D); IPR001680 (PFAM); IPR015943 (G3DSA:2.130.10.GENE3D); PTHR22847 (PANTHER); IPR019775 (PROSITE_PATTERNS); IPR001680 (PROSITE_PROFILES); IPR001680 (PROSITE_PROFILES); IPR001680 (PROSITE_PROFILES); IPR017986 (PROSITE_PROFILES); IPR017986 (SUPERFAMILY)
FKP355.924.1|m.6880	FKP355.924.1	NODE_144_length_52936_cov_65.799301	35971	38290	gpn-loop gtpase 3 homolog cagl0g08294g	307	1	YALI0C20339g	Coil (COILS); IPR027417 (G3DSA:3.40.50.GENE3D); IPR004130 (PFAM); IPR004130 (PANTHER); IPR030228 (PTHR21231:PANTHER); IPR027417 (SUPERFAMILY)
FKP355.921.1|m.6979	FKP355.921.1	NODE_144_length_52936_cov_65.799301	38699	39310	mfs efflux	200	1		IPR011701 (PFAM); G3DSA:1.20.1250.20 (GENE3D); PTHR23514:SF6 (PANTHER); PTHR23514 (PANTHER); TRANSMEMBRANE (PHOBIUS); CYTOPLASMIC_DOMAIN (PHOBIUS); CYTOPLASMIC_DOMAIN (PHOBIUS); TRANSMEMBRANE (PHOBIUS); TRANSMEMBRANE (PHOBIUS); TRANSMEMBRANE (PHOBIUS); CYTOPLASMIC_DOMAIN (PHOBIUS); NON_CYTOPLASMIC_DOMAIN (PHOBIUS); CYTOPLASMIC_DOMAIN (PHOBIUS); NON_CYTOPLASMIC_DOMAIN (PHOBIUS); TRANSMEMBRANE (PHO…
FKP355.922.1|m.6995	FKP355.922.1	NODE_144_length_52936_cov_65.799301	39427	40105	mfs efflux	225	1	YALI0C20361g	G3DSA:1.20.1250.20 (GENE3D); PTHR23514 (PANTHER); PTHR23514:SF6 (PANTHER); TRANSMEMBRANE (PHOBIUS); NON_CYTOPLASMIC_DOMAIN (PHOBIUS); TRANSMEMBRANE (PHOBIUS); CYTOPLASMIC_DOMAIN (PHOBIUS); TRANSMEMBRANE (PHOBIUS); NON_CYTOPLASMIC_DOMAIN (PHOBIUS); CYTOPLASMIC_DOMAIN (PHOBIUS); TRANSMEMBRANE (PHOBIUS); NON_CYTOPLASMIC_DOMAIN (PHOBIUS); CYTOPLASMIC_DOMAIN (PHOBIUS); TRANSMEMBRANE (PHOBIUS); IPR0208…
FKP355.923.1|m.6971	FKP355.923.1	NODE_144_length_52936_cov_65.799301	41710	42233	protein proposed to be involved in the modification of n-linked oligosaccharides	110	1		IPR014849 (PFAM)
FKP355.936.1|m.6893	FKP355.936.1	NODE_144_length_52936_cov_65.799301	42791	44611	s-formylglutathione hydrolase	335	1	YALI0C20405g	IPR029058 (G3DSA:3.40.50.GENE3D); IPR014186 (TIGRFAM); IPR000801 (PFAM); IPR014186 (PANTHER); IPR029058 (SUPERFAMILY)
FKP355.936.1|m.6894	FKP355.936.1	NODE_144_length_52936_cov_65.799301	42791	44611	methylthio-ribulose-1-phosphate dehydratase	247	1	YALI0C20405g	IPR001303 (SMART); IPR001303 (PFAM); IPR001303 (G3DSA:3.40.225.GENE3D); IPR017714 (TIGRFAM); IPR017714 (PANTHER); IPR027514 (HAMAP); IPR001303 (SUPERFAMILY)
FKP355.957.1|m.6935	FKP355.957.1	NODE_144_length_52936_cov_65.799301	45220	46275	electron transfer flavoprotein beta-subunit	279	1	YALI0C20449g	IPR014730 (SMART); IPR014730 (PFAM); IPR014729 (G3DSA:3.40.50.GENE3D); IPR012255 (PIRSF); PTHR21294:SF8 (PANTHER); IPR012255 (PANTHER); IPR000049 (PROSITE_PATTERNS); SSF52402 (SUPERFAMILY)
FKP355.926.1|m.6872	FKP355.926.1	NODE_144_length_52936_cov_65.799301	49320	49513	---NA---	64	1		no IPS match
FKP355.935.1|m.6910	FKP355.935.1	NODE_144_length_52936_cov_65.799301	49909	52060	membrane protein	682	1	YALI0C20471g	IPR021460 (PFAM); PTHR35184 (PANTHER); TRANSMEMBRANE (PHOBIUS); CYTOPLASMIC_DOMAIN (PHOBIUS); NON_CYTOPLASMIC_DOMAIN (PHOBIUS); CYTOPLASMIC_DOMAIN (PHOBIUS); TRANSMEMBRANE (PHOBIUS); NON_CYTOPLASMIC_DOMAIN (PHOBIUS); TRANSMEMBRANE (PHOBIUS); NON_CYTOPLASMIC_DOMAIN (PHOBIUS); TRANSMEMBRANE (PHOBIUS); TRANSMEMBRANE (PHOBIUS); TRANSMEMBRANE (PHOBIUS); TRANSMEMBRANE (PHOBIUS); CYTOPLASMIC_DOMAIN (PHO…
FKP355.947.1|m.7020	FKP355.947.1	NODE_145_length_18201_cov_186.692978	1032	3555	isopenicillin n-	411	0.997623	YALI0B00462g	IPR023606 (G3DSA:3.40.50.GENE3D); IPR003673 (PFAM); PTHR24023:SF585 (PANTHER); PTHR24023 (PANTHER); TRANSMEMBRANE (PHOBIUS); NON_CYTOPLASMIC_DOMAIN (PHOBIUS); CYTOPLASMIC_DOMAIN (PHOBIUS); IPR023606 (SUPERFAMILY)
FKP355.944.1|m.7029	FKP355.944.1	NODE_145_length_18201_cov_186.692978	3892	6294	af147749_2 antibiotic production activating factor	297	0.992926	YALI0B00440g	no IPS match
FKP355.937.1|m.7002	FKP355.937.1	NODE_145_length_18201_cov_186.692978	10271	12114	probable maltose permease	456	0.997831	YALI0B00396g	IPR003663 (PRINTS); G3DSA:1.20.1250.20 (GENE3D); IPR005828 (PFAM); G3DSA:1.20.1250.20 (GENE3D); PTHR23500 (PANTHER); PTHR23500:SF162 (PANTHER); IPR005829 (PROSITE_PATTERNS); CYTOPLASMIC_DOMAIN (PHOBIUS); NON_CYTOPLASMIC_DOMAIN (PHOBIUS); TRANSMEMBRANE (PHOBIUS); CYTOPLASMIC_DOMAIN (PHOBIUS); CYTOPLASMIC_DOMAIN (PHOBIUS); TRANSMEMBRANE (PHOBIUS); TRANSMEMBRANE (PHOBIUS); NON_CYTOPLASMIC_DOMAIN (PH…
FKP355.941.1|m.7019	FKP355.941.1	NODE_145_length_18201_cov_186.692978	15075	15471	YALI0B00374p	70	0.992443		SIGNAL_PEPTIDE (PHOBIUS); SIGNAL_PEPTIDE_H_REGION (PHOBIUS); SIGNAL_PEPTIDE_N_REGION (PHOBIUS); SIGNAL_PEPTIDE_C_REGION (PHOBIUS); NON_CYTOPLASMIC_DOMAIN (PHOBIUS); SignalP-TM (SIGNALP_GRAM_POSITIVE); SignalP-noTM (SIGNALP_GRAM_NEGATIVE); SignalP-noTM (SIGNALP_EUK)
FKP355.942.1|m.7010	FKP355.942.1	NODE_145_length_18201_cov_186.692978	15588	16307	secreted aspartyl partial	239	0.993056	YALI0B00374g	IPR001461 (PRINTS); IPR001461 (PFAM); IPR021109 (G3DSA:2.40.70.GENE3D); IPR021109 (G3DSA:2.40.70.GENE3D); PTHR13683:SF318 (PANTHER); IPR001461 (PANTHER); IPR001969 (PROSITE_PATTERNS); IPR021109 (SUPERFAMILY)
FKP355.940.1|m.7124	FKP355.940.1	NODE_146_length_32384_cov_65.561668	898	1145	mt2_yarli ame: full=metallothionein-2 short=mt-2 ame: full=metallothionein-ii short=mt-ii	67	1	YALI0A02423g	IPR000869 (PRINTS); IPR000869 (PFAM); IPR000869 (PRODOM)
FKP355.945.1|m.7113	FKP355.945.1	NODE_146_length_32384_cov_65.561668	1794	3864	YALI0A02431p	299	0.99662	YALI0A02431g	G3DSA:1.25.40.120 (GENE3D); PTHR11129:SF3 (PANTHER); PTHR11129 (PANTHER); PTHR11129:SF3 (PANTHER); PTHR11129 (PANTHER); SSF48439 (SUPERFAMILY)
FKP355.989.1|m.7100	FKP355.989.1	NODE_146_length_32384_cov_65.561668	4091	6647	phosphatidylinositol 4-kinase type ii subunit alpha	763	0.996089	YALI0A02453g	IPR000403 (PFAM); PTHR12865:SF1 (PANTHER); PTHR12865 (PANTHER); IPR018936 (PROSITE_PATTERNS)
FKP355.951.1|m.7078	FKP355.951.1	NODE_146_length_32384_cov_65.561668	8581	9518	kelch-like protein 20	182	0.99467	YALI0A02475g	G3DSA:3.30.710.10 (GENE3D); IPR000210 (PFAM); IPR000210 (PROSITE_PROFILES); IPR011333 (SUPERFAMILY)
FKP355.971.1|m.7048	FKP355.971.1	NODE_146_length_32384_cov_65.561668	11910	16128	likely multifunctional folic acid biosynthesis enzyme	760	0.994893		IPR006157 (SMART); IPR006390 (TIGRFAM); IPR006157 (TIGRFAM); IPR016261 (PIRSF); IPR000550 (PFAM); IPR000550 (G3DSA:3.30.70.GENE3D); IPR006157 (PFAM); IPR000489 (PFAM); G3DSA:3.30.1130.10 (GENE3D); IPR000550 (TIGRFAM); IPR000489 (G3DSA:3.20.20.GENE3D); PTHR20941 (PANTHER); PTHR20941:SF1 (PANTHER); IPR000489 (PROSITE_PATTERNS); IPR000489 (PROSITE_PATTERNS); IPR000489 (PROSITE_PROFILES); SSF55620 (S…
FKP355.971.1|m.7049	FKP355.971.1	NODE_146_length_32384_cov_65.561668	11910	16128	probable inactive receptor kinase at4g23740-like	441	0.994893		no IPS match
FKP355.971.1|m.7050	FKP355.971.1	NODE_146_length_32384_cov_65.561668	11910	16128	YALI0A02497p	246	0.994893		no IPS match
FKP355.971.1|m.7059	FKP355.971.1	NODE_146_length_32384_cov_65.561668	11910	16128	---NA---	65	0.994893		no IPS match
FKP355.971.2|m.7036	FKP355.971.2	NODE_146_length_32384_cov_65.561668	11910	16128	likely multifunctional folic acid biosynthesis enzyme	760	0.994647	YALI0A02541g	IPR006157 (SMART); IPR006157 (PFAM); IPR016261 (PIRSF); IPR006390 (TIGRFAM); IPR000489 (G3DSA:3.20.20.GENE3D); IPR006157 (TIGRFAM); IPR000550 (TIGRFAM); IPR000550 (G3DSA:3.30.70.GENE3D); IPR000489 (PFAM); G3DSA:3.30.1130.10 (GENE3D); IPR000550 (PFAM); PTHR20941:SF1 (PANTHER); PTHR20941 (PANTHER); IPR000489 (PROSITE_PATTERNS); IPR000489 (PROSITE_PATTERNS); IPR000489 (PROSITE_PROFILES); IPR011005 (…
FKP355.971.2|m.7037	FKP355.971.2	NODE_146_length_32384_cov_65.561668	11910	16128	probable inactive receptor kinase at4g23740-like	441	0.994647	YALI0A02541g	no IPS match
FKP355.971.2|m.7038	FKP355.971.2	NODE_146_length_32384_cov_65.561668	11910	16128	YALI0A02497p	246	0.994647	YALI0A02541g	no IPS match
FKP355.955.1|m.7071	FKP355.955.1	NODE_146_length_32384_cov_65.561668	16613	17907	coq10p	196	0.997611	YALI0A02563g	IPR023393 (G3DSA:3.30.530.GENE3D); IPR005031 (PFAM); PTHR12901 (PANTHER); SSF55961 (SUPERFAMILY)
FKP355.956.1|m.7083	FKP355.956.1	NODE_146_length_32384_cov_65.561668	18088	20667	n-carbamoyl-l-amino acid hydrolase	429	0.996124	YALI0A02607g	IPR011650 (G3DSA:3.30.70.GENE3D); IPR010158 (PIRSF); IPR011650 (PFAM); IPR002933 (PFAM); IPR010158 (TIGRFAM); G3DSA:3.40.630.10 (GENE3D); PTHR32494:SF9 (PANTHER); PTHR32494 (PANTHER); SSF53187 (SUPERFAMILY); IPR011650 (SUPERFAMILY)
FKP355.956.1|m.7084	FKP355.956.1	NODE_146_length_32384_cov_65.561668	18088	20667	phosphatidylinositol-4-phosphate 5-kinase fab1	357	0.996124	YALI0A02607g	PTHR28204:SF1 (PANTHER); PTHR28204 (PANTHER); IPR027532 (HAMAP)
FKP355.954.1|m.7126	FKP355.954.1	NODE_146_length_32384_cov_65.561668	22325	23035	endonuclease exonuclease phosphatase family protein	117	0.995781	YALI0A02629g	NON_CYTOPLASMIC_DOMAIN (PHOBIUS); CYTOPLASMIC_DOMAIN (PHOBIUS); CYTOPLASMIC_DOMAIN (PHOBIUS); TRANSMEMBRANE (PHOBIUS); TRANSMEMBRANE (PHOBIUS); TMhelix (TMHMM); TMhelix (TMHMM)
FKP355.980.1|m.7067	FKP355.980.1	NODE_146_length_32384_cov_65.561668	24223	25649	nadh-ubiquinone oxidoreductase subunit	183	0.975262	YALI0A02651g	IPR016813 (PIRSF); PTHR37325:SF1 (PANTHER); PTHR37325 (PANTHER)
FKP355.975.1|m.7135	FKP355.975.1	NODE_146_length_32384_cov_65.561668	25936	27088	methyltransferase-related protein	262	0.993062	YALI0A02673g	IPR029063 (G3DSA:3.40.50.GENE3D); IPR013216 (PFAM); PTHR10108:SF701 (PANTHER); PTHR10108 (PANTHER); IPR029063 (SUPERFAMILY)
FKP355.970.1|m.7118	FKP355.970.1	NODE_146_length_32384_cov_65.561668	27300	28530	eukaryotic translation initiation factor 3 subunit 2	345	0.996751	YALI0A02695g	IPR001680 (SMART); IPR015943 (G3DSA:2.130.10.GENE3D); IPR001680 (PFAM); PTHR19877 (PANTHER); IPR019775 (PROSITE_PATTERNS); IPR017986 (PROSITE_PROFILES); IPR017986 (PROSITE_PROFILES); IPR027525 (HAMAP); IPR001680 (PROSITE_PROFILES); IPR001680 (PROSITE_PROFILES); IPR017986 (SUPERFAMILY)
FKP355.973.1|m.7132	FKP355.973.1	NODE_146_length_32384_cov_65.561668	28703	30111	uridine cytidine kinase	318	0.995723	YALI0A02717g	IPR027417 (G3DSA:3.40.50.GENE3D); IPR006083 (PFAM); PTHR10285:SF78 (PANTHER); PTHR10285 (PANTHER); IPR027417 (SUPERFAMILY)
FKP355.976.1|m.7158	FKP355.976.1	NODE_147_length_6193_cov_75.934280	906	4128	atp-dependent rna helicase dbp10	897	1		IPR001650 (SMART); IPR014001 (SMART); IPR001650 (PFAM); IPR027417 (G3DSA:3.40.50.GENE3D); IPR027417 (G3DSA:3.40.50.GENE3D); IPR027417 (G3DSA:3.40.50.GENE3D); IPR012541 (PFAM); IPR011545 (PFAM); PTHR24031:SF292 (PANTHER); PTHR24031 (PANTHER); PTHR24031:SF292 (PANTHER); PTHR24031:SF292 (PANTHER); PTHR24031 (PANTHER); PTHR24031 (PANTHER); IPR012541 (PRODOM); IPR014001 (PROSITE_PROFILES); IPR014014 (…
FKP355.977.1|m.7138	FKP355.977.1	NODE_147_length_6193_cov_75.934280	906	4128	atp-dependent rna helicase dbp10	936	1	YALI0D24497g	IPR014001 (SMART); IPR001650 (SMART); IPR001650 (PFAM); IPR011545 (PFAM); IPR027417 (G3DSA:3.40.50.GENE3D); IPR012541 (PFAM); IPR027417 (G3DSA:3.40.50.GENE3D); PTHR24031:SF292 (PANTHER); PTHR24031 (PANTHER); PTHR24031:SF292 (PANTHER); PTHR24031:SF292 (PANTHER); PTHR24031 (PANTHER); PTHR24031 (PANTHER); IPR012541 (PRODOM); IPR014001 (PROSITE_PROFILES); IPR014014 (PROSITE_PROFILES); IPR001650 (PROS…
FKP355.969.1|m.7154	FKP355.969.1	NODE_147_length_6193_cov_75.934280	5116	6162	YALI0D24519p	300	0.999045	YALI0D24519g	no IPS match
FKP355.960.1|m.7175	FKP355.960.1	NODE_149_length_81_cov_192.938278	5	158	YALI0F00330p	51	1		no IPS match
FKP355.968.1|m.7176	FKP355.968.1	NODE_150_length_6443_cov_75.990219	402	4952	sant n-cor and tfiiib dna-binding domain-containing protein	427	1		IPR009057 (G3DSA:1.10.10.GENE3D)
FKP355.963.1|m.7194	FKP355.963.1	NODE_151_length_8555_cov_200.123795	1532	2829	lysosomal aspartic protease	178	1		no IPS match
FKP355.963.1|m.7195	FKP355.963.1	NODE_151_length_8555_cov_200.123795	1532	2829	acid protease	173	1		IPR001461 (PFAM); IPR021109 (G3DSA:2.40.70.GENE3D); PTHR13683:SF253 (PANTHER); IPR001461 (PANTHER); IPR021109 (SUPERFAMILY)
FKP355.965.1|m.7201	FKP355.965.1	NODE_151_length_8555_cov_200.123795	2964	5383	likely ferric reductase	700	1	YALI0E35112g	IPR013112 (PFAM); G3DSA:3.40.50.80 (GENE3D); IPR013121 (PFAM); IPR013130 (PFAM); PTHR32361 (PANTHER); PTHR32361:SF9 (PANTHER); TRANSMEMBRANE (PHOBIUS); CYTOPLASMIC_DOMAIN (PHOBIUS); NON_CYTOPLASMIC_DOMAIN (PHOBIUS); NON_CYTOPLASMIC_DOMAIN (PHOBIUS); CYTOPLASMIC_DOMAIN (PHOBIUS); TRANSMEMBRANE (PHOBIUS); SIGNAL_PEPTIDE_C_REGION (PHOBIUS); NON_CYTOPLASMIC_DOMAIN (PHOBIUS); TRANSMEMBRANE (PHOBIUS); …
FKP355.964.1|m.7211	FKP355.964.1	NODE_151_length_8555_cov_200.123795	7914	8635	60s ribosomal protein l19	91	1		IPR015974 (G3DSA:1.10.1200.GENE3D); IPR000196 (PFAM); PTHR10722 (PANTHER); PTHR10722:SF0 (PANTHER); IPR000196 (SUPERFAMILY)
FKP355.966.1|m.7226	FKP355.966.1	NODE_152_length_13960_cov_116.571991	4	1769	had-like protein	246	1	YALI0D02519g	IPR023214 (G3DSA:3.40.50.GENE3D); IPR023214 (PFAM); PTHR12725:SF74 (PANTHER); PTHR12725 (PANTHER); NON_CYTOPLASMIC_DOMAIN (PHOBIUS); SIGNAL_PEPTIDE_H_REGION (PHOBIUS); SIGNAL_PEPTIDE_N_REGION (PHOBIUS); SIGNAL_PEPTIDE_C_REGION (PHOBIUS); SIGNAL_PEPTIDE (PHOBIUS); IPR023214 (SUPERFAMILY)
FKP355.974.1|m.7217	FKP355.974.1	NODE_152_length_13960_cov_116.571991	3109	5090	ilv1p	544	1	YALI0D02497g	IPR001721 (PFAM); G3DSA:3.40.50.1100 (GENE3D); G3DSA:3.40.1020.10 (GENE3D); IPR001926 (PFAM); IPR005787 (TIGRFAM); PTHR10314:SF30 (PANTHER); PTHR10314:SF30 (PANTHER); PTHR10314 (PANTHER); IPR000634 (PROSITE_PATTERNS); TRANSMEMBRANE (PHOBIUS); NON_CYTOPLASMIC_DOMAIN (PHOBIUS); CYTOPLASMIC_DOMAIN (PHOBIUS); IPR001721 (PROSITE_PROFILES); IPR001721 (PROSITE_PROFILES); SSF55021 (SUPERFAMILY); IPR00192…
FKP355.972.1|m.7229	FKP355.972.1	NODE_152_length_13960_cov_116.571991	8631	11018	c6 finger domain-containing protein	730	1	YALI0D02475g	IPR001138 (SMART); IPR001138 (G3DSA:4.10.240.GENE3D); IPR021858 (PFAM); IPR001138 (PFAM); PTHR12526:SF317 (PANTHER); PTHR12526 (PANTHER); IPR001138 (PROSITE_PATTERNS); IPR001138 (PROSITE_PROFILES); IPR001138 (SUPERFAMILY)
FKP355.996.1|m.7212	FKP355.996.1	NODE_152_length_13960_cov_116.571991	13140	14031	ethanolamine utilization protein	120	1	YALI0D02453g	IPR014710 (G3DSA:2.60.120.GENE3D); IPR010424 (PFAM); PTHR36169 (PANTHER); IPR011051 (SUPERFAMILY)
FKP355.979.1|m.7281	FKP355.979.1	NODE_153_length_19377_cov_105.567223	8	1541	YALI0B02156p	132	1	YALI0B02156g	CYTOPLASMIC_DOMAIN (PHOBIUS); TRANSMEMBRANE (PHOBIUS); CYTOPLASMIC_DOMAIN (PHOBIUS); TRANSMEMBRANE (PHOBIUS); NON_CYTOPLASMIC_DOMAIN (PHOBIUS); TMhelix (TMHMM); TMhelix (TMHMM)
FKP355.1027.1|m.7261	FKP355.1027.1	NODE_153_length_19377_cov_105.567223	3013	6566	conserved domain protein	486	1	YALI0B02178g	no IPS match
FKP355.1027.1|m.7262	FKP355.1027.1	NODE_153_length_19377_cov_105.567223	3013	6566	aspartate aminotransferase	448	1	YALI0B02178g	IPR000796 (PRINTS); IPR004839 (PFAM); IPR015421 (G3DSA:3.40.640.GENE3D); IPR000796 (PANTHER); IPR004838 (PROSITE_PATTERNS); SignalP-TM (SIGNALP_GRAM_POSITIVE); IPR015424 (SUPERFAMILY)
FKP355.1027.1|m.7263	FKP355.1027.1	NODE_153_length_19377_cov_105.567223	3013	6566	YALI0B02200p	318	1	YALI0B02178g	no IPS match
FKP355.987.1|m.7252	FKP355.987.1	NODE_153_length_19377_cov_105.567223	13805	14687	mitochondrial matrix iron-sulfur protein	170	1	YALI0B02222g	IPR001055 (PRINTS); IPR012675 (G3DSA:3.10.20.GENE3D); IPR001041 (PFAM); PTHR23426 (PANTHER); IPR018298 (PROSITE_PATTERNS); IPR001041 (PROSITE_PROFILES); IPR001041 (SUPERFAMILY)
FKP355.992.1|m.7244	FKP355.992.1	NODE_153_length_19377_cov_105.567223	16764	18320	vesicle transport v-snare protein	200	1	YALI0B02244g	Coil (COILS); IPR000727 (SMART); G3DSA:1.20.5.110 (GENE3D); G3DSA:1.20.58.400 (GENE3D); IPR007705 (PFAM); PF12352 (PFAM); PTHR21230:SF26 (PANTHER); PTHR21230 (PANTHER); NON_CYTOPLASMIC_DOMAIN (PHOBIUS); TRANSMEMBRANE (PHOBIUS); CYTOPLASMIC_DOMAIN (PHOBIUS); SSF58038 (SUPERFAMILY); IPR010989 (SUPERFAMILY); TMhelix (TMHMM)
FKP355.992.1|m.7246	FKP355.992.1	NODE_153_length_19377_cov_105.567223	16764	18320	vesicle transport v-snare protein	66	1	YALI0B02244g	no IPS match
FKP355.986.1|m.7306	FKP355.986.1	NODE_154_length_12324_cov_117.705452	1	1970	cytochrome p450	579	1	YALI0B21824g	IPR002403 (PRINTS); IPR001128 (PRINTS); IPR001128 (PFAM); IPR001128 (G3DSA:1.10.630.GENE3D); PTHR24305:SF35 (PANTHER); PTHR24305:SF35 (PANTHER); PTHR24305 (PANTHER); PTHR24305 (PANTHER); IPR017972 (PROSITE_PATTERNS); TRANSMEMBRANE (PHOBIUS); CYTOPLASMIC_DOMAIN (PHOBIUS); NON_CYTOPLASMIC_DOMAIN (PHOBIUS); IPR001128 (SUPERFAMILY); TMhelix (TMHMM)
FKP355.993.1|m.7316	FKP355.993.1	NODE_154_length_12324_cov_117.705452	2941	4494	4-hydroxyphenylpyruvate dioxygenase	432	1	YALI0B21846g	Coil (COILS); IPR005956 (TIGRFAM); IPR029068 (G3DSA:3.10.180.GENE3D); IPR029068 (G3DSA:3.10.180.GENE3D); IPR004360 (PFAM); IPR005956 (PIRSF); PTHR11959:SF9 (PANTHER); IPR005956 (PANTHER); IPR029068 (SUPERFAMILY)
FKP355.994.1|m.7302	FKP355.994.1	NODE_154_length_12324_cov_117.705452	5187	6217	YALI0B21868p	224	1	YALI0B21868g	IPR011990 (G3DSA:1.25.40.GENE3D); PTHR21405 (PANTHER)
FKP355.1045.1|m.7291	FKP355.1045.1	NODE_154_length_12324_cov_117.705452	8635	12375	YALI0B21890p	392	1	YALI0B21890g	G3DSA:3.30.2130.10 (GENE3D); IPR027795 (PFAM); PTHR31131:SF6 (PANTHER); PTHR31131 (PANTHER); SSF55021 (SUPERFAMILY); SSF55021 (SUPERFAMILY)
FKP355.1045.1|m.7292	FKP355.1045.1	NODE_154_length_12324_cov_117.705452	8635	12375	adaptin ear-binding coat-associated protein 1	195	1	YALI0B21890g	IPR012466 (PFAM); IPR011993 (G3DSA:2.30.29.GENE3D); PTHR12847 (PANTHER); PTHR12847:SF3 (PANTHER); SSF50729 (SUPERFAMILY)
FKP355.988.1|m.7290	FKP355.988.1	NODE_1549_length_117_cov_986.914551	2	197	reverse transcriptase	64	1		no IPS match
FKP355.1004.1|m.7329	FKP355.1004.1	NODE_155_length_17797_cov_143.953308	2266	10098	nop58p	516	0.996425	YALI0B00946g	Coil (COILS); IPR012976 (SMART); IPR002687 (PFAM); IPR012974 (PFAM); PTHR10894:SF1 (PANTHER); PTHR10894 (PANTHER); IPR002687 (PROSITE_PROFILES); SSF89124 (SUPERFAMILY)
FKP355.1004.1|m.7330	FKP355.1004.1	NODE_155_length_17797_cov_143.953308	2266	10098	nuclear migration protein	438	0.996425	YALI0B00946g	Coil (COILS); IPR020472 (PRINTS); IPR017252 (PIRSF); IPR001680 (SMART); IPR015943 (G3DSA:2.130.10.GENE3D); IPR001680 (PFAM); PTHR22847 (PANTHER); PTHR22847:SF452 (PANTHER); IPR017252 (HAMAP); IPR017986 (PROSITE_PROFILES); IPR001680 (PROSITE_PROFILES); IPR017986 (SUPERFAMILY); SSF109925 (SUPERFAMILY)
FKP355.1004.1|m.7332	FKP355.1004.1	NODE_155_length_17797_cov_143.953308	2266	10098	duf1687 domain containing protein	158	0.996425	YALI0B00946g	IPR012882 (PFAM); IPR012336 (SUPERFAMILY)
FKP355.997.1|m.7322	FKP355.997.1	NODE_155_length_17797_cov_143.953308	11598	13852	transcription factor tfiid complex subunit taf7	498	0.99867	YALI0B00968g	Coil (COILS); Coil (COILS); Coil (COILS); IPR006751 (PFAM); PTHR12228 (PANTHER); PTHR12228:SF0 (PANTHER)
FKP355.1015.1|m.7363	FKP355.1015.1	NODE_155_length_17797_cov_143.953308	14821	17170	nog1p	660	0.998298	YALI0B00990g	IPR006073 (PRINTS); IPR005225 (TIGRFAM); IPR024926 (PIRSF); IPR010674 (PFAM); IPR027417 (G3DSA:3.40.50.GENE3D); IPR012973 (PFAM); PTHR11702 (PANTHER); PTHR11702 (PANTHER); PTHR11702:SF4 (PANTHER); PTHR11702:SF4 (PANTHER); IPR031167 (PROSITE_PROFILES); IPR027417 (SUPERFAMILY)
FKP355.1013.1|m.7374	FKP355.1013.1	NODE_1561_length_81_cov_1265.839478	1	161	transcriptional regulator medusa	53	1		no IPS match
FKP355.998.1|m.7384	FKP355.998.1	NODE_158_length_17860_cov_78.436005	1	1894	YALI0A01716p	524	0.99208	YALI0A01716g	no IPS match
FKP355.1006.1|m.7412	FKP355.1006.1	NODE_158_length_17860_cov_78.436005	1995	2908	prefoldin subunit 4	99	0.99453		Coil (COILS); IPR009053 (G3DSA:1.10.287.GENE3D); IPR002777 (PFAM); IPR016661 (PIRSF); PTHR21100 (PANTHER); IPR016661 (PTHR21100:PANTHER); IPR009053 (SUPERFAMILY)
FKP355.1007.1|m.7394	FKP355.1007.1	NODE_158_length_17860_cov_78.436005	1995	3444	prefoldin subunit 4	131	0.997699	YALI0A01738g	Coil (COILS); IPR002777 (PFAM); IPR016661 (PIRSF); IPR009053 (G3DSA:1.10.287.GENE3D); IPR016661 (PTHR21100:PANTHER); PTHR21100 (PANTHER); IPR009053 (SUPERFAMILY)
FKP355.999.1|m.7388	FKP355.999.1	NODE_158_length_17860_cov_78.436005	3695	6021	trna -lysidine synthetase	427	0.998711	YALI0A01760g	Coil (COILS); IPR012795 (TIGRFAM); IPR011063 (PFAM); IPR014729 (G3DSA:3.40.50.GENE3D); PTHR11807 (PANTHER); IPR012094 (PTHR11807:PANTHER); IPR012094 (HAMAP); SSF52402 (SUPERFAMILY)
FKP355.1005.1|m.7395	FKP355.1005.1	NODE_158_length_17860_cov_78.436005	6247	7645	protein aar2 homolog	382	0.999285	YALI0A01782g	IPR007946 (PFAM); IPR007946 (PANTHER); TRANSMEMBRANE (PHOBIUS); CYTOPLASMIC_DOMAIN (PHOBIUS); NON_CYTOPLASMIC_DOMAIN (PHOBIUS)
FKP355.1011.1|m.7403	FKP355.1011.1	NODE_158_length_17860_cov_78.436005	9120	11535	YALI0A01826p	614	0.99793		IPR012340 (SUPERFAMILY)
FKP355.1010.1|m.7376	FKP355.1010.1	NODE_158_length_17860_cov_78.436005	9120	11814	YALI0A01826p	614	0.998259	YALI0A01826g	IPR012340 (SUPERFAMILY)
FKP355.1002.1|m.7399	FKP355.1002.1	NODE_158_length_17860_cov_78.436005	12356	13071	crispr-associated protein cse2	238	1	YALI0A01848g	no IPS match
FKP355.1009.1|m.7563	FKP355.1009.1	NODE_159_length_76935_cov_60.157406	2194	4304	mfs general substrate transporter	643	1	YALI0F03751g	IPR011701 (PFAM); G3DSA:1.20.1250.20 (GENE3D); PTHR23502:SF17 (PANTHER); PTHR23502:SF17 (PANTHER); PTHR23502 (PANTHER); NON_CYTOPLASMIC_DOMAIN (PHOBIUS); CYTOPLASMIC_DOMAIN (PHOBIUS); CYTOPLASMIC_DOMAIN (PHOBIUS); CYTOPLASMIC_DOMAIN (PHOBIUS); CYTOPLASMIC_DOMAIN (PHOBIUS); TRANSMEMBRANE (PHOBIUS); TRANSMEMBRANE (PHOBIUS); CYTOPLASMIC_DOMAIN (PHOBIUS); NON_CYTOPLASMIC_DOMAIN (PHOBIUS); CYTOPLASMIC…
FKP355.1016.1|m.7486	FKP355.1016.1	NODE_159_length_76935_cov_60.157406	4650	7401	phosphomutase pmu1	313	1	YALI0F03707g	IPR013078 (SMART); IPR029033 (G3DSA:3.40.50.GENE3D); IPR013078 (PFAM); PTHR23029 (PANTHER); PTHR23029:SF12 (PANTHER); IPR029033 (SUPERFAMILY)
FKP355.1016.1|m.7498	FKP355.1016.1	NODE_159_length_76935_cov_60.157406	4650	7401	YALI0F03729p	51	1	YALI0F03707g	no IPS match
FKP355.1014.1|m.7546	FKP355.1014.1	NODE_159_length_76935_cov_60.157406	8392	14624	phenylacetate 2-hydroxylase	531	1	YALI0F03663g	IPR002401 (PRINTS); IPR001128 (G3DSA:1.10.630.GENE3D); IPR001128 (PFAM); PTHR24281:SF2 (PANTHER); PTHR24281 (PANTHER); SIGNAL_PEPTIDE (PHOBIUS); SIGNAL_PEPTIDE_H_REGION (PHOBIUS); SIGNAL_PEPTIDE_N_REGION (PHOBIUS); SIGNAL_PEPTIDE_C_REGION (PHOBIUS); NON_CYTOPLASMIC_DOMAIN (PHOBIUS); IPR001128 (SUPERFAMILY)
FKP355.1014.1|m.7547	FKP355.1014.1	NODE_159_length_76935_cov_60.157406	8392	14624	endonuclease iii	491	1	YALI0F03663g	IPR003265 (SMART); IPR023170 (G3DSA:1.10.1670.GENE3D); IPR003265 (PFAM); IPR011257 (G3DSA:1.10.340.GENE3D); PTHR10359 (PANTHER); IPR004036 (PROSITE_PATTERNS); IPR030841 (HAMAP); IPR011257 (SUPERFAMILY)
FKP355.1014.1|m.7548	FKP355.1014.1	NODE_159_length_76935_cov_60.157406	8392	14624	YALI0F03685p	479	1	YALI0F03663g	Coil (COILS); Coil (COILS)
FKP355.1020.1|m.7621	FKP355.1020.1	NODE_159_length_76935_cov_60.157406	21002	24362	fungal specific transcription factor domain protein	647	1	YALI0F03630g	IPR007219 (SMART); IPR001138 (SMART); IPR001138 (G3DSA:4.10.240.GENE3D); IPR007219 (PFAM); IPR001138 (PFAM); PTHR31944:SF12 (PANTHER); PTHR31944 (PANTHER); IPR001138 (PROSITE_PATTERNS); CYTOPLASMIC_DOMAIN (PHOBIUS); NON_CYTOPLASMIC_DOMAIN (PHOBIUS); TRANSMEMBRANE (PHOBIUS); IPR001138 (PROSITE_PROFILES); IPR001138 (SUPERFAMILY)
FKP355.1023.1|m.7619	FKP355.1023.1	NODE_159_length_76935_cov_60.157406	21456	22002	---NA---	77	1		TRANSMEMBRANE (PHOBIUS); NON_CYTOPLASMIC_DOMAIN (PHOBIUS); CYTOPLASMIC_DOMAIN (PHOBIUS)
FKP355.1021.1|m.7427	FKP355.1021.1	NODE_159_length_76935_cov_60.157406	22071	24362	fungal specific transcription factor domain protein	643	1		IPR002409 (PRINTS); IPR007219 (SMART); IPR001138 (SMART); IPR007219 (PFAM); IPR001138 (PFAM); IPR001138 (G3DSA:4.10.240.GENE3D); PTHR31944:SF12 (PANTHER); PTHR31944 (PANTHER); IPR001138 (PROSITE_PATTERNS); TRANSMEMBRANE (PHOBIUS); CYTOPLASMIC_DOMAIN (PHOBIUS); NON_CYTOPLASMIC_DOMAIN (PHOBIUS); IPR001138 (PROSITE_PROFILES); IPR001138 (SUPERFAMILY)
FKP355.1020.2|m.7629	FKP355.1020.2	NODE_159_length_76935_cov_60.157406	22898	24362	fungal specific transcription	351	1		IPR007219 (PFAM); PTHR31944 (PANTHER); PTHR31944:SF12 (PANTHER); CYTOPLASMIC_DOMAIN (PHOBIUS); TRANSMEMBRANE (PHOBIUS); NON_CYTOPLASMIC_DOMAIN (PHOBIUS)
FKP355.1019.1|m.7499	FKP355.1019.1	NODE_159_length_76935_cov_60.157406	26171	29655	duf1479-domain-containing protein	490	1	YALI0F03619g	IPR010856 (PFAM); IPR027443 (G3DSA:2.60.120.GENE3D); PTHR30613 (PANTHER); PTHR30613:SF1 (PANTHER); SSF51197 (SUPERFAMILY)
FKP355.1018.1|m.7512	FKP355.1018.1	NODE_159_length_76935_cov_60.157406	31165	33288	uridine nucleosidase	377	1	YALI0F03597g	IPR001910 (G3DSA:3.90.245.GENE3D); IPR001910 (PFAM); PTHR12304:SF9 (PANTHER); IPR023186 (PANTHER); IPR015910 (PROSITE_PATTERNS); IPR001910 (SUPERFAMILY)
FKP355.1081.1|m.7610	FKP355.1081.1	NODE_159_length_76935_cov_60.157406	33931	39328	YALI0F03575p	593	1		Coil (COILS)
FKP355.1081.1|m.7611	FKP355.1081.1	NODE_159_length_76935_cov_60.157406	33931	39328	YALI0F03575p	383	1		no IPS match
FKP355.1081.2|m.7594	FKP355.1081.2	NODE_159_length_76935_cov_60.157406	33931	40627	regulatory protein	1484	1	YALI0F03575g	Coil (COILS); Coil (COILS); IPR003101 (G3DSA:1.10.246.GENE3D); IPR008626 (PFAM)
FKP355.1081.2|m.7595	FKP355.1081.2	NODE_159_length_76935_cov_60.157406	33931	40627	---NA---	362	1	YALI0F03575g	no IPS match
FKP355.1081.2|m.7596	FKP355.1081.2	NODE_159_length_76935_cov_60.157406	33931	40627	---NA---	300	1	YALI0F03575g	TRANSMEMBRANE (PHOBIUS); NON_CYTOPLASMIC_DOMAIN (PHOBIUS); TRANSMEMBRANE (PHOBIUS); CYTOPLASMIC_DOMAIN (PHOBIUS); SIGNAL_PEPTIDE_N_REGION (PHOBIUS); SIGNAL_PEPTIDE_H_REGION (PHOBIUS); NON_CYTOPLASMIC_DOMAIN (PHOBIUS); TRANSMEMBRANE (PHOBIUS); SIGNAL_PEPTIDE (PHOBIUS); CYTOPLASMIC_DOMAIN (PHOBIUS); TRANSMEMBRANE (PHOBIUS); SIGNAL_PEPTIDE_C_REGION (PHOBIUS); NON_CYTOPLASMIC_DOMAIN (PHOBIUS); TMheli…
FKP355.1032.1|m.7519	FKP355.1032.1	NODE_159_length_76935_cov_60.157406	40984	45360	cox5ap	207	1		IPR004203 (G3DSA:1.10.442.GENE3D); IPR004203 (PFAM); IPR004203 (PANTHER); TRANSMEMBRANE (PHOBIUS); CYTOPLASMIC_DOMAIN (PHOBIUS); NON_CYTOPLASMIC_DOMAIN (PHOBIUS); IPR004203 (SUPERFAMILY); TMhelix (TMHMM)
FKP355.1032.1|m.7525	FKP355.1032.1	NODE_159_length_76935_cov_60.157406	40984	45360	hypothetical protein BAUCODRAFT_151810	85	1		CYTOPLASMIC_DOMAIN (PHOBIUS); TRANSMEMBRANE (PHOBIUS); NON_CYTOPLASMIC_DOMAIN (PHOBIUS); SignalP-TM (SIGNALP_GRAM_POSITIVE); TMhelix (TMHMM)
FKP355.1033.1|m.7414	FKP355.1033.1	NODE_159_length_76935_cov_60.157406	40984	46030	cox5ap	170	1	YALI0F03567g	IPR004203 (PFAM); IPR004203 (G3DSA:1.10.442.GENE3D); IPR004203 (PANTHER); CYTOPLASMIC_DOMAIN (PHOBIUS); TRANSMEMBRANE (PHOBIUS); NON_CYTOPLASMIC_DOMAIN (PHOBIUS); SignalP-TM (SIGNALP_GRAM_POSITIVE); IPR004203 (SUPERFAMILY); TMhelix (TMHMM)
FKP355.1033.1|m.7417	FKP355.1033.1	NODE_159_length_76935_cov_60.157406	40984	46030	hypothetical protein BAUCODRAFT_151810	85	1	YALI0F03567g	NON_CYTOPLASMIC_DOMAIN (PHOBIUS); TRANSMEMBRANE (PHOBIUS); CYTOPLASMIC_DOMAIN (PHOBIUS); SignalP-TM (SIGNALP_GRAM_POSITIVE); TMhelix (TMHMM)
FKP355.1028.1|m.7468	FKP355.1028.1	NODE_159_length_76935_cov_60.157406	48255	52907	one of two (see also psk1) pas domain containing s t protein kinases	1202	1	YALI0F03542g	IPR002290 (SMART); G3DSA:3.30.200.20 (GENE3D); IPR000719 (PFAM); G3DSA:3.30.450.20 (GENE3D); G3DSA:1.10.510.10 (GENE3D); PTHR22971:SF0 (PANTHER); PTHR22971 (PANTHER); IPR008271 (PROSITE_PATTERNS); IPR000719 (PROSITE_PROFILES); IPR000014 (SUPERFAMILY); IPR011009 (SUPERFAMILY)
FKP355.1026.1|m.7570	FKP355.1026.1	NODE_159_length_76935_cov_60.157406	55188	56987	tetratricopeptide repeat protein	394	1	YALI0F03520g	TRANSMEMBRANE (PHOBIUS); NON_CYTOPLASMIC_DOMAIN (PHOBIUS); CYTOPLASMIC_DOMAIN (PHOBIUS); TMhelix (TMHMM)
FKP355.1025.1|m.7637	FKP355.1025.1	NODE_159_length_76935_cov_60.157406	57550	59423	high-affinity methionine permease	557	1	YALI0F03498g	IPR002293 (PIRSF); IPR002293 (PFAM); IPR002293 (PANTHER); PTHR11785:SF203 (PANTHER); NON_CYTOPLASMIC_DOMAIN (PHOBIUS); TRANSMEMBRANE (PHOBIUS); NON_CYTOPLASMIC_DOMAIN (PHOBIUS); TRANSMEMBRANE (PHOBIUS); TRANSMEMBRANE (PHOBIUS); CYTOPLASMIC_DOMAIN (PHOBIUS); NON_CYTOPLASMIC_DOMAIN (PHOBIUS); CYTOPLASMIC_DOMAIN (PHOBIUS); NON_CYTOPLASMIC_DOMAIN (PHOBIUS); TRANSMEMBRANE (PHOBIUS); TRANSMEMBRANE (PHO…
FKP355.1024.1|m.7541	FKP355.1024.1	NODE_159_length_76935_cov_60.157406	60291	62640	type i secretion c-terminal target domain vc_a0849 subclass family	192	1	YALI0F03476g	no IPS match
FKP355.1080.1|m.7580	FKP355.1080.1	NODE_159_length_76935_cov_60.157406	63023	66431	coatomer subunit gamma-2	944	1	YALI0F03454g	IPR017106 (PIRSF); IPR011989 (G3DSA:1.25.10.GENE3D); IPR013040 (G3DSA:2.60.40.GENE3D); IPR032154 (PFAM); IPR002553 (PFAM); IPR015873 (G3DSA:3.30.310.GENE3D); IPR013040 (PFAM); IPR017106 (PANTHER); PTHR10261:SF0 (PANTHER); IPR013041 (SUPERFAMILY); IPR016024 (SUPERFAMILY); IPR009028 (SUPERFAMILY)
FKP355.1034.1|m.7459	FKP355.1034.1	NODE_159_length_76935_cov_60.157406	66676	70824	autophagy-related protein 13	716	1	YALI0F03432g	IPR018731 (PFAM); PTHR13430:SF4 (PANTHER); PTHR13430 (PANTHER)
FKP355.1034.1|m.7467	FKP355.1034.1	NODE_159_length_76935_cov_60.157406	66676	70824	---NA---	53	1	YALI0F03432g	no IPS match
FKP355.1036.1|m.7435	FKP355.1036.1	NODE_159_length_76935_cov_60.157406	71177	77008	wd40 repeat-like protein	1118	1	YALI0F03410g	IPR015943 (G3DSA:2.130.10.GENE3D); IPR015943 (G3DSA:2.130.10.GENE3D); IPR011989 (G3DSA:1.25.10.GENE3D); IPR016024 (SUPERFAMILY); IPR017986 (SUPERFAMILY)
FKP355.1036.1|m.7436	FKP355.1036.1	NODE_159_length_76935_cov_60.157406	71177	77008	ap-1-like transcription factor	535	1	YALI0F03410g	Coil (COILS); IPR004827 (SMART); IPR013910 (PFAM); IPR004827 (PFAM); IPR023167 (G3DSA:1.10.238.GENE3D); G3DSA:1.20.5.170 (GENE3D); PTHR22952:SF166 (PANTHER); PTHR22952 (PANTHER); IPR004827 (PROSITE_PATTERNS); IPR004827 (PROSITE_PROFILES); SSF111430 (SUPERFAMILY); SSF57959 (SUPERFAMILY)
FKP355.1037.1|m.7644	FKP355.1037.1	NODE_161_length_81_cov_28.209877	2	161	---NA---	53	0.99375		SignalP-TM (SIGNALP_GRAM_POSITIVE)
FKP355.1035.1|m.7682	FKP355.1035.1	NODE_162_length_16406_cov_128.599533	8	696	kelch-like protein 12	72	1		no IPS match
FKP355.1038.1|m.7676	FKP355.1038.1	NODE_162_length_16406_cov_128.599533	1320	4004	actin patch protein 1	796	1	YALI0D02233g	Coil (COILS); IPR017210 (PIRSF); IPR019236 (PFAM); PTHR28208 (PANTHER); PTHR28208:SF3 (PANTHER); SignalP-TM (SIGNALP_GRAM_POSITIVE); IPR023214 (SUPERFAMILY)
FKP355.1058.1|m.7669	FKP355.1058.1	NODE_162_length_16406_cov_128.599533	5268	7713	YALI0D02255p	629	1	YALI0D02255g	Coil (COILS); IPR013830 (G3DSA:3.40.50.GENE3D); SIGNAL_PEPTIDE_H_REGION (PHOBIUS); SIGNAL_PEPTIDE_N_REGION (PHOBIUS); SIGNAL_PEPTIDE_C_REGION (PHOBIUS); SIGNAL_PEPTIDE (PHOBIUS); NON_CYTOPLASMIC_DOMAIN (PHOBIUS); IPR013830 (SUPERFAMILY); TMhelix (TMHMM)
FKP355.1058.1|m.7670	FKP355.1058.1	NODE_162_length_16406_cov_128.599533	5268	7713	inactive rhomboid protein 1	478	1	YALI0D02255g	TRANSMEMBRANE (PHOBIUS); NON_CYTOPLASMIC_DOMAIN (PHOBIUS); NON_CYTOPLASMIC_DOMAIN (PHOBIUS); TRANSMEMBRANE (PHOBIUS); TRANSMEMBRANE (PHOBIUS); CYTOPLASMIC_DOMAIN (PHOBIUS); CYTOPLASMIC_DOMAIN (PHOBIUS); NON_CYTOPLASMIC_DOMAIN (PHOBIUS); TRANSMEMBRANE (PHOBIUS); TRANSMEMBRANE (PHOBIUS); CYTOPLASMIC_DOMAIN (PHOBIUS); TMhelix (TMHMM); TMhelix (TMHMM); TMhelix (TMHMM); TMhelix (TMHMM); TMhelix (TMHMM)
FKP355.1046.1|m.7650	FKP355.1046.1	NODE_162_length_16406_cov_128.599533	11762	16287	transketolase	348	0.999779	YALI0D02277g	IPR029061 (G3DSA:3.40.50.GENE3D); IPR005474 (PFAM); IPR029061 (SUPERFAMILY)
FKP355.1046.1|m.7666	FKP355.1046.1	NODE_162_length_16406_cov_128.599533	11762	16287	---NA---	51	0.999779	YALI0D02277g	no IPS match
FKP355.1043.1|m.7708	FKP355.1043.1	NODE_163_length_28962_cov_67.861649	3007	4622	---NA---	391	1	YALI0D24167g	TRANSMEMBRANE (PHOBIUS); NON_CYTOPLASMIC_DOMAIN (PHOBIUS); CYTOPLASMIC_DOMAIN (PHOBIUS); CYTOPLASMIC_DOMAIN (PHOBIUS); TRANSMEMBRANE (PHOBIUS); TRANSMEMBRANE (PHOBIUS); NON_CYTOPLASMIC_DOMAIN (PHOBIUS); TRANSMEMBRANE (PHOBIUS); CYTOPLASMIC_DOMAIN (PHOBIUS); NON_CYTOPLASMIC_DOMAIN (PHOBIUS); TRANSMEMBRANE (PHOBIUS); TMhelix (TMHMM); TMhelix (TMHMM); TMhelix (TMHMM)
FKP355.1043.1|m.7709	FKP355.1043.1	NODE_163_length_28962_cov_67.861649	3007	4622	probable cbf1-centromere binding factor 1	321	1	YALI0D24167g	IPR011598 (SMART); IPR011598 (G3DSA:4.10.280.GENE3D); IPR011598 (PFAM); PTHR12565:SF122 (PANTHER); PTHR12565 (PANTHER); IPR011598 (PROSITE_PROFILES); IPR011598 (SUPERFAMILY)
FKP355.1074.1|m.7723	FKP355.1074.1	NODE_163_length_28962_cov_67.861649	7860	13584	oligomycin resistance atp-dependent permease	1450	1	YALI0D24189g	IPR003593 (SMART); IPR027417 (G3DSA:3.40.50.GENE3D); IPR011527 (PFAM); G3DSA:1.20.1560.10 (GENE3D); IPR003439 (PFAM); IPR027417 (G3DSA:3.40.50.GENE3D); IPR030244 (PTHR24223:PANTHER); IPR030244 (PTHR24223:PANTHER); PTHR24223 (PANTHER); PTHR24223 (PANTHER); PTHR24223 (PANTHER); IPR030244 (PTHR24223:PANTHER); IPR017871 (PROSITE_PATTERNS); IPR017871 (PROSITE_PATTERNS); NON_CYTOPLASMIC_DOMAIN (PHOBIUS…
FKP355.1049.1|m.7700	FKP355.1049.1	NODE_163_length_28962_cov_67.861649	17081	18597	ubiquitin carboxyl-terminal hydrolase	472	1	YALI0D24211g	IPR001394 (PFAM); PTHR24006:SF493 (PANTHER); PTHR24006 (PANTHER); IPR018200 (PROSITE_PATTERNS); IPR028889 (PROSITE_PROFILES); SSF54001 (SUPERFAMILY)
FKP355.1064.1|m.7740	FKP355.1064.1	NODE_163_length_28962_cov_67.861649	19133	23082	calcium permease family membrane transporter	821	1		IPR005185 (PFAM); IPR004837 (PFAM); PTHR31503 (PANTHER); PTHR31503 (PANTHER); PTHR31503:SF10 (PANTHER); PTHR31503:SF10 (PANTHER); PTHR31503:SF10 (PANTHER); PTHR31503 (PANTHER); PTHR31503 (PANTHER); NON_CYTOPLASMIC_DOMAIN (PHOBIUS); NON_CYTOPLASMIC_DOMAIN (PHOBIUS); TRANSMEMBRANE (PHOBIUS); CYTOPLASMIC_DOMAIN (PHOBIUS); CYTOPLASMIC_DOMAIN (PHOBIUS); TRANSMEMBRANE (PHOBIUS); TRANSMEMBRANE (PHOBIUS)…
FKP355.1064.1|m.7743	FKP355.1064.1	NODE_163_length_28962_cov_67.861649	19133	23082	YALI0D24233p	108	1		no IPS match
FKP355.1063.1|m.7686	FKP355.1063.1	NODE_163_length_28962_cov_67.861649	19133	23082	calcium permease family membrane transporter	1195	1	YALI0D24233g	IPR004837 (PFAM); IPR005185 (PFAM); PTHR31503 (PANTHER); PTHR31503:SF10 (PANTHER); PTHR31503:SF10 (PANTHER); PTHR31503 (PANTHER); PTHR31503 (PANTHER); TRANSMEMBRANE (PHOBIUS); TRANSMEMBRANE (PHOBIUS); NON_CYTOPLASMIC_DOMAIN (PHOBIUS); CYTOPLASMIC_DOMAIN (PHOBIUS); NON_CYTOPLASMIC_DOMAIN (PHOBIUS); TRANSMEMBRANE (PHOBIUS); TRANSMEMBRANE (PHOBIUS); TRANSMEMBRANE (PHOBIUS); TRANSMEMBRANE (PHOBIUS); …
FKP355.1050.1|m.7716	FKP355.1050.1	NODE_163_length_28962_cov_67.861649	27369	28631	YALI0D24277p	164	1	YALI0D24277g	IPR031452 (PFAM); SIGNAL_PEPTIDE_N_REGION (PHOBIUS); SIGNAL_PEPTIDE (PHOBIUS); SIGNAL_PEPTIDE_C_REGION (PHOBIUS); NON_CYTOPLASMIC_DOMAIN (PHOBIUS); SIGNAL_PEPTIDE_H_REGION (PHOBIUS); SignalP-TM (SIGNALP_GRAM_POSITIVE); SignalP-noTM (SIGNALP_GRAM_NEGATIVE); SignalP-noTM (SIGNALP_EUK)
FKP355.1052.1|m.7813	FKP355.1052.1	NODE_164_length_23173_cov_140.023041	3020	6769	peptidyl-trna hydrolase domain-containing protein	151	0.994667		Coil (COILS); IPR014720 (G3DSA:3.30.160.GENE3D); IPR000352 (PFAM); PTHR11075 (PANTHER); SSF75620 (SUPERFAMILY)
FKP355.1053.1|m.7826	FKP355.1053.1	NODE_164_length_23173_cov_140.023041	3020	6769	peptidyl-trna hydrolase domain protein	193	0.994708	YALI0B01100g	Coil (COILS); IPR014720 (G3DSA:3.30.160.GENE3D); IPR000352 (PFAM); PTHR11075 (PANTHER); SSF75620 (SUPERFAMILY)
FKP355.1055.1|m.7802	FKP355.1055.1	NODE_164_length_23173_cov_140.023041	6925	9944	periodic tryptophan protein 2	907	0.998344	YALI0B01078g	IPR020472 (PRINTS); IPR001680 (SMART); IPR007148 (PFAM); IPR015943 (G3DSA:2.130.10.GENE3D); IPR015943 (G3DSA:2.130.10.GENE3D); IPR015943 (G3DSA:2.130.10.GENE3D); IPR001680 (PFAM); IPR027145 (PANTHER); IPR019775 (PROSITE_PATTERNS); IPR019775 (PROSITE_PATTERNS); IPR019775 (PROSITE_PATTERNS); IPR017986 (PROSITE_PROFILES); IPR001680 (PROSITE_PROFILES); IPR001680 (PROSITE_PROFILES); IPR001680 (PROSITE…
FKP355.1055.1|m.7803	FKP355.1055.1	NODE_164_length_23173_cov_140.023041	6925	9944	fad-binding dehydrogenase	341	0.998344	YALI0B01078g	CYTOPLASMIC_DOMAIN (PHOBIUS); NON_CYTOPLASMIC_DOMAIN (PHOBIUS); TRANSMEMBRANE (PHOBIUS); CYTOPLASMIC_DOMAIN (PHOBIUS); TRANSMEMBRANE (PHOBIUS); TMhelix (TMHMM); TMhelix (TMHMM)
FKP355.1065.1|m.7768	FKP355.1065.1	NODE_164_length_23173_cov_140.023041	12391	19826	px domain-containing protein	1055	0.997039	YALI0B01056g	Coil (COILS); Coil (COILS); IPR001683 (SMART); IPR001683 (G3DSA:3.30.1520.GENE3D); IPR024554 (PFAM); IPR001683 (PFAM); IPR024555 (PFAM); PTHR11632 (PANTHER); SIGNAL_PEPTIDE_H_REGION (PHOBIUS); SIGNAL_PEPTIDE (PHOBIUS); SIGNAL_PEPTIDE_N_REGION (PHOBIUS); SIGNAL_PEPTIDE_C_REGION (PHOBIUS); NON_CYTOPLASMIC_DOMAIN (PHOBIUS); IPR001683 (PROSITE_PROFILES); IPR001683 (SUPERFAMILY)
FKP355.1065.1|m.7769	FKP355.1065.1	NODE_164_length_23173_cov_140.023041	12391	19826	eukaryotic translation initiation factor 2 alpha subunit	314	0.997039	YALI0B01056g	IPR022967 (SMART); IPR003029 (PFAM); IPR024055 (G3DSA:3.30.70.GENE3D); IPR011488 (PFAM); IPR012340 (G3DSA:2.40.50.GENE3D); IPR024054 (G3DSA:1.10.150.GENE3D); PTHR10602:SF0 (PANTHER); PTHR10602 (PANTHER); IPR003029 (PROSITE_PROFILES); IPR024055 (SUPERFAMILY); IPR024054 (SUPERFAMILY); IPR012340 (SUPERFAMILY)
FKP355.1065.1|m.7782	FKP355.1065.1	NODE_164_length_23173_cov_140.023041	12391	19826	heme-binding domain protein	74	0.997039	YALI0B01056g	NON_CYTOPLASMIC_DOMAIN (PHOBIUS); CYTOPLASMIC_DOMAIN (PHOBIUS); TRANSMEMBRANE (PHOBIUS)
FKP355.1065.1|m.7796	FKP355.1065.1	NODE_164_length_23173_cov_140.023041	12391	19826	---NA---	53	0.997039	YALI0B01056g	no IPS match
FKP355.1056.1|m.7819	FKP355.1056.1	NODE_164_length_23173_cov_140.023041	20897	22748	YALI0B01012p	214	0.99892	YALI0B01012g	no IPS match
FKP355.1056.1|m.7821	FKP355.1056.1	NODE_164_length_23173_cov_140.023041	20897	22748	cre-pgp-6 protein	108	0.99892	YALI0B01012g	TRANSMEMBRANE (PHOBIUS); CYTOPLASMIC_DOMAIN (PHOBIUS); NON_CYTOPLASMIC_DOMAIN (PHOBIUS)
FKP355.1059.1|m.7942	FKP355.1059.1	NODE_165_length_56472_cov_45.028191	190	3770	arid bright domain protein	1063	1	YALI0E25960g	SM01014 (SMART); IPR001606 (SMART); IPR001606 (PFAM); IPR001606 (G3DSA:1.10.150.GENE3D); PTHR22970:SF14 (PANTHER); PTHR22970 (PANTHER); IPR001606 (PROSITE_PROFILES); IPR001606 (SUPERFAMILY)
FKP355.1072.1|m.7953	FKP355.1072.1	NODE_165_length_56472_cov_45.028191	4311	6166	cytochrome p450 alkane	524	1	YALI0E25982g	IPR002402 (PRINTS); IPR002974 (PRINTS); IPR001128 (PRINTS); IPR001128 (G3DSA:1.10.630.GENE3D); IPR001128 (PFAM); PTHR24287 (PANTHER); PTHR24287:SF1 (PANTHER); IPR017972 (PROSITE_PATTERNS); SIGNAL_PEPTIDE_C_REGION (PHOBIUS); SIGNAL_PEPTIDE (PHOBIUS); NON_CYTOPLASMIC_DOMAIN (PHOBIUS); SIGNAL_PEPTIDE_N_REGION (PHOBIUS); SIGNAL_PEPTIDE_H_REGION (PHOBIUS); IPR001128 (SUPERFAMILY); TMhelix (TMHMM)
FKP355.1097.1|m.7939	FKP355.1097.1	NODE_165_length_56472_cov_45.028191	13135	14474	fructose-bisphosphate aldolase 1	304	1	YALI0E26004g	IPR000771 (PFAM); IPR000771 (TIGRFAM); IPR006411 (TIGRFAM); IPR013785 (G3DSA:3.20.20.GENE3D); IPR000771 (PIRSF); PTHR30559:SF0 (PANTHER); PTHR30559 (PANTHER); IPR000771 (PROSITE_PATTERNS); IPR000771 (PROSITE_PATTERNS); SSF51569 (SUPERFAMILY)
FKP355.1137.1|m.7890	FKP355.1137.1	NODE_165_length_56472_cov_45.028191	15816	16437	bap31 domain-containing protein	136	1		PF05529 (PFAM); PTHR12701:SF18 (PANTHER); IPR008417 (PANTHER); CYTOPLASMIC_DOMAIN (PHOBIUS); TRANSMEMBRANE (PHOBIUS); TRANSMEMBRANE (PHOBIUS); NON_CYTOPLASMIC_DOMAIN (PHOBIUS); TRANSMEMBRANE (PHOBIUS); CYTOPLASMIC_DOMAIN (PHOBIUS); NON_CYTOPLASMIC_DOMAIN (PHOBIUS); TMhelix (TMHMM); TMhelix (TMHMM); TMhelix (TMHMM)
FKP355.1138.1|m.7870	FKP355.1138.1	NODE_165_length_56472_cov_45.028191	15816	18866	potential trna dihydrouridine synthase	623	1	YALI0E26048g	IPR001269 (PFAM); IPR013785 (G3DSA:3.20.20.GENE3D); IPR001269 (PANTHER); PTHR11082:SF8 (PANTHER); IPR018517 (PROSITE_PATTERNS); IPR000571 (PROSITE_PROFILES); SSF51395 (SUPERFAMILY)
FKP355.1138.1|m.7871	FKP355.1138.1	NODE_165_length_56472_cov_45.028191	15816	18866	cation transporter	397	1	YALI0E26048g	TRANSMEMBRANE (PHOBIUS); NON_CYTOPLASMIC_DOMAIN (PHOBIUS); CYTOPLASMIC_DOMAIN (PHOBIUS); NON_CYTOPLASMIC_DOMAIN (PHOBIUS); TRANSMEMBRANE (PHOBIUS); TRANSMEMBRANE (PHOBIUS); CYTOPLASMIC_DOMAIN (PHOBIUS)
FKP355.1138.1|m.7872	FKP355.1138.1	NODE_165_length_56472_cov_45.028191	15816	18866	bap31 domain-containing protein	209	1	YALI0E26048g	Coil (COILS); PF05529 (PFAM); PTHR12701:SF18 (PANTHER); IPR008417 (PANTHER); TRANSMEMBRANE (PHOBIUS); NON_CYTOPLASMIC_DOMAIN (PHOBIUS); NON_CYTOPLASMIC_DOMAIN (PHOBIUS); TRANSMEMBRANE (PHOBIUS); CYTOPLASMIC_DOMAIN (PHOBIUS); CYTOPLASMIC_DOMAIN (PHOBIUS); TRANSMEMBRANE (PHOBIUS); TMhelix (TMHMM); TMhelix (TMHMM); TMhelix (TMHMM)
FKP355.1066.1|m.7966	FKP355.1066.1	NODE_165_length_56472_cov_45.028191	18962	20027	dihydrouridine synthase	343	1	YALI0E26059g	IPR013785 (G3DSA:3.20.20.GENE3D); IPR001269 (PFAM); IPR001269 (PIRSF); IPR001269 (PANTHER); PTHR11082:SF31 (PANTHER); IPR018517 (PROSITE_PATTERNS); SSF51395 (SUPERFAMILY)
FKP355.1070.1|m.7972	FKP355.1070.1	NODE_165_length_56472_cov_45.028191	20320	22320	ydr049w-like protein	607	1	YALI0E26081g	Coil (COILS); IPR020683 (G3DSA:1.25.40.GENE3D); PF13857 (PFAM); PTHR16036 (PANTHER); PTHR16036:SF2 (PANTHER); IPR020683 (PROSITE_PROFILES); IPR020683 (SUPERFAMILY)
FKP355.1067.1|m.7958	FKP355.1067.1	NODE_165_length_56472_cov_45.028191	25099	25943	cwp1p	268	1	YALI0E26125g	CYTOPLASMIC_DOMAIN (PHOBIUS); TRANSMEMBRANE (PHOBIUS); NON_CYTOPLASMIC_DOMAIN (PHOBIUS); TMhelix (TMHMM)
FKP355.1068.1|m.7882	FKP355.1068.1	NODE_165_length_56472_cov_45.028191	26512	27671	lin1 family protein	374	1	YALI0E26147g	Coil (COILS); IPR003169 (SMART); IPR003169 (G3DSA:3.30.1490.GENE3D); IPR003169 (PFAM); PTHR13138 (PANTHER); PTHR13138:SF3 (PANTHER); IPR003169 (PROSITE_PROFILES); IPR003169 (SUPERFAMILY)
FKP355.1071.1|m.7831	FKP355.1071.1	NODE_165_length_56472_cov_45.028191	29326	31581	uncharacterized wd repeat-containing	527	1	YALI0E26191g	IPR001680 (SMART); IPR015943 (G3DSA:2.130.10.GENE3D); PTHR22847 (PANTHER); PTHR22847:SF453 (PANTHER); IPR001680 (PROSITE_PROFILES); IPR017986 (PROSITE_PROFILES); IPR017986 (SUPERFAMILY)
FKP355.1071.1|m.7834	FKP355.1071.1	NODE_165_length_56472_cov_45.028191	29326	31581	penicillin-binding protein 1a	75	1	YALI0E26191g	no IPS match
FKP355.1073.1|m.7857	FKP355.1073.1	NODE_165_length_56472_cov_45.028191	32070	33384	ubiquitin fusion degradation protein 1	395	1	YALI0E26235g	IPR004854 (PFAM); IPR004854 (PANTHER); CYTOPLASMIC_DOMAIN (PHOBIUS); TRANSMEMBRANE (PHOBIUS); NON_CYTOPLASMIC_DOMAIN (PHOBIUS); TMhelix (TMHMM)
FKP355.1084.1|m.7980	FKP355.1084.1	NODE_165_length_56472_cov_45.028191	33528	37712	ygo0_yeast ame: full=uncharacterized membrane protein ygl140c	1338	1	YALI0E26257g	IPR018823 (PFAM); PF13515 (PFAM); PTHR31086:SF12 (PANTHER); PTHR31086:SF12 (PANTHER); PTHR31086 (PANTHER); NON_CYTOPLASMIC_DOMAIN (PHOBIUS); NON_CYTOPLASMIC_DOMAIN (PHOBIUS); TRANSMEMBRANE (PHOBIUS); TRANSMEMBRANE (PHOBIUS); TRANSMEMBRANE (PHOBIUS); TRANSMEMBRANE (PHOBIUS); CYTOPLASMIC_DOMAIN (PHOBIUS); NON_CYTOPLASMIC_DOMAIN (PHOBIUS); TRANSMEMBRANE (PHOBIUS); TRANSMEMBRANE (PHOBIUS); CYTOPLASMI…
FKP355.1077.1|m.7836	FKP355.1077.1	NODE_165_length_56472_cov_45.028191	39889	43206	glycosyl transferase group 1	426	1	YALI0E26279g	G3DSA:3.40.50.2000 (GENE3D); IPR001296 (PFAM); IPR028098 (PFAM); PTHR12526:SF363 (PANTHER); PTHR12526 (PANTHER); SSF53756 (SUPERFAMILY)
FKP355.1077.1|m.7837	FKP355.1077.1	NODE_165_length_56472_cov_45.028191	39889	43206	homolog subfamily c member 17	281	1	YALI0E26279g	Coil (COILS); Coil (COILS); IPR001623 (PRINTS); IPR001623 (SMART); IPR001623 (PFAM); IPR001623 (G3DSA:1.10.287.GENE3D); IPR012677 (G3DSA:3.30.70.GENE3D); IPR000504 (PFAM); PTHR24078 (PANTHER); IPR001623 (PROSITE_PROFILES); SSF54928 (SUPERFAMILY); IPR001623 (SUPERFAMILY)
FKP355.1075.1|m.7861	FKP355.1075.1	NODE_165_length_56472_cov_45.028191	43945	45334	er to golgi transport protein yif1	341	1	YALI0E26323g	PF03878 (PFAM); PTHR14083:SF0 (PANTHER); IPR005578 (PANTHER); TRANSMEMBRANE (PHOBIUS); CYTOPLASMIC_DOMAIN (PHOBIUS); CYTOPLASMIC_DOMAIN (PHOBIUS); NON_CYTOPLASMIC_DOMAIN (PHOBIUS); TRANSMEMBRANE (PHOBIUS); TRANSMEMBRANE (PHOBIUS); TRANSMEMBRANE (PHOBIUS); NON_CYTOPLASMIC_DOMAIN (PHOBIUS); TRANSMEMBRANE (PHOBIUS); CYTOPLASMIC_DOMAIN (PHOBIUS); NON_CYTOPLASMIC_DOMAIN (PHOBIUS); SSF81995 (SUPERFAMIL…
FKP355.1076.1|m.7845	FKP355.1076.1	NODE_165_length_56472_cov_45.028191	45417	47617	mate efflux family protein	605	1	YALI0E26345g	IPR002528 (TIGRFAM); IPR002528 (PFAM); PTHR11206:SF123 (PANTHER); PTHR11206 (PANTHER); TRANSMEMBRANE (PHOBIUS); NON_CYTOPLASMIC_DOMAIN (PHOBIUS); CYTOPLASMIC_DOMAIN (PHOBIUS); TRANSMEMBRANE (PHOBIUS); CYTOPLASMIC_DOMAIN (PHOBIUS); TRANSMEMBRANE (PHOBIUS); NON_CYTOPLASMIC_DOMAIN (PHOBIUS); TRANSMEMBRANE (PHOBIUS); TRANSMEMBRANE (PHOBIUS); TRANSMEMBRANE (PHOBIUS); NON_CYTOPLASMIC_DOMAIN (PHOBIUS); …
FKP355.1092.1|m.7895	FKP355.1092.1	NODE_165_length_56472_cov_45.028191	49310	56327	dna-directed dna polymerase catalytic subunit a	2119	1		Coil (COILS); Coil (COILS); IPR006172 (SMART); IPR006133 (PFAM); IPR013697 (PFAM); G3DSA:1.10.287.690 (GENE3D); IPR006134 (PFAM); IPR012337 (G3DSA:3.30.420.GENE3D); PTHR10670 (PANTHER); PTHR10670:SF0 (PANTHER); SSF56672 (SUPERFAMILY); IPR012337 (SUPERFAMILY)
FKP355.1092.2|m.7917	FKP355.1092.2	NODE_165_length_56472_cov_45.028191	49310	56327	dna-directed dna polymerase catalytic subunit a	2184	1	YALI0E26367g	Coil (COILS); Coil (COILS); IPR006172 (SMART); IPR006133 (PFAM); IPR013697 (PFAM); IPR006134 (PFAM); IPR012337 (G3DSA:3.30.420.GENE3D); PTHR10670:SF0 (PANTHER); PTHR10670 (PANTHER); SSF56672 (SUPERFAMILY); IPR012337 (SUPERFAMILY)
FKP355.1082.1|m.8008	FKP355.1082.1	NODE_167_length_6855_cov_119.143837	219	2837	actin assembly activates the arp2 3 protein complex that nucleates branched actin filaments	630	0.999618	YALI0B22110g	PR01217 (PRINTS); IPR000697 (SMART); IPR011993 (G3DSA:2.30.29.GENE3D); IPR000697 (PFAM); IPR003124 (PFAM); IPR028297 (PTHR23202:PANTHER); PTHR23202 (PANTHER); IPR003124 (PROSITE_PROFILES); IPR000697 (PROSITE_PROFILES); SSF50729 (SUPERFAMILY)
FKP355.1082.1|m.8009	FKP355.1082.1	NODE_167_length_6855_cov_119.143837	219	2837	---NA---	330	0.999618	YALI0B22110g	TRANSMEMBRANE (PHOBIUS); TRANSMEMBRANE (PHOBIUS); TRANSMEMBRANE (PHOBIUS); CYTOPLASMIC_DOMAIN (PHOBIUS); CYTOPLASMIC_DOMAIN (PHOBIUS); NON_CYTOPLASMIC_DOMAIN (PHOBIUS); NON_CYTOPLASMIC_DOMAIN (PHOBIUS)
FKP355.1083.1|m.8000	FKP355.1083.1	NODE_167_length_6855_cov_119.143837	3998	5940	zinc metalloproteinase	341	1	YALI0B22132g	Coil (COILS); IPR013536 (PFAM); G3DSA:3.10.20.90 (GENE3D); PTHR23153:SF36 (PANTHER); PTHR23153 (PANTHER); IPR013536 (PROSITE_PROFILES); IPR029071 (SUPERFAMILY)
FKP355.1083.1|m.8006	FKP355.1083.1	NODE_167_length_6855_cov_119.143837	3998	5940	translation machinery associated tma7	65	1	YALI0B22132g	IPR015157 (PFAM); PTHR28632 (PANTHER)
FKP355.1087.1|m.8074	FKP355.1087.1	NODE_168_length_31182_cov_110.571419	20	2775	gtpase-activating protein gyp7	731	1	YALI0F31911g	IPR000195 (SMART); IPR000195 (PFAM); G3DSA:1.10.8.270 (GENE3D); IPR021935 (PFAM); PTHR22957:SF34 (PANTHER); PTHR22957 (PANTHER); IPR000195 (PROSITE_PROFILES); IPR000195 (SUPERFAMILY); IPR000195 (SUPERFAMILY)
FKP355.1085.1|m.8094	FKP355.1085.1	NODE_168_length_31182_cov_110.571419	3026	4785	wd repeat-containing protein	441	1	YALI0F31933g	IPR001680 (SMART); IPR001680 (PFAM); IPR015943 (G3DSA:2.130.10.GENE3D); PTHR19919:SF0 (PANTHER); PTHR19919 (PANTHER); IPR019775 (PROSITE_PATTERNS); IPR019775 (PROSITE_PATTERNS); IPR017986 (PROSITE_PROFILES); IPR001680 (PROSITE_PROFILES); IPR001680 (PROSITE_PROFILES); IPR017986 (SUPERFAMILY)
FKP355.1086.1|m.8032	FKP355.1086.1	NODE_168_length_31182_cov_110.571419	5243	10016	atp-dependent helicase	1301	1	YALI0F31977g	IPR001650 (SMART); IPR018982 (SMART); IPR014001 (SMART); IPR011545 (PFAM); IPR001650 (PFAM); IPR018982 (PFAM); IPR011991 (G3DSA:1.10.10.GENE3D); IPR027417 (G3DSA:3.40.50.GENE3D); IPR027417 (G3DSA:3.40.50.GENE3D); IPR004589 (TIGRFAM); IPR032284 (PFAM); IPR002121 (G3DSA:1.10.150.GENE3D); PTHR13710:SF70 (PANTHER); PTHR13710 (PANTHER); IPR002464 (PROSITE_PATTERNS); IPR001650 (PROSITE_PROFILES); IPR01…
FKP355.1086.1|m.8035	FKP355.1086.1	NODE_168_length_31182_cov_110.571419	5243	10016	ubiquitin conjugating enzyme	153	1	YALI0F31977g	SM00212 (SMART); IPR016135 (G3DSA:3.10.110.GENE3D); IPR000608 (PFAM); PTHR24067:SF35 (PANTHER); PTHR24067 (PANTHER); IPR000608 (PROSITE_PROFILES); IPR016135 (SUPERFAMILY)
FKP355.1086.1|m.8045	FKP355.1086.1	NODE_168_length_31182_cov_110.571419	5243	10016	---NA---	51	1	YALI0F31977g	NON_CYTOPLASMIC_DOMAIN (PHOBIUS); CYTOPLASMIC_DOMAIN (PHOBIUS); TRANSMEMBRANE (PHOBIUS); TMhelix (TMHMM)
FKP355.1091.1|m.8065	FKP355.1091.1	NODE_168_length_31182_cov_110.571419	10683	13502	isocitrate lyase	566	1	YALI0F31999g	IPR006254 (PFAM); IPR006254 (TIGRFAM); IPR015813 (G3DSA:3.20.20.GENE3D); PTHR21631:SF13 (PANTHER); PTHR21631 (PANTHER); IPR018523 (PROSITE_PATTERNS); IPR015813 (SUPERFAMILY)
FKP355.1088.1|m.8128	FKP355.1088.1	NODE_168_length_31182_cov_110.571419	13998	15635	oxa1p	389	1	YALI0F32021g	Coil (COILS); IPR001708 (PFAM); IPR001708 (PANTHER); PTHR12428:SF14 (PANTHER); NON_CYTOPLASMIC_DOMAIN (PHOBIUS); TRANSMEMBRANE (PHOBIUS); SIGNAL_PEPTIDE (PHOBIUS); SIGNAL_PEPTIDE_C_REGION (PHOBIUS); SIGNAL_PEPTIDE_N_REGION (PHOBIUS); SIGNAL_PEPTIDE_H_REGION (PHOBIUS); NON_CYTOPLASMIC_DOMAIN (PHOBIUS); CYTOPLASMIC_DOMAIN (PHOBIUS); TRANSMEMBRANE (PHOBIUS); CYTOPLASMIC_DOMAIN (PHOBIUS); TRANSMEMBRA…
FKP355.1089.1|m.8024	FKP355.1089.1	NODE_168_length_31182_cov_110.571419	14234	15635	oxa1p	238	1		IPR001708 (PFAM); PTHR12428:SF14 (PANTHER); IPR001708 (PANTHER); TRANSMEMBRANE (PHOBIUS); TRANSMEMBRANE (PHOBIUS); NON_CYTOPLASMIC_DOMAIN (PHOBIUS); CYTOPLASMIC_DOMAIN (PHOBIUS); CYTOPLASMIC_DOMAIN (PHOBIUS); TMhelix (TMHMM); TMhelix (TMHMM)
FKP355.1163.1|m.8046	FKP355.1163.1	NODE_168_length_31182_cov_110.571419	17740	22935	gtpase-activating protein bem2 ipl2	1656	1	YALI0F32043g	IPR000198 (SMART); IPR000651 (SMART); IPR001895 (SMART); IPR000198 (G3DSA:1.10.555.GENE3D); IPR011993 (G3DSA:2.30.29.GENE3D); G3DSA:1.20.870.10 (GENE3D); IPR001895 (PFAM); IPR000198 (PFAM); IPR000651 (PFAM); PTHR23176 (PANTHER); PTHR23176:SF22 (PANTHER); IPR000198 (PROSITE_PROFILES); IPR001849 (PROSITE_PROFILES); IPR001895 (PROSITE_PROFILES); IPR000651 (PROSITE_PROFILES); IPR023578 (SUPERFAMILY);…
FKP355.1095.1|m.8020	FKP355.1095.1	NODE_168_length_31182_cov_110.571419	23667	25237	---NA---	73	1		no IPS match
FKP355.1106.1|m.8078	FKP355.1106.1	NODE_168_length_31182_cov_110.571419	27076	31258	rna polymerase ii transcription factor	598	1		no IPS match
FKP355.1107.1|m.8103	FKP355.1107.1	NODE_168_length_31182_cov_110.571419	27094	31258	rna polymerase ii transcription factor	598	1		no IPS match
FKP355.1107.1|m.8104	FKP355.1107.1	NODE_168_length_31182_cov_110.571419	27094	31258	c6 finger domain	198	1		IPR001138 (SMART); IPR001138 (PFAM); IPR001138 (G3DSA:4.10.240.GENE3D); PTHR31001 (PANTHER); PTHR31001:SF14 (PANTHER); IPR001138 (PROSITE_PATTERNS); IPR001138 (PROSITE_PROFILES); IPR001138 (SUPERFAMILY)
FKP355.1107.2|m.8115	FKP355.1107.2	NODE_168_length_31182_cov_110.571419	27243	31258	rna polymerase ii transcription factor	598	1	YALI0F32065g	no IPS match
FKP355.1116.1|m.8143	FKP355.1116.1	NODE_169_length_12723_cov_80.889023	1058	2708	beta-lactamase family protein	466	0.994549	YALI0A01155g	IPR001466 (PFAM); IPR012338 (G3DSA:3.40.710.GENE3D); PTHR22935 (PANTHER); PTHR22935:SF77 (PANTHER); IPR012338 (SUPERFAMILY)
FKP355.1102.1|m.8134	FKP355.1102.1	NODE_169_length_12723_cov_80.889023	4944	7314	methionine metabolism	547	0.996626	YALI0A01133g	IPR000878 (PFAM); IPR012066 (PIRSF); IPR014777 (G3DSA:3.40.1010.GENE3D); IPR006367 (PFAM); IPR014776 (G3DSA:3.30.950.GENE3D); G3DSA:3.40.50.720 (GENE3D); IPR012066 (PTHR21091:PANTHER); PTHR21091 (PANTHER); IPR003043 (PROSITE_PATTERNS); IPR000878 (SUPERFAMILY); SSF75615 (SUPERFAMILY)
FKP355.1101.1|m.8161	FKP355.1101.1	NODE_169_length_12723_cov_80.889023	7655	8804	ohcu decarboxylase	186	0.991304	YALI0A01111g	IPR018020 (PFAM); IPR018020 (G3DSA:1.10.3330.GENE3D); PTHR37987 (PANTHER); PTHR37987:SF1 (PANTHER); SSF158694 (SUPERFAMILY)
FKP355.1105.1|m.8149	FKP355.1105.1	NODE_169_length_12723_cov_80.889023	9255	12751	plectin isoform x5	630	0.990849	YALI0A01089g	Coil (COILS); Coil (COILS); Coil (COILS); Coil (COILS); Coil (COILS)
FKP355.1105.1|m.8150	FKP355.1105.1	NODE_169_length_12723_cov_80.889023	9255	12751	---NA---	337	0.990849	YALI0A01089g	CYTOPLASMIC_DOMAIN (PHOBIUS); NON_CYTOPLASMIC_DOMAIN (PHOBIUS); CYTOPLASMIC_DOMAIN (PHOBIUS); CYTOPLASMIC_DOMAIN (PHOBIUS); TRANSMEMBRANE (PHOBIUS); CYTOPLASMIC_DOMAIN (PHOBIUS); TRANSMEMBRANE (PHOBIUS); TRANSMEMBRANE (PHOBIUS); NON_CYTOPLASMIC_DOMAIN (PHOBIUS); NON_CYTOPLASMIC_DOMAIN (PHOBIUS); TRANSMEMBRANE (PHOBIUS); TRANSMEMBRANE (PHOBIUS); TRANSMEMBRANE (PHOBIUS); TRANSMEMBRANE (PHOBIUS); TR…
FKP355.1105.1|m.8155	FKP355.1105.1	NODE_169_length_12723_cov_80.889023	9255	12751	---NA---	66	0.990849	YALI0A01089g	no IPS match
FKP355.1118.1|m.8177	FKP355.1118.1	NODE_170_length_14455_cov_180.571365	6077	12842	urea amidolyase	1821	0.999848	YALI0E35156g	IPR003778 (SMART); IPR005482 (SMART); IPR003833 (SMART); IPR024946 (G3DSA:3.30.1360.GENE3D); IPR003833 (PFAM); IPR029000 (G3DSA:2.40.100.GENE3D); IPR005482 (PFAM); IPR023631 (G3DSA:3.90.1300.GENE3D); IPR003778 (PFAM); IPR013815 (G3DSA:3.30.1490.GENE3D); IPR016185 (G3DSA:3.40.50.GENE3D); IPR003778 (TIGRFAM); G3DSA:2.40.50.100 (GENE3D); IPR005479 (PFAM); IPR023631 (PFAM); IPR014084 (TIGRFAM); IPR00…
FKP355.1118.1|m.8192	FKP355.1118.1	NODE_170_length_14455_cov_180.571365	6077	12842	cytochrome c	67	0.999848	YALI0E35156g	no IPS match
FKP355.1103.1|m.8173	FKP355.1103.1	NODE_170_length_14455_cov_180.571365	13881	14396	double-strand break repair protein mus-23	85	1		IPR029052 (G3DSA:3.60.21.GENE3D); PTHR10139:SF1 (PANTHER); IPR003701 (PANTHER); IPR029052 (SUPERFAMILY)
FKP355.1122.1|m.8207	FKP355.1122.1	NODE_172_length_78727_cov_43.874935	4864	5721	nucleotide cyclase	182	0.998834	YALI0C15004g	SIGNAL_PEPTIDE_C_REGION (PHOBIUS); SIGNAL_PEPTIDE_H_REGION (PHOBIUS); SIGNAL_PEPTIDE (PHOBIUS); TRANSMEMBRANE (PHOBIUS); NON_CYTOPLASMIC_DOMAIN (PHOBIUS); SIGNAL_PEPTIDE_N_REGION (PHOBIUS); CYTOPLASMIC_DOMAIN (PHOBIUS); SignalP-TM (SIGNALP_GRAM_POSITIVE); SignalP-noTM (SIGNALP_EUK)
FKP355.1142.1|m.8269	FKP355.1142.1	NODE_172_length_78727_cov_43.874935	14398	15549	methyltransferase domain protein	294	0.999132	YALI0C15026g	IPR029063 (G3DSA:3.40.50.GENE3D); IPR013216 (PFAM); PTHR10108:SF893 (PANTHER); PTHR10108 (PANTHER); IPR029063 (SUPERFAMILY)
FKP355.1117.1|m.8232	FKP355.1117.1	NODE_172_length_78727_cov_43.874935	17744	20660	dss1p	941	0.998286	YALI0C15048g	SM00955 (SMART); PF00773 (PFAM); PTHR23355 (PANTHER); PTHR23355:SF5 (PANTHER); IPR012340 (SUPERFAMILY)
FKP355.1120.1|m.8253	FKP355.1120.1	NODE_172_length_78727_cov_43.874935	21369	25260	stress response protein nst1	901	0.998201	YALI0C15070g	Coil (COILS); IPR025279 (PFAM); PTHR31780:SF1 (PANTHER); PTHR31780 (PANTHER)
FKP355.1119.1|m.8295	FKP355.1119.1	NODE_172_length_78727_cov_43.874935	26076	27243	gds1p	289	0.998288	YALI0C15092g	no IPS match
FKP355.1160.1|m.8319	FKP355.1160.1	NODE_172_length_78727_cov_43.874935	31273	32945	g1 s-specific cyclin cln1	362	0.998805		IPR013763 (SMART); IPR013763 (G3DSA:1.10.472.GENE3D); IPR006671 (PFAM); IPR013763 (G3DSA:1.10.472.GENE3D); PTHR10177 (PANTHER); PTHR10177:SF223 (PANTHER); IPR013763 (SUPERFAMILY)
FKP355.1162.1|m.8222	FKP355.1162.1	NODE_172_length_78727_cov_43.874935	31273	33800	g1 s-specific cyclin cln1	362	0.998791	YALI0C15114g	IPR013763 (SMART); IPR013763 (G3DSA:1.10.472.GENE3D); IPR006671 (PFAM); IPR013763 (G3DSA:1.10.472.GENE3D); PTHR10177 (PANTHER); PTHR10177:SF223 (PANTHER); IPR013763 (SUPERFAMILY)
FKP355.1162.1|m.8225	FKP355.1162.1	NODE_172_length_78727_cov_43.874935	31273	33800	septin-10 isoform x2	109	0.998791	YALI0C15114g	SIGNAL_PEPTIDE (PHOBIUS); SIGNAL_PEPTIDE_H_REGION (PHOBIUS); SIGNAL_PEPTIDE_N_REGION (PHOBIUS); SIGNAL_PEPTIDE_C_REGION (PHOBIUS); NON_CYTOPLASMIC_DOMAIN (PHOBIUS); SignalP-noTM (SIGNALP_EUK)
FKP355.1161.1|m.8214	FKP355.1161.1	NODE_172_length_78727_cov_43.874935	32996	33800	septin-10 isoform x2	109	0.998758		SIGNAL_PEPTIDE_N_REGION (PHOBIUS); SIGNAL_PEPTIDE_C_REGION (PHOBIUS); SIGNAL_PEPTIDE_H_REGION (PHOBIUS); SIGNAL_PEPTIDE (PHOBIUS); NON_CYTOPLASMIC_DOMAIN (PHOBIUS); SignalP-noTM (SIGNALP_EUK)
FKP355.1123.1|m.8330	FKP355.1123.1	NODE_172_length_78727_cov_43.874935	37304	39612	nonsense-mediated decay protein 4	611	0.996486	YALI0C15136g	no IPS match
FKP355.1140.1|m.8270	FKP355.1140.1	NODE_172_length_78727_cov_43.874935	41555	45979	zinc finger transcription factor 1	849	0.999322	YALI0C15202g	IPR002409 (PRINTS); IPR007219 (SMART); IPR001138 (SMART); IPR001138 (PFAM); IPR007219 (PFAM); IPR001138 (G3DSA:4.10.240.GENE3D); PTHR31944:SF73 (PANTHER); PTHR31944 (PANTHER); IPR001138 (PROSITE_PATTERNS); IPR001138 (PROSITE_PROFILES); IPR001138 (SUPERFAMILY)
FKP355.1140.1|m.8271	FKP355.1140.1	NODE_172_length_78727_cov_43.874935	41555	45979	tyrosyl-trna synthetase	408	0.999322	YALI0C15202g	IPR002307 (PRINTS); IPR014729 (G3DSA:3.40.50.GENE3D); IPR023617 (PIRSF); G3DSA:1.10.240.10 (GENE3D); IPR002305 (PFAM); IPR002307 (TIGRFAM); PTHR11946 (PANTHER); PTHR11946:SF80 (PANTHER); SSF52374 (SUPERFAMILY)
FKP355.1126.1|m.8334	FKP355.1126.1	NODE_172_length_78727_cov_43.874935	50620	51954	actin patches distal protein 1	323	1	YALI0C15246g	IPR009737 (PFAM); IPR012336 (G3DSA:3.40.30.GENE3D); PTHR31902 (PANTHER); IPR030108 (PTHR31902:PANTHER); IPR012336 (SUPERFAMILY)
FKP355.1129.1|m.8194	FKP355.1129.1	NODE_172_length_78727_cov_43.874935	54407	57596	ola1p	445	0.999687	YALI0C15290g	Coil (COILS); IPR006073 (PRINTS); IPR013029 (PFAM); IPR006073 (PFAM); IPR027417 (G3DSA:3.40.50.GENE3D); IPR004396 (TIGRFAM); IPR012675 (G3DSA:3.10.20.GENE3D); IPR023192 (G3DSA:1.10.150.GENE3D); PTHR23305:SF11 (PANTHER); PTHR23305 (PANTHER); IPR031167 (PROSITE_PROFILES); SignalP-TM (SIGNALP_GRAM_POSITIVE); IPR012676 (SUPERFAMILY); IPR027417 (SUPERFAMILY)
FKP355.1129.1|m.8195	FKP355.1129.1	NODE_172_length_78727_cov_43.874935	54407	57596	acyl carrier protein	276	0.999687	YALI0C15290g	SIGNAL_PEPTIDE_N_REGION (PHOBIUS); SIGNAL_PEPTIDE_C_REGION (PHOBIUS); SIGNAL_PEPTIDE_H_REGION (PHOBIUS); SIGNAL_PEPTIDE (PHOBIUS); NON_CYTOPLASMIC_DOMAIN (PHOBIUS); SignalP-TM (SIGNALP_GRAM_POSITIVE); SignalP-noTM (SIGNALP_EUK)
FKP355.1143.2|m.8339	FKP355.1143.2	NODE_172_length_78727_cov_43.874935	59798	64506	rint-1 family protein	710	0.999783	YALI0C15334g	Coil (COILS); Coil (COILS); IPR007528 (PFAM); PTHR13520 (PANTHER); PTHR13520:SF0 (PANTHER); IPR007528 (PROSITE_PROFILES); IPR016137 (SUPERFAMILY)
FKP355.1143.2|m.8340	FKP355.1143.2	NODE_172_length_78727_cov_43.874935	59798	64506	l-cystine transporter	320	0.999783	YALI0C15334g	IPR006603 (SMART); IPR006603 (PFAM); PTHR13131:SF5 (PANTHER); IPR005282 (PANTHER); NON_CYTOPLASMIC_DOMAIN (PHOBIUS); CYTOPLASMIC_DOMAIN (PHOBIUS); TRANSMEMBRANE (PHOBIUS); TRANSMEMBRANE (PHOBIUS); TRANSMEMBRANE (PHOBIUS); NON_CYTOPLASMIC_DOMAIN (PHOBIUS); CYTOPLASMIC_DOMAIN (PHOBIUS); CYTOPLASMIC_DOMAIN (PHOBIUS); TRANSMEMBRANE (PHOBIUS); TRANSMEMBRANE (PHOBIUS); TRANSMEMBRANE (PHOBIUS); TRANSMEM…
FKP355.1143.1|m.8358	FKP355.1143.1	NODE_172_length_78727_cov_43.874935	59798	64506	rint-1 family protein	710	0.999773		Coil (COILS); Coil (COILS); IPR007528 (PFAM); PTHR13520 (PANTHER); PTHR13520:SF0 (PANTHER); IPR007528 (PROSITE_PROFILES); IPR016137 (SUPERFAMILY)
FKP355.1136.1|m.8286	FKP355.1136.1	NODE_172_length_78727_cov_43.874935	65356	69185	likely peroxisomal biogenesis aaa atpase pex1	1089	0.999719	YALI0C15356g	IPR003593 (SMART); IPR027417 (G3DSA:3.40.50.GENE3D); IPR003959 (PFAM); G3DSA:1.10.8.60 (GENE3D); IPR015342 (PFAM); IPR029067 (G3DSA:3.10.330.GENE3D); IPR025653 (PTHR23077:PANTHER); IPR025653 (PTHR23077:PANTHER); PTHR23077 (PANTHER); IPR003960 (PROSITE_PATTERNS); IPR027417 (SUPERFAMILY); IPR027417 (SUPERFAMILY); IPR029067 (SUPERFAMILY); IPR009010 (SUPERFAMILY)
FKP355.1130.1|m.8217	FKP355.1130.1	NODE_172_length_78727_cov_43.874935	69475	70710	dna double-strand break repair and vj recombination xrcc4 protein	301	1	YALI0C15378g	Coil (COILS); IPR014751 (G3DSA:1.20.5.GENE3D); PTHR42067 (PANTHER); SSF58022 (SUPERFAMILY); TMhelix (TMHMM)
FKP355.1128.1|m.8338	FKP355.1128.1	NODE_172_length_78727_cov_43.874935	71090	71525	---NA---	53	1		NON_CYTOPLASMIC_DOMAIN (PHOBIUS); TRANSMEMBRANE (PHOBIUS); CYTOPLASMIC_DOMAIN (PHOBIUS); TMhelix (TMHMM)
FKP355.1179.1|m.8299	FKP355.1179.1	NODE_172_length_78727_cov_43.874935	72251	76251	differentiation regulator	785	0.99975	YALI0C15400g	IPR000504 (SMART); IPR018835 (PFAM); IPR000504 (PFAM); PF14259 (PFAM); IPR012677 (G3DSA:3.30.70.GENE3D); IPR012677 (G3DSA:3.30.70.GENE3D); IPR012677 (G3DSA:3.30.70.GENE3D); PTHR14089:SF17 (PANTHER); PTHR14089 (PANTHER); IPR000504 (PROSITE_PROFILES); IPR000504 (PROSITE_PROFILES); IPR000504 (PROSITE_PROFILES); IPR000504 (PROSITE_PROFILES); SSF54928 (SUPERFAMILY); SSF54928 (SUPERFAMILY); SSF54928 (S…
FKP355.1179.1|m.8300	FKP355.1179.1	NODE_172_length_78727_cov_43.874935	72251	76251	YALI0C15422p	330	0.99975	YALI0C15400g	IPR027417 (G3DSA:3.40.50.GENE3D); IPR001544 (PANTHER); IPR027417 (SUPERFAMILY)
FKP355.1179.1|m.8308	FKP355.1179.1	NODE_172_length_78727_cov_43.874935	72251	76251	---NA---	65	0.99975	YALI0C15400g	TRANSMEMBRANE (PHOBIUS); NON_CYTOPLASMIC_DOMAIN (PHOBIUS); CYTOPLASMIC_DOMAIN (PHOBIUS); TMhelix (TMHMM)
FKP355.1132.1|m.8397	FKP355.1132.1	NODE_174_length_49452_cov_44.157406	2173	4431	serine threonine kinase 16	597	0.995573	YALI0A07447g	IPR011701 (PFAM); G3DSA:1.20.1250.20 (GENE3D); PTHR23502 (PANTHER); PTHR23502:SF50 (PANTHER); PTHR23502:SF50 (PANTHER); TRANSMEMBRANE (PHOBIUS); CYTOPLASMIC_DOMAIN (PHOBIUS); NON_CYTOPLASMIC_DOMAIN (PHOBIUS); NON_CYTOPLASMIC_DOMAIN (PHOBIUS); TRANSMEMBRANE (PHOBIUS); CYTOPLASMIC_DOMAIN (PHOBIUS); TRANSMEMBRANE (PHOBIUS); TRANSMEMBRANE (PHOBIUS); TRANSMEMBRANE (PHOBIUS); NON_CYTOPLASMIC_DOMAIN (PH…
FKP355.1139.1|m.8419	FKP355.1139.1	NODE_174_length_49452_cov_44.157406	4650	7886	fad nad -binding domain-containing protein	625	0.998455	YALI0A07425g	IPR023753 (G3DSA:3.50.50.GENE3D); PF13738 (PFAM); PTHR23023:SF76 (PANTHER); PTHR23023 (PANTHER); CYTOPLASMIC_DOMAIN (PHOBIUS); NON_CYTOPLASMIC_DOMAIN (PHOBIUS); TRANSMEMBRANE (PHOBIUS); IPR001202 (PROSITE_PROFILES); IPR023753 (SUPERFAMILY); IPR023753 (SUPERFAMILY)
FKP355.1139.1|m.8420	FKP355.1139.1	NODE_174_length_49452_cov_44.157406	4650	7886	rho gdp dissociation inhibitor involved in the localization and regulation of cdc42p	213	0.998455	YALI0A07425g	IPR024792 (G3DSA:2.70.50.GENE3D); IPR000406 (PFAM); IPR000406 (PANTHER); IPR014756 (SUPERFAMILY)
FKP355.1135.1|m.8469	FKP355.1135.1	NODE_174_length_49452_cov_44.157406	19847	22799	flagellar hook protein	554	0.997968	YALI0A07128g	Coil (COILS)
FKP355.1135.1|m.8472	FKP355.1135.1	NODE_174_length_49452_cov_44.157406	19847	22799	abc transporter	83	0.997968	YALI0A07128g	no IPS match
FKP355.1141.1|m.8483	FKP355.1141.1	NODE_174_length_49452_cov_44.157406	23170	26533	integral membrane channel protein	878	0.998811	YALI0A07106g	PTHR35859 (PANTHER); PTHR35859:SF2 (PANTHER); CYTOPLASMIC_DOMAIN (PHOBIUS); NON_CYTOPLASMIC_DOMAIN (PHOBIUS); TRANSMEMBRANE (PHOBIUS); NON_CYTOPLASMIC_DOMAIN (PHOBIUS); TRANSMEMBRANE (PHOBIUS); TRANSMEMBRANE (PHOBIUS); CYTOPLASMIC_DOMAIN (PHOBIUS); CYTOPLASMIC_DOMAIN (PHOBIUS); NON_CYTOPLASMIC_DOMAIN (PHOBIUS); NON_CYTOPLASMIC_DOMAIN (PHOBIUS); TRANSMEMBRANE (PHOBIUS); TRANSMEMBRANE (PHOBIUS); TR…
FKP355.1144.1|m.8433	FKP355.1144.1	NODE_174_length_49452_cov_44.157406	27293	31764	fungal protein	335	0.986807	YALI0A07062g	IPR025151 (PFAM); PTHR21583 (PANTHER)
FKP355.1144.1|m.8435	FKP355.1144.1	NODE_174_length_49452_cov_44.157406	27293	31764	protein import receptor mas20	165	0.986807	YALI0A07062g	Coil (COILS); IPR002056 (PRINTS); IPR002056 (PIRSF); IPR002056 (PFAM); IPR023392 (G3DSA:1.20.960.GENE3D); IPR002056 (PANTHER); NON_CYTOPLASMIC_DOMAIN (PHOBIUS); CYTOPLASMIC_DOMAIN (PHOBIUS); TRANSMEMBRANE (PHOBIUS); IPR023392 (SUPERFAMILY); TMhelix (TMHMM)
FKP355.1144.1|m.8441	FKP355.1144.1	NODE_174_length_49452_cov_44.157406	27293	31764	low quality protein: glutathione s-transferase c-terminal domain-containing	92	0.986807	YALI0A07062g	no IPS match
FKP355.1144.1|m.8445	FKP355.1144.1	NODE_174_length_49452_cov_44.157406	27293	31764	diguanylate cyclase	70	0.986807	YALI0A07062g	no IPS match
FKP355.1144.1|m.8449	FKP355.1144.1	NODE_174_length_49452_cov_44.157406	27293	31764	hypothetical protein AMTR_s00088p00016720	61	0.986807	YALI0A07062g	no IPS match
FKP355.1165.1|m.8407	FKP355.1165.1	NODE_174_length_49452_cov_44.157406	33108	36764	cytoskeleton assembly control	1145	0.991523	YALI0A07018g	IPR001452 (PRINTS); IPR001452 (SMART); IPR001452 (PFAM); IPR007131 (PFAM); G3DSA:2.30.30.40 (GENE3D); G3DSA:2.30.30.40 (GENE3D); G3DSA:2.30.30.40 (GENE3D); PTHR11216 (PANTHER); PD936484 (PRODOM); IPR001452 (PROSITE_PROFILES); IPR001452 (PROSITE_PROFILES); IPR001452 (PROSITE_PROFILES); IPR001452 (SUPERFAMILY); IPR001452 (SUPERFAMILY); IPR001452 (SUPERFAMILY)
FKP355.1155.1|m.8384	FKP355.1155.1	NODE_174_length_49452_cov_44.157406	37266	41838	related to dioxygenase	373	0.988192	YALI0A06974g	G3DSA:3.60.130.10 (GENE3D); IPR003819 (PFAM); PTHR37995 (PANTHER); SSF51197 (SUPERFAMILY)
FKP355.1155.1|m.8385	FKP355.1155.1	NODE_174_length_49452_cov_44.157406	37266	41838	ccl1p	367	0.988192	YALI0A06974g	IPR031658 (PFAM); IPR006671 (PFAM); IPR013763 (G3DSA:1.10.472.GENE3D); IPR013763 (G3DSA:1.10.472.GENE3D); PTHR10026 (PANTHER); IPR027081 (PTHR10026:PANTHER); IPR013763 (SUPERFAMILY); IPR013763 (SUPERFAMILY)
FKP355.1157.1|m.8454	FKP355.1157.1	NODE_174_length_49452_cov_44.157406	42223	45979	YALI0A06886p	382	0.986425	YALI0A06886g	no IPS match
FKP355.1157.1|m.8455	FKP355.1157.1	NODE_174_length_49452_cov_44.157406	42223	45979	YALI0A06930p	324	0.986425	YALI0A06886g	SIGNAL_PEPTIDE_C_REGION (PHOBIUS); NON_CYTOPLASMIC_DOMAIN (PHOBIUS); SIGNAL_PEPTIDE_H_REGION (PHOBIUS); SIGNAL_PEPTIDE_N_REGION (PHOBIUS); SIGNAL_PEPTIDE (PHOBIUS); SignalP-noTM (SIGNALP_GRAM_NEGATIVE); SignalP-TM (SIGNALP_GRAM_POSITIVE); SignalP-noTM (SIGNALP_EUK)
FKP355.1157.1|m.8456	FKP355.1157.1	NODE_174_length_49452_cov_44.157406	42223	45979	adp-ribose 1 -phosphate phosphatase	170	0.986425	YALI0A06886g	IPR002589 (SMART); IPR002589 (PFAM); PTHR12521 (PANTHER); IPR002589 (PROSITE_PROFILES); SSF52949 (SUPERFAMILY)
FKP355.1148.1|m.8497	FKP355.1148.1	NODE_174_length_49452_cov_44.157406	46958	49532	YALI0E05819p	252	0.998835		SIGNAL_PEPTIDE_C_REGION (PHOBIUS); NON_CYTOPLASMIC_DOMAIN (PHOBIUS); SIGNAL_PEPTIDE (PHOBIUS); SIGNAL_PEPTIDE_H_REGION (PHOBIUS); SIGNAL_PEPTIDE_N_REGION (PHOBIUS); SignalP-TM (SIGNALP_GRAM_POSITIVE)
FKP355.1149.1|m.8535	FKP355.1149.1	NODE_176_length_9918_cov_145.031158	938	2145	YALI0F00946p	322	1	YALI0F00946g	CYTOPLASMIC_DOMAIN (PHOBIUS); CYTOPLASMIC_DOMAIN (PHOBIUS); TRANSMEMBRANE (PHOBIUS); TRANSMEMBRANE (PHOBIUS); NON_CYTOPLASMIC_DOMAIN (PHOBIUS); TMhelix (TMHMM); TMhelix (TMHMM); TMhelix (TMHMM)
FKP355.1164.1|m.8512	FKP355.1164.1	NODE_176_length_9918_cov_145.031158	5326	9407	sterol regulatory element-binding protein cleavage-activating protein	1315	1	YALI0F00968g	PF12349 (PFAM); IPR015943 (G3DSA:2.130.10.GENE3D); PTHR10796 (PANTHER); CYTOPLASMIC_DOMAIN (PHOBIUS); TRANSMEMBRANE (PHOBIUS); NON_CYTOPLASMIC_DOMAIN (PHOBIUS); CYTOPLASMIC_DOMAIN (PHOBIUS); NON_CYTOPLASMIC_DOMAIN (PHOBIUS); NON_CYTOPLASMIC_DOMAIN (PHOBIUS); TRANSMEMBRANE (PHOBIUS); CYTOPLASMIC_DOMAIN (PHOBIUS); CYTOPLASMIC_DOMAIN (PHOBIUS); NON_CYTOPLASMIC_DOMAIN (PHOBIUS); TRANSMEMBRANE (PHOBIU…
FKP355.1153.1|m.8530	FKP355.1153.1	NODE_176_length_9918_cov_145.031158	9733	9998	dna repair protein rad4	59	1		no IPS match
FKP355.1154.1|m.8546	FKP355.1154.1	NODE_177_length_4929_cov_182.837494	6	742	YALI0F00330p	68	1		SignalP-TM (SIGNALP_GRAM_POSITIVE)
FKP355.1152.1|m.8539	FKP355.1152.1	NODE_177_length_4929_cov_182.837494	878	2957	trna t a37 threonylcarbamoyladenosine modification protein	523	1	YALI0F00352g	no IPS match
FKP355.1151.1|m.8547	FKP355.1151.1	NODE_177_length_4929_cov_182.837494	3788	4232	histone h4	85	1	YALI0F00374g	IPR001951 (PRINTS); IPR001951 (SMART); IPR009072 (G3DSA:1.10.20.GENE3D); IPR004823 (PFAM); PTHR10484 (PANTHER); PTHR10484:SF2 (PANTHER); IPR009072 (SUPERFAMILY)
FKP355.1158.1|m.8640	FKP355.1158.1	NODE_178_length_37920_cov_69.971680	414	2770	condensin complex component cnd2	740	1	YALI0B03476g	IPR022816 (PIRSF); IPR022816 (PFAM); PTHR13108 (PANTHER)
FKP355.1156.1|m.8608	FKP355.1156.1	NODE_178_length_37920_cov_69.971680	2927	6129	mt-a70-domain-containing protein	588	1	YALI0B03498g	IPR007757 (PFAM); PTHR12829:SF2 (PANTHER); PTHR12829 (PANTHER); SIGNAL_PEPTIDE_C_REGION (PHOBIUS); SIGNAL_PEPTIDE (PHOBIUS); SIGNAL_PEPTIDE_N_REGION (PHOBIUS); SIGNAL_PEPTIDE_H_REGION (PHOBIUS); NON_CYTOPLASMIC_DOMAIN (PHOBIUS); IPR007757 (PROSITE_PROFILES); IPR029063 (SUPERFAMILY)
FKP355.1166.1|m.8623	FKP355.1166.1	NODE_178_length_37920_cov_69.971680	6312	9881	ubiquitin-protein member of the cullin family with similarity to cdc53p and human cul3	807	1	YALI0B03520g	IPR019559 (SMART); IPR016158 (SMART); IPR019559 (PFAM); IPR011991 (G3DSA:1.10.10.GENE3D); G3DSA:4.10.1030.10 (GENE3D); IPR011991 (G3DSA:1.10.10.GENE3D); G3DSA:1.20.1310.10 (GENE3D); G3DSA:1.20.1310.10 (GENE3D); G3DSA:1.20.1310.10 (GENE3D); G3DSA:1.20.1310.10 (GENE3D); IPR001373 (PFAM); PTHR11932:SF23 (PANTHER); PTHR11932 (PANTHER); IPR016157 (PROSITE_PATTERNS); IPR016158 (PROSITE_PROFILES); IPR01…
FKP355.1166.1|m.8627	FKP355.1166.1	NODE_178_length_37920_cov_69.971680	6312	9881	rna polymerase sigma70	98	1	YALI0B03520g	no IPS match
FKP355.1241.1|m.8570	FKP355.1241.1	NODE_178_length_37920_cov_69.971680	11361	13262	potential glycosyl hydrolase	339	1	YALI0B03564g	IPR000490 (PFAM); IPR013781 (G3DSA:3.20.20.GENE3D); PTHR16631:SF9 (PANTHER); PTHR16631 (PANTHER); IPR000490 (PROSITE_PATTERNS); TRANSMEMBRANE (PHOBIUS); NON_CYTOPLASMIC_DOMAIN (PHOBIUS); CYTOPLASMIC_DOMAIN (PHOBIUS); IPR017853 (SUPERFAMILY)
FKP355.1241.1|m.8576	FKP355.1241.1	NODE_178_length_37920_cov_69.971680	11361	13262	---NA---	54	1	YALI0B03564g	no IPS match
FKP355.1582.1|m.8578	FKP355.1582.1	NODE_178_length_37920_cov_69.971680	13369	17594	ribonucleotide reductase small subunit	404	1	YALI0B03630g	IPR000358 (PFAM); IPR012348 (G3DSA:1.10.620.GENE3D); PTHR23409:SF18 (PANTHER); IPR000358 (PANTHER); IPR030475 (PROSITE_PATTERNS); CYTOPLASMIC_DOMAIN (PHOBIUS); TRANSMEMBRANE (PHOBIUS); NON_CYTOPLASMIC_DOMAIN (PHOBIUS); IPR009078 (SUPERFAMILY)
FKP355.1582.1|m.8579	FKP355.1582.1	NODE_178_length_37920_cov_69.971680	13369	17594	ubiquitin-conjugating enzyme e2 s	219	1	YALI0B03630g	SM00212 (SMART); IPR000608 (PFAM); IPR016135 (G3DSA:3.10.110.GENE3D); PTHR24067:SF57 (PANTHER); PTHR24067 (PANTHER); IPR023313 (PROSITE_PATTERNS); IPR000608 (PROSITE_PROFILES); IPR016135 (SUPERFAMILY)
FKP355.1587.1|m.8602	FKP355.1587.1	NODE_178_length_37920_cov_69.971680	19354	20842	rot1p	249	1	YALI0B03652g	IPR019623 (PIRSF); IPR019623 (PFAM); PTHR28090 (PANTHER); SIGNAL_PEPTIDE_N_REGION (PHOBIUS); SIGNAL_PEPTIDE (PHOBIUS); SIGNAL_PEPTIDE_C_REGION (PHOBIUS); TRANSMEMBRANE (PHOBIUS); SIGNAL_PEPTIDE_H_REGION (PHOBIUS); NON_CYTOPLASMIC_DOMAIN (PHOBIUS); CYTOPLASMIC_DOMAIN (PHOBIUS); SignalP-TM (SIGNALP_GRAM_POSITIVE); SignalP-noTM (SIGNALP_EUK)
FKP355.1583.1|m.8550	FKP355.1583.1	NODE_178_length_37920_cov_69.971680	22074	28138	cytoplasmic ubiquitin-protein	1810	1	YALI0B03718g	Coil (COILS); IPR003126 (SMART); IPR003126 (PFAM); IPR013083 (G3DSA:3.30.40.GENE3D); PTHR21497 (PANTHER); PTHR21497:SF32 (PANTHER); PTHR21497:SF32 (PANTHER); PTHR21497 (PANTHER); PTHR21497:SF32 (PANTHER); PTHR21497 (PANTHER); IPR003126 (PROSITE_PROFILES); SSF46785 (SUPERFAMILY)
FKP355.1583.1|m.8551	FKP355.1583.1	NODE_178_length_37920_cov_69.971680	22074	28138	---NA---	317	1	YALI0B03718g	no IPS match
FKP355.1180.1|m.8595	FKP355.1180.1	NODE_178_length_37920_cov_69.971680	29415	31672	yap1 binding protein 2	692	1	YALI0B03762g	Coil (COILS); Coil (COILS); IPR013877 (PFAM); PTHR28020 (PANTHER)
FKP355.1170.1|m.8655	FKP355.1170.1	NODE_178_length_37920_cov_69.971680	33209	34436	pre-rrna processing	286	1	YALI0B03784g	Coil (COILS); IPR009292 (PFAM); IPR009292 (PANTHER); PTHR21738:SF0 (PANTHER)
FKP355.1171.1|m.8657	FKP355.1171.1	NODE_178_length_37920_cov_69.971680	34762	37564	sporadic carbohydrate cluster 2og-fe oxygenase	499	1	YALI0B03850g	no IPS match
FKP355.1171.1|m.8659	FKP355.1171.1	NODE_178_length_37920_cov_69.971680	34762	37564	error-prone dna polymerase	80	1	YALI0B03850g	TRANSMEMBRANE (PHOBIUS); NON_CYTOPLASMIC_DOMAIN (PHOBIUS); CYTOPLASMIC_DOMAIN (PHOBIUS); TMhelix (TMHMM)
FKP355.1276.1|m.9507	FKP355.1276.1	NODE_18_length_155166_cov_151.829071	1200	3669	rab6	201	1	YALI0B22154g	PR00449 (PRINTS); IPR020849 (SMART); IPR002041 (SMART); IPR003579 (SMART); IPR003578 (SMART); IPR027417 (G3DSA:3.40.50.GENE3D); IPR005225 (TIGRFAM); IPR001806 (PFAM); PTHR24073:SF352 (PANTHER); PTHR24073 (PANTHER); PS51419 (PROSITE_PROFILES); IPR027417 (SUPERFAMILY)
FKP355.1279.1|m.9750	FKP355.1279.1	NODE_18_length_155166_cov_151.829071	11813	14268	fog: zn-finger	591	1	YALI0B22176g	IPR015880 (SMART); IPR013087 (G3DSA:3.30.160.GENE3D); IPR007087 (PFAM); IPR013087 (G3DSA:3.30.160.GENE3D); PF13894 (PFAM); PTHR24409 (PANTHER); IPR007087 (PROSITE_PROFILES); SSF57667 (SUPERFAMILY)
FKP355.1278.1|m.9653	FKP355.1278.1	NODE_18_length_155166_cov_151.829071	19445	20720	beta- -n- contains wsc domain-containing protein	182	1	YALI0B22198g	IPR027915 (PFAM); PTHR39615 (PANTHER)
FKP355.1284.1|m.9462	FKP355.1284.1	NODE_18_length_155166_cov_151.829071	20833	22545	YALI0B22220p	291	1	YALI0B22220g	Coil (COILS)
[truncated: 7,286 more rows]
